# Supplementary material for: Genome-wide 5-hydroxymethylcytosine modification pattern is a novel epigenetic feature of globozoospermia
Source: Oncotarget. 2015 Feb 2;6(9):6535–43. doi: 10.18632/oncotarget.3163 (PMC4466632; doi:10.18632/oncotarget.3163)
Supplement: Supplementary file 2 [file oncotarget-06-6535-s002.xls]

## Sheet: normal_peaks
chr	start	end	length	summit	tags	#NAME?	fold_enrichment
chr1	449093	450651	1559	545	48	172.92	10.01
chr15	64618388	64620826	2439	1026	43	79.44	10.01
chr3	178837150	178838134	985	301	33	133.83	10.01
chrX	49304013	49304880	868	355	21	66.31	10.01
chr1	9317752	9318758	1007	363	19	81.21	10.03
chr1	25125761	25126691	931	602	18	79.36	10.03
chr1	246525678	246526804	1127	950	25	117.2	10.03
chr10	42360614	42361294	681	174	13	60.71	10.03
chr4	130934603	130935448	846	597	16	70.84	10.03
chr7	100121399	100122150	752	572	16	78.05	10.03
chr7	102131401	102131976	576	138	13	69.26	10.03
chr9	102830384	102831558	1175	601	20	77.15	10.03
chr9	138057134	138058558	1425	598	26	95.53	10.03
chr19	40623115	40625262	2148	1429	84	277.22	10.04
chr1	64666821	64667951	1131	152	25	93.97	10.06
chr11	28450933	28452015	1083	287	25	97.87	10.06
chr12	49830871	49831737	867	173	16	54.87	10.06
chr17	58629177	58630220	1044	856	20	67.88	10.06
chr18	39355039	39356325	1287	584	25	82.61	10.06
chr2	223760196	223760897	702	309	14	53.56	10.06
chr4	49318718	49320357	1640	191	52	63.36	10.06
chr5	68811716	68812401	686	194	15	61.49	10.06
chr5	131850028	131850704	677	275	15	62.23	10.06
chr9	95592365	95593474	1110	171	28	116.84	10.06
chr1	16839545	16841307	1763	511	43	135.88	10.07
chr12	96234475	96236137	1663	799	41	131.76	10.07
chr15	28832558	28833338	781	217	18	61.56	10.07
chr15	41673852	41676235	2384	1809	105	306.3	10.07
chr5	138112734	138113663	930	288	22	74.23	10.07
chr14	75460859	75463194	2336	979	79	241.53	10.1
chr6	158659413	158661390	1978	1548	68	185.89	10.1
chr14	105576722	105579269	2548	2052	115	292.84	10.12
chr1	1793528	1794096	569	237	10	53.34	10.16
chr1	2190482	2190977	496	336	9	50.62	10.16
chr1	21141283	21143065	1783	161	41	136.51	10.16
chr1	21378806	21380197	1392	686	25	86.91	10.16
chr1	33974269	33974887	619	151	12	65.81	10.16
chr1	146556475	146557161	687	374	9	53.59	10.16
chr1	171343428	171344035	608	454	10	50.68	10.16
chr1	246193745	246194512	768	409	12	75.12	10.16
chr1	248056521	248057240	720	384	12	58.61	10.16
chr10	100914948	100915637	690	160	9	53.43	10.16
chr11	85821104	85823177	2074	1266	41	146.77	10.16
chr11	125733610	125734555	946	471	35	135.94	10.16
chr12	122842172	122843004	833	632	13	58.99	10.16
chr14	43840728	43841356	629	285	11	57.01	10.16
chr15	49646833	49647406	574	155	8	51.38	10.16
chr16	1200436	1201233	798	153	17	74.25	10.16
chr16	2851312	2852888	1577	1008	40	179.67	10.16
chr16	87358028	87358650	623	463	11	57.43	10.16
chr17	56150656	56151684	1029	344	19	71.31	10.16
chr17	80309261	80310228	968	543	11	55.89	10.16
chr18	639130	639978	849	521	11	61.69	10.16
chr18	7966736	7967827	1092	625	19	67.28	10.16
chr19	4310398	4310887	490	315	10	59.46	10.16
chr19	5262612	5263207	596	175	8	50.1	10.16
chr19	12578113	12579175	1063	888	16	67.16	10.16
chr19	13814745	13815582	838	440	25	71.11	10.16
chr19	45273225	45273667	443	266	7	50.69	10.16
chr2	27303874	27304561	688	486	9	53.54	10.16
chr2	133025673	133025926	254	127	6	53.67	10.16
chr2	241614530	241615203	674	500	12	61.73	10.16
chr20	16207188	16208048	861	396	21	81.5	10.16
chr20	33740617	33742860	2244	331	68	202.26	10.16
chr20	47132173	47132866	694	345	9	53.21	10.16
chr20	50820288	50821077	790	471	10	56.48	10.16
chr20	61788142	61789286	1145	170	17	69.61	10.16
chr20	62580385	62580950	566	391	11	61.69	10.16
chr21	47344150	47345142	993	133	13	70.7	10.16
chr22	50264830	50265692	863	709	14	57.24	10.16
chr3	13487293	13488594	1302	129	21	88.99	10.16
chr3	14980306	14981007	702	493	9	52.78	10.16
chr4	2621036	2622024	989	368	14	57.31	10.16
chr4	2956438	2957623	1186	624	40	188.92	10.16
chr5	89890476	89891977	1502	335	28	99.26	10.16
chr5	168070217	168071459	1243	973	23	83.52	10.16
chr6	27794452	27794994	543	326	10	55.24	10.16
chr7	74157865	74158826	962	639	13	51.94	10.16
chr7	130692394	130693098	705	136	9	52.62	10.16
chr8	909231	909652	422	274	9	56.68	10.16
chr8	100040805	100041935	1131	363	16	88.38	10.16
chr8	141348466	141349531	1066	454	18	81.51	10.16
chr8	143363316	143365311	1996	509	37	98.04	10.16
chr9	69381354	69382257	904	446	14	62.04	10.16
chrX	43170173	43171036	864	582	16	62.41	10.16
chrX	49332576	49333453	878	464	20	60.71	10.16
chrX	111962579	111963471	893	409	12	67.7	10.16
chrX	118467070	118468835	1766	938	26	72.31	10.16
chrX	153212307	153213314	1008	674	16	70.35	10.16
chrY	9240392	9241104	713	509	13	66.87	10.16
chr15	28619926	28620604	679	363	16	58.4	10.24
chr17	36293116	36294881	1766	1271	29	56.34	10.24
chr20	46153677	46154319	643	474	21	97.47	10.24
chr3	58534751	58536899	2149	1789	104	342.84	10.25
chr1	54698231	54700315	2085	1506	38	112.57	10.26
chr1	72354259	72355069	811	315	20	87.65	10.26
chr1	149132259	149133153	895	617	22	94.64	10.26
chr16	21409785	21410454	670	328	13	50.33	10.26
chr17	1305402	1306343	942	774	18	63.57	10.26
chr7	148647034	148647742	709	241	15	54.08	10.26
chr8	73792608	73793580	973	756	20	74.3	10.26
chr9	95593872	95594636	765	602	15	56.6	10.26
chr6	123168885	123171649	2765	626	80	191.82	10.27
chr1	58843870	58844835	966	492	20	93.64	10.29
chr1	202159969	202161618	1650	177	27	97.79	10.29
chr10	21045324	21046193	870	540	14	56.64	10.29
chr20	8580553	8581370	818	562	13	52.96	10.29
chr22	18267736	18268428	693	486	12	53.82	10.29
chr22	22238558	22239179	622	460	15	74.71	10.29
chr22	50258496	50259064	569	406	11	55.23	10.29
chr4	68838040	68838790	751	606	14	64.4	10.29
chr6	34754417	34754907	491	375	12	70.22	10.29
chr7	74309584	74310339	756	201	16	79.33	10.29
chrX	72326045	72326904	860	459	17	78.87	10.29
chrX	148264758	148265363	606	459	13	67.97	10.29
chrY	249111	250145	1035	863	18	74	10.29
chr11	41324676	41326106	1431	587	37	118.36	10.31
chr11	95053364	95054195	832	220	36	182.99	10.31
chr15	23378333	23380277	1945	1771	35	72.16	10.31
chr5	69802558	69803799	1242	842	26	69.08	10.31
chr1	21042683	21043427	745	231	10	50.58	10.35
chr1	32585420	32585652	233	116	5	50.95	10.35
chr1	40076152	40076884	733	571	11	59.11	10.35
chr1	232467776	232468613	838	191	13	68.88	10.35
chr1	237290861	237291529	669	519	10	54.91	10.35
chr10	135115583	135116263	681	518	10	54.19	10.35
chr11	453596	454066	471	337	8	51.14	10.35
chr11	67386784	67387751	968	434	13	61.52	10.35
chr12	6732401	6732628	228	114	5	50.95	10.35
chr12	8778333	8779441	1109	482	25	88.88	10.35
chr14	45859047	45860063	1017	406	20	64.37	10.35
chr15	75978526	75979415	890	248	14	73.79	10.35
chr16	353055	353299	245	122	5	50.95	10.35
chr16	2073789	2074683	895	739	14	73.48	10.35
chr17	76732720	76733445	726	589	12	67.81	10.35
chr18	76905833	76906736	904	286	13	64.99	10.35
chr19	2906583	2907130	548	153	9	54.39	10.35
chr19	3065304	3065919	616	299	10	50.03	10.35
chr19	50463243	50463915	673	436	12	71.52	10.35
chr2	106747478	106748347	870	565	17	56.31	10.35
chr2	130878807	130879515	709	385	10	52.56	10.35
chr2	143370294	143370776	483	316	8	50.28	10.35
chr2	198561280	198562144	865	709	13	67.25	10.35
chr2	204131193	204131440	248	124	5	50.95	10.35
chr20	5619424	5620501	1078	458	19	103.06	10.35
chr20	58604039	58604817	779	555	14	81.26	10.35
chr22	38329985	38330433	449	295	8	52.78	10.35
chr22	42027166	42027995	830	282	11	53.67	10.35
chr22	43002916	43003647	732	354	11	59.18	10.35
chr3	47883700	47884494	795	411	12	63.43	10.35
chr3	128409178	128409359	182	91	5	70.87	10.35
chr3	129081773	129082291	519	205	13	58.03	10.35
chr3	168071702	168072579	878	557	11	51.26	10.35
chr4	16394164	16395067	904	176	12	57.34	10.35
chr5	30823109	30823734	626	308	10	57.63	10.35
chr6	31737942	31738521	580	281	10	60.79	10.35
chr7	158596360	158597128	769	464	11	57	10.35
chr8	134770472	134771280	809	380	11	54.79	10.35
chr8	142425965	142426772	808	366	11	54.84	10.35
chr9	133382065	133383069	1005	528	13	59.64	10.35
chrX	118521336	118521912	577	325	10	61	10.35
chr7	100337894	100340478	2585	543	91	241.19	10.37
chr1	182477837	182479842	2006	483	84	307.15	10.39
chr16	1648533	1649487	955	545	24	57.33	10.39
chr17	40029238	40029554	317	158	8	52.9	10.39
chr17	61533476	61535037	1562	1186	31	110.89	10.39
chr5	138391581	138392292	712	150	16	75.4	10.39
chr9	140739631	140740901	1271	440	32	148.95	10.39
chr1	27143666	27144860	1195	507	33	125.96	10.42
chr1	150700430	150701554	1125	298	30	112.15	10.42
chr15	90397573	90398759	1187	826	25	75.41	10.42
chr17	68455111	68456132	1022	731	26	94.83	10.42
chr2	198786690	198788870	2181	574	55	181.97	10.42
chr8	28737695	28739955	2261	1225	56	181.55	10.42
chr9	84324424	84326794	2371	369	112	328.87	10.42
chr1	14308635	14309896	1262	981	21	93.85	10.47
chr1	151127879	151128783	905	400	11	73.29	10.47
chr10	102037955	102038474	520	274	11	66.9	10.47
chr11	60582984	60583875	892	411	19	104.53	10.47
chr12	111764367	111764954	588	176	13	78.57	10.47
chr13	41474097	41474907	811	611	13	61.88	10.47
chr14	86352000	86352780	781	449	20	70.93	10.47
chr15	28314525	28316319	1795	1629	57	217.73	10.47
chr15	43942314	43943282	969	323	15	67.17	10.47
chr15	69151236	69151817	582	140	14	65.55	10.47
chr16	4756033	4756256	224	112	6	64.2	10.47
chr16	22551155	22551651	497	320	12	58.42	10.47
chr16	33070562	33071650	1089	446	14	53.92	10.47
chr16	53658732	53659310	579	172	7	52.27	10.47
chr17	15570920	15571492	573	317	7	52.59	10.47
chr18	10543766	10544479	714	328	9	64.31	10.47
chr19	1867258	1867860	603	434	11	60.24	10.47
chr19	9432832	9433512	681	288	8	56.48	10.47
chr2	157225943	157226643	701	168	15	86.2	10.47
chr2	230715505	230716901	1397	395	21	85.92	10.47
chr20	19069310	19070101	792	481	9	60.29	10.47
chr20	55274388	55274939	552	278	7	53.76	10.47
chr21	43444331	43444756	426	195	6	51.25	10.47
chr22	22489682	22490273	592	315	7	51.58	10.47
chr5	76280768	76281785	1018	780	17	54	10.47
chr5	118457059	118457650	592	221	10	52.98	10.47
chr5	170830016	170831949	1934	1525	53	176.26	10.47
chr5	175122045	175122759	715	368	13	68.31	10.47
chr6	27795382	27796258	877	445	13	57.97	10.47
chr6	33399756	33400186	431	169	6	50.93	10.47
chr7	2424929	2425616	688	252	11	54.44	10.47
chr7	73249521	73250152	632	364	10	50.36	10.47
chr7	99930105	99930938	834	441	12	53.21	10.47
chr8	135087841	135088955	1115	536	23	85.29	10.47
chr9	44993178	44993405	228	114	6	64.2	10.47
chr12	133515372	133517093	1722	465	53	183.75	10.53
chr20	30763203	30765645	2443	301	60	160.56	10.53
chr6	519759	520666	908	474	40	195.01	10.53
chr6	27451851	27452722	872	156	25	88.47	10.53
chr7	25057377	25058748	1372	509	45	161.61	10.53
chrX	49341968	49343002	1035	654	22	57.26	10.53
chrX	75439151	75439608	458	166	17	81.06	10.53
chr17	1306876	1307369	494	335	12	54.09	10.54
chr2	201547376	201548798	1423	168	36	138.52	10.54
chr20	46149488	46150278	791	434	15	50.61	10.54
chr22	18040347	18041748	1402	866	29	94.02	10.54
chr3	105793370	105794664	1295	581	29	95.56	10.54
chr1	17199096	17199950	855	417	14	58.94	10.57
chr1	212951818	212952425	608	314	11	53.51	10.57
chr12	70407205	70408141	937	347	14	54.19	10.57
chr13	74814354	74814953	600	176	11	54.08	10.57
chr14	105234750	105235183	434	256	9	51.33	10.57
chr16	1330250	1331132	883	582	17	78.89	10.57
chr16	88695122	88695885	764	168	15	72.49	10.57
chr17	73857926	73858770	845	403	14	59.55	10.57
chr17	79994406	79994840	435	215	9	51.24	10.57
chr19	269482	271396	1915	1211	67	241.54	10.57
chr3	41347919	41348581	663	167	13	64.73	10.57
chr5	177952138	177952864	727	467	13	60.08	10.57
chr6	19939644	19941436	1793	1464	25	80	10.57
chr7	152104169	152104680	512	268	10	52.98	10.57
chrX	42747832	42748753	922	482	15	55.02	10.57
chr3	132188784	132191128	2345	638	75	228.51	10.61
chr1	952315	953080	766	446	17	79.89	10.64
chr1	1234488	1234805	318	159	8	53.78	10.64
chr1	3421797	3422264	468	343	7	50.43	10.64
chr1	16861234	16862105	872	459	17	71.57	10.64
chr1	48847519	48848326	808	552	20	99.66	10.64
chr1	237238692	237239552	861	382	18	79.63	10.64
chr10	106288328	106288849	522	371	8	56.27	10.64
chr10	134484637	134485261	625	281	8	50.07	10.64
chr12	128355805	128356396	592	444	8	51.92	10.64
chr14	79780167	79781031	865	496	17	72.08	10.64
chr16	584243	584699	457	323	7	51.17	10.64
chr16	33038376	33039779	1404	1125	22	71.29	10.64
chr17	17700785	17701249	465	334	7	50.63	10.64
chr17	20887136	20889529	2394	476	100	293.37	10.64
chr17	29307964	29308316	353	176	12	61.07	10.64
chr17	41124240	41126020	1781	986	37	146.67	10.64
chr18	77238617	77239085	469	325	7	50.36	10.64
chr19	1018681	1019165	485	369	8	58.84	10.64
chr19	11052089	11052661	573	439	8	53.04	10.64
chr19	20259616	20261636	2021	1580	83	241.65	10.64
chr19	50048378	50048840	463	191	8	60.48	10.64
chr2	15751852	15753064	1213	480	23	89.37	10.64
chr2	74246426	74247029	604	386	8	51.23	10.64
chr22	45556580	45557558	979	546	11	57.43	10.64
chr3	6810803	6811680	878	163	12	70.8	10.64
chr3	10331725	10332679	955	160	10	50.7	10.64
chr3	49189159	49189619	461	342	7	50.9	10.64
chr4	151885091	151885978	888	199	11	61.76	10.64
chr4	175701050	175701630	581	284	8	52.56	10.64
chr5	857421	858804	1384	919	28	112.11	10.64
chr5	55309736	55311614	1879	639	32	100.2	10.64
chr6	5037242	5038964	1723	1025	44	140.73	10.64
chr6	87718750	87719983	1234	585	29	89.56	10.64
chr8	16531892	16532619	728	278	9	53.16	10.64
chr8	21913084	21913550	467	289	7	50.5	10.64
chr8	142440175	142440707	533	361	8	55.54	10.64
chr9	102829346	102830313	968	293	17	65.05	10.64
chr15	23431221	23431900	680	366	19	69.87	10.68
chr9	36614085	36616210	2126	994	60	191.05	10.68
chr1	1582333	1583442	1110	426	23	87.4	10.7
chr1	55027882	55028847	966	534	31	85.66	10.7
chr10	121480880	121482604	1725	1155	41	164.05	10.7
chr12	38207543	38208573	1031	456	21	79.76	10.7
chr17	78805004	78805742	739	333	16	67.75	10.7
chr3	22093824	22094995	1172	466	19	52.61	10.7
chr5	138346167	138347117	951	518	18	65.63	10.7
chr8	30103424	30105397	1974	1192	44	164.75	10.7
chr9	92912293	92913420	1128	302	20	66.8	10.7
chrY	13475563	13475972	410	167	10	52.29	10.7
chr5	1289319	1291194	1876	1701	61	208.73	10.71
chr1	6535338	6535900	563	419	9	54.79	10.74
chr1	8438474	8439034	561	299	9	54.93	10.74
chr1	151180635	151180864	230	115	5	52.12	10.74
chr10	105103852	105104285	434	281	8	55.26	10.74
chr11	9417739	9418476	738	313	10	52.47	10.74
chr11	51588747	51589353	607	258	129	393.4	10.74
chr12	57083245	57083492	248	124	5	52.12	10.74
chr13	20391376	20391608	233	116	5	52.12	10.74
chr13	113469577	113470306	730	139	10	52.91	10.74
chr13	114211980	114212213	234	117	5	52.12	10.74
chr14	65230943	65231988	1046	664	12	52.35	10.74
chr14	93699687	93700297	611	203	10	60.19	10.74
chr14	100809905	100810403	499	334	14	69.56	10.74
chr16	338187	338425	239	119	5	52.12	10.74
chr16	30043383	30044174	792	538	11	57.36	10.74
chr16	84490708	84491322	615	331	9	51.48	10.74
chr17	2300032	2300548	517	348	9	58.03	10.74
chr17	34985584	34986303	720	249	11	61.59	10.74
chr17	48439201	48439907	707	358	11	62.41	10.74
chr17	78658444	78659193	750	153	11	59.77	10.74
chr18	74767811	74768707	897	551	14	75.45	10.74
chr19	50063295	50063513	219	109	5	62.02	10.74
chr2	1549928	1550875	948	171	13	64.49	10.74
chr21	32915522	32916193	672	458	10	56.27	10.74
chr21	45325496	45326405	910	652	12	58.8	10.74
chr22	18926427	18927199	773	336	12	66.6	10.74
chr22	42101229	42102185	957	592	12	56.45	10.74
chr3	43527251	43527497	247	123	5	52.12	10.74
chr3	48770943	48771841	899	658	12	59.38	10.74
chr3	124087292	124087898	607	203	19	97.03	10.74
chr3	195439599	195440367	769	421	12	66.85	10.74
chr4	1815613	1816096	484	144	9	60.56	10.74
chr4	1828464	1831392	2929	1664	89	176.88	10.74
chr4	2514655	2514877	223	111	5	62.02	10.74
chr5	92549539	92550242	704	263	11	62.6	10.74
chr7	152139059	152139310	252	126	5	52.12	10.74
chr11	93679385	93681474	2090	1429	54	189.93	10.78
chr16	14844475	14845236	762	452	22	95.43	10.78
chr17	34746416	34746970	555	169	16	73.39	10.78
chr2	178810561	178812138	1578	775	61	205.81	10.79
chr1	1713112	1713601	490	333	9	53.4	10.81
chr1	87365413	87366690	1278	642	17	66.65	10.81
chr11	62526473	62526971	499	323	11	70.24	10.81
chr11	82843844	82844814	971	563	17	84.25	10.81
chr12	8336885	8337945	1061	601	17	78.46	10.81
chr12	10105946	10106826	881	264	31	141.19	10.81
chr13	49731339	49732126	788	625	12	57.31	10.81
chr16	3509572	3510233	662	390	11	57.51	10.81
chr16	11047572	11048299	728	558	12	61.04	10.81
chr17	28992288	28993144	857	139	13	60.7	10.81
chr17	29055409	29056174	766	387	11	51.18	10.81
chr19	5350896	5351396	501	292	9	52.57	10.81
chr19	14362317	14363061	745	474	11	52.38	10.81
chr2	130443659	130444566	908	639	15	72.74	10.81
chr2	157111280	157112223	944	351	14	63.06	10.81
chr22	20689184	20689825	642	308	11	51	10.81
chr22	42523351	42524105	755	175	11	51.8	10.81
chr3	82386715	82387422	708	138	11	54.58	10.81
chr3	112765650	112766434	785	358	11	50.14	10.81
chr4	105612926	105613642	717	436	11	54.03	10.81
chr5	176521909	176522521	613	139	12	60.92	10.81
chr6	52521016	52521783	768	480	12	58.51	10.81
chr7	96480868	96481980	1113	618	26	82.63	10.81
chr8	144898664	144899233	570	220	11	64.18	10.81
chr15	55595186	55596723	1538	1294	50	189.06	10.84
chr1	113396094	113396977	884	463	13	51.82	10.86
chr1	215041897	215044083	2187	1391	70	236.62	10.86
chr10	64706894	64707841	948	267	16	61.77	10.86
chr11	68347020	68347646	627	496	12	61.03	10.86
chr13	26087368	26088118	751	501	13	52.62	10.86
chr14	56913408	56914548	1141	394	19	78.05	10.86
chr15	41685645	41685953	309	154	7	50.69	10.86
chr15	79030410	79030884	475	159	10	57.15	10.86
chr16	65727405	65728121	717	258	13	54.74	10.86
chr16	67429867	67430759	893	481	17	79.94	10.86
chr16	74410842	74411482	641	465	12	59.98	10.86
chr17	138115	139038	924	540	14	56.32	10.86
chr17	36786470	36788521	2052	1084	31	107.28	10.86
chr17	39362255	39362831	577	412	13	73.34	10.86
chr17	80767931	80768968	1038	716	16	63.42	10.86
chr18	19172606	19173550	945	412	22	115.94	10.86
chr18	77449154	77450073	920	477	14	56.54	10.86
chr19	50894303	50895274	972	385	15	60.38	10.86
chr2	170642589	170643831	1243	1071	31	87.14	10.86
chr2	219795452	219796468	1017	357	18	78.79	10.86
chr3	18976966	18977663	698	466	12	55.99	10.86
chr3	142804513	142805072	560	158	10	50.49	10.86
chr3	169397297	169398071	775	602	13	58.26	10.86
chr3	176545434	176545952	519	175	11	61.68	10.86
chr4	1350090	1350383	294	147	7	50.69	10.86
chr5	55331583	55332598	1016	553	16	64.68	10.86
chrX	24726532	24728210	1679	1501	72	318.09	10.86
chrY	13474291	13474874	584	175	14	81.28	10.86
chr2	64737950	64739235	1286	325	30	71.89	10.88
chr4	48365977	48366965	989	609	37	144.28	10.88
chr1	248334913	248335571	659	486	15	75.13	10.9
chr11	9643542	9644239	698	361	13	57	10.9
chr16	33356279	33357040	762	483	17	81.81	10.9
chr3	103280679	103281444	766	160	16	73.84	10.9
chr6	51739589	51740764	1176	138	19	67.05	10.9
chr9	139249278	139249981	704	527	15	63.79	10.9
chr9	110537551	110539701	2151	391	65	167.59	10.92
chr11	20569107	20571233	2127	1869	40	130.48	10.93
chr16	14862309	14862986	678	431	13	52.8	10.93
chr18	5684710	5685965	1256	593	27	105.69	10.93
chr18	57076418	57076843	426	295	12	67.82	10.93
chr2	75022259	75023096	838	452	22	105.33	10.93
chr2	220064984	220065713	730	555	14	55.83	10.93
chr4	119897031	119898470	1440	1010	39	178.67	10.93
chr7	2416820	2418098	1279	637	31	132.62	10.93
chr7	74928757	74929812	1056	493	20	72.96	10.93
chr7	102214100	102214678	579	157	14	68.14	10.93
chrX	118342387	118343822	1436	438	29	105.92	10.93
chr15	93310788	93312691	1904	1107	42	144.4	10.95
chr7	74956474	74957837	1364	801	24	70.19	10.95
chr12	12567061	12568429	1369	1200	31	103.29	10.97
chr16	29628048	29628548	501	166	12	50.93	10.97
chr16	83670865	83672147	1283	387	29	97.38	10.97
chr2	124441772	124443747	1976	1696	51	183.25	10.97
chr19	20585154	20586178	1025	638	61	237.22	10.98
chr17	44439272	44440487	1216	934	27	82.12	10.99
chr2	27761886	27764131	2246	1078	61	192.21	11
chr1	46189685	46190497	813	532	23	79.15	11.02
chr8	32316	33823	1508	516	58	239.57	11.02
chrX	49185573	49186509	937	534	24	73.78	11.02
chrY	2347235	2348457	1223	316	28	73.5	11.02
chr1	21713346	21716310	2965	2416	69	150.02	11.03
chr8	95602342	95603760	1419	172	53	201.82	11.03
chr19	13813218	13814557	1340	788	50	162.97	11.04
chr11	62045361	62047829	2469	739	87	249.63	11.05
chr1	1891216	1891944	729	472	16	58.13	11.17
chr1	2059813	2060045	233	116	8	83.42	11.17
chr1	6509186	6509775	590	170	10	55.74	11.17
chr1	8012041	8013575	1535	1308	35	129.41	11.17
chr1	17076644	17077560	917	429	17	71.48	11.17
chr1	24179115	24180096	982	171	15	80.79	11.17
chr1	36552829	36553672	844	124	12	75.16	11.17
chr1	44970848	44971649	802	103	10	71.95	11.17
chr1	86681897	86683106	1210	590	54	187	11.17
chr1	115201908	115202377	470	202	6	50.32	11.17
chr1	213323670	213324187	518	252	11	57.09	11.17
chr1	237832571	237833323	753	251	10	62.42	11.17
chr10	12434811	12435304	494	144	7	50.27	11.17
chr10	16823634	16824515	882	542	12	72.98	11.17
chr10	17670142	17672256	2115	1494	63	205.15	11.17
chr10	24944331	24945712	1382	279	33	88.25	11.17
chr10	72446012	72448534	2523	2276	70	165.66	11.17
chr10	73594036	73595138	1103	396	32	136.52	11.17
chr10	99246935	99247577	643	420	7	51.01	11.17
chr10	121553543	121554193	651	521	11	59.7	11.17
chr11	612676	613677	1002	717	23	90.76	11.17
chr11	22040608	22041355	748	312	13	61.44	11.17
chr11	65183681	65184445	765	433	19	90.67	11.17
chr11	66619550	66620128	579	216	10	64.08	11.17
chr11	73283338	73283868	531	166	11	68.89	11.17
chr11	73966435	73967483	1049	536	13	72.82	11.17
chr11	76318573	76319687	1115	703	19	81.66	11.17
chr11	110170798	110171766	969	487	17	86.55	11.17
chr11	118862601	118863348	748	172	11	61.64	11.17
chr12	75268700	75269960	1261	463	25	76.22	11.17
chr12	90930370	90931186	817	585	18	78.51	11.17
chr12	121179510	121179995	486	251	7	50.77	11.17
chr12	122071630	122072489	860	571	13	62.17	11.17
chr12	132185433	132186303	871	614	11	64.83	11.17
chr13	27297250	27298187	938	441	13	67.04	11.17
chr13	30327559	30328023	465	142	6	50.61	11.17
chr13	50139160	50140391	1232	140	16	89	11.17
chr13	99269882	99270628	747	402	9	54.03	11.17
chr13	108435807	108436229	423	174	9	54.37	11.17
chr13	114079760	114080899	1140	965	21	77.51	11.17
chr14	34984622	34985242	621	241	10	61.15	11.17
chr14	38025132	38025664	533	366	10	59.92	11.17
chr14	89971603	89973011	1409	268	24	112.99	11.17
chr14	105947186	105947960	775	177	14	60	11.17
chr15	32657862	32658528	667	209	15	83.8	11.17
chr15	35947722	35948965	1244	271	36	151.23	11.17
chr15	40729640	40730256	617	409	11	55.28	11.17
chr15	40870191	40870725	535	374	8	57.11	11.17
chr15	45031810	45032296	487	177	7	50.71	11.17
chr15	61238619	61239570	952	163	10	52.78	11.17
chr16	1689127	1690236	1110	638	18	66.06	11.17
chr16	2568750	2569713	964	174	17	86.9	11.17
chr16	11803004	11803752	749	246	10	62.64	11.17
chr16	21323113	21324207	1095	542	14	78.98	11.17
chr16	25105332	25106183	852	418	11	65.82	11.17
chr16	28395329	28395843	515	137	9	59.68	11.17
chr16	30425956	30426860	905	148	10	54.83	11.17
chr17	1149904	1150439	536	164	9	51.28	11.17
chr17	5798718	5799168	451	273	7	53.1	11.17
chr17	7750375	7750896	522	357	9	52.26	11.17
chr17	17258311	17258877	567	402	8	55.09	11.17
chr17	19138009	19138226	218	109	6	66.72	11.17
chr17	38168174	38169281	1108	235	23	82.47	11.17
chr17	42258480	42259168	689	232	26	97.53	11.17
chr17	42772596	42773437	842	388	13	72.64	11.17
chr17	57776455	57776689	235	117	5	53.35	11.17
chr17	79145988	79146784	797	374	9	51.6	11.17
chr18	13050323	13050832	510	249	8	58.79	11.17
chr18	31911771	31912218	448	317	10	67.21	11.17
chr18	77706619	77707299	681	332	10	57.33	11.17
chr19	1586781	1587171	391	267	7	50.6	11.17
chr19	1852971	1853737	767	617	13	53.59	11.17
chr19	2471851	2472068	218	109	7	80.05	11.17
chr19	3866244	3866697	454	153	6	51.28	11.17
chr19	5967885	5968607	723	287	10	54.88	11.17
chr19	7028047	7028686	640	475	12	61.39	11.17
chr19	11087563	11088129	567	298	9	56.01	11.17
chr19	14306859	14307282	424	277	8	51.14	11.17
chr19	34623351	34624383	1033	576	13	73.62	11.17
chr19	40017026	40017728	703	175	12	64.27	11.17
chr19	40968414	40968896	483	336	8	52.92	11.17
chr19	42882596	42883110	515	363	8	50.72	11.17
chr19	48457828	48458351	524	175	13	52.41	11.17
chr2	90471450	90472576	1127	873	22	82.95	11.17
chr2	99604664	99604874	211	105	5	63.42	11.17
chr2	105827834	105828356	523	162	12	64.66	11.17
chr2	106378151	106378791	641	269	8	50.87	11.17
chr2	106918240	106918964	725	477	9	55.15	11.17
chr2	130174108	130174931	824	212	23	99.24	11.17
chr2	158225177	158226284	1108	493	17	67.98	11.17
chr2	166342434	166343411	978	638	17	67.43	11.17
chr2	217090203	217092329	2127	1822	47	163.24	11.17
chr2	242676258	242676801	544	242	11	67.79	11.17
chr20	11613919	11614572	654	173	15	70.17	11.17
chr20	30382753	30383389	637	434	10	52.63	11.17
chr20	32287717	32288489	773	314	15	60.14	11.17
chr20	35462120	35462594	475	331	9	55.81	11.17
chr20	42443175	42444229	1055	463	17	71.06	11.17
chr20	43558188	43558812	625	301	7	51.9	11.17
chr20	47723431	47723660	230	115	5	53.35	11.17
chr20	61431178	61432405	1228	724	26	93.17	11.17
chr21	47759830	47760537	708	423	9	56.05	11.17
chr22	18814020	18814301	282	141	7	51.65	11.17
chr22	44928883	44929866	984	337	18	82.95	11.17
chr22	46762894	46764030	1137	971	16	79.99	11.17
chr22	47194241	47195006	766	448	14	60.62	11.17
chr22	49114784	49115429	646	355	7	50.87	11.17
chr3	14070004	14071409	1406	1119	23	97.84	11.17
chr3	47801002	47801892	891	352	10	55.46	11.17
chr3	51285521	51286807	1287	504	19	62.69	11.17
chr3	53543582	53544433	852	619	12	63.8	11.17
chr3	58921794	58922378	585	160	8	54.01	11.17
chr3	111280214	111281018	805	435	16	72.31	11.17
chr3	195954273	195955153	881	154	13	60.96	11.17
chr3	196344452	196345015	564	410	9	56.21	11.17
chr3	197393565	197394159	595	445	10	55.39	11.17
chr4	650264	652945	2682	1217	59	135.02	11.17
chr4	1616795	1617391	597	351	11	71.89	11.17
chr4	1749914	1750774	861	685	20	81.71	11.17
chr4	53404976	53405867	892	361	17	73.23	11.17
chr4	88273084	88274304	1221	716	37	129.15	11.17
chr4	110524625	110525360	736	445	10	63.37	11.17
chr4	184657921	184658940	1020	864	26	93.47	11.17
chr4	190552495	190553124	630	172	8	51.46	11.17
chr5	188445	189174	730	540	13	70.58	11.17
chr5	43577687	43578601	915	266	12	60.4	11.17
chr5	56769193	56770331	1139	575	17	76	11.17
chr5	57680235	57681222	988	287	22	85.03	11.17
chr5	68680720	68681322	603	220	9	62.2	11.17
chr5	76279713	76280539	827	471	19	65.13	11.17
chr6	31356851	31357309	459	295	9	64.13	11.17
chr6	94912638	94913719	1082	624	21	79.4	11.17
chr6	112222157	112222706	550	340	9	57.17	11.17
chr6	125708854	125710717	1864	144	45	171	11.17
chr6	140018152	140018637	486	317	9	54.94	11.17
chr7	55560	56093	534	290	8	57.18	11.17
chr7	1032504	1033207	704	378	13	57.8	11.17
chr7	2250014	2250713	700	261	13	72.77	11.17
chr7	14354369	14354879	511	140	9	53.06	11.17
chr7	32426952	32427675	724	366	9	55.2	11.17
chr7	64177862	64178596	735	429	10	54.22	11.17
chr7	66438642	66439639	998	378	12	56.32	11.17
chr7	75548157	75548338	182	91	5	73.94	11.17
chr7	143273182	143273636	455	293	10	54.6	11.17
chr7	152281808	152282903	1096	724	18	75.66	11.17
chr8	43033850	43034721	872	730	20	97.55	11.17
chr8	54944421	54945193	773	445	9	52.74	11.17
chr8	142345117	142345910	794	173	11	58.98	11.17
chr8	145673258	145673999	742	157	12	61.69	11.17
chr9	125629985	125630936	952	173	16	79.69	11.17
chr9	131542606	131543346	741	612	10	53.89	11.17
chr9	136988763	136989199	437	260	9	53.14	11.17
chr9	138163922	138164519	598	354	8	53.25	11.17
chr9	139544031	139545120	1090	447	34	142.23	11.17
chrX	49313465	49314342	878	464	24	80.29	11.17
chrX	62409134	62409457	324	162	12	71.58	11.17
chrX	140604450	140604918	469	154	6	50.38	11.17
chr21	9695786	9697242	1457	233	62	123.39	11.25
chr16	28709878	28710817	940	292	53	220.56	11.28
chr16	18463354	18464324	971	551	27	73.63	11.31
chr7	1109081	1110155	1075	267	40	150.25	11.31
chrX	30619785	30620522	738	163	24	96.36	11.34
chr3	105830851	105831662	812	616	29	131.29	11.35
chr1	6364086	6365416	1331	610	28	82.71	11.36
chr10	87115496	87116381	886	400	23	94.63	11.38
chr15	88053598	88054654	1057	174	21	67.65	11.38
chr2	167844882	167845870	989	586	21	72.5	11.38
chr20	2803679	2805269	1591	925	28	74.45	11.38
chr7	20707563	20709345	1783	461	49	193.97	11.38
chr7	113421514	113422213	700	259	16	62.74	11.38
chrX	118574783	118575660	878	166	19	68.18	11.38
chr1	156526738	156527152	415	175	12	66.03	11.4
chr19	4704638	4705113	476	271	13	67.32	11.4
chr2	208475811	208476747	937	639	28	136.73	11.4
chr20	5007618	5008579	962	646	23	95.89	11.4
chr20	30013889	30015092	1204	848	27	103.65	11.4
chr7	64724335	64725167	833	655	18	71.54	11.4
chr16	16432084	16433052	969	354	30	80.88	11.41
chr1	1042820	1043289	470	233	11	57.18	11.43
chr16	4658912	4659951	1040	349	21	84.12	11.43
chr17	17389948	17391017	1070	370	29	142.12	11.43
chr3	179008092	179009594	1503	908	33	133.58	11.43
chr7	23677989	23678370	382	207	10	57.86	11.43
chr7	75608221	75609097	877	197	16	61.54	11.43
chr8	144097307	144097938	632	279	14	65.8	11.43
chrY	13468776	13469553	778	345	24	71.47	11.43
chr16	18423557	18424102	546	201	24	106.7	11.44
chr17	42257005	42258259	1255	673	46	153.41	11.44
chr10	105366350	105368019	1670	168	27	94.18	11.46
chr19	3384340	3385137	798	368	17	82.06	11.46
chr13	20352540	20354021	1482	262	60	172.51	11.49
chr1	182709762	182710569	808	463	14	66.45	11.5
chr11	57483179	57483740	562	240	11	60.67	11.5
chr11	68083254	68084021	768	352	14	69.21	11.5
chr14	58499618	58500506	889	160	14	61.34	11.5
chr15	65368345	65369096	752	344	13	62.63	11.5
chr15	70342001	70343014	1014	401	22	114.8	11.5
chr15	75916186	75916625	440	172	9	53.98	11.5
chr16	28769002	28769642	641	276	12	62.7	11.5
chr19	14666922	14667889	968	719	17	78.42	11.5
chr19	36559623	36560950	1328	871	22	92.26	11.5
chr4	1345652	1346149	498	170	11	66.11	11.5
chr4	28117758	28118575	818	360	15	73.44	11.5
chr4	87917089	87917859	771	330	17	93.47	11.5
chr4	160859466	160861082	1617	220	26	103.45	11.5
chr5	65235397	65236113	717	409	11	50.06	11.5
chr7	206385	207494	1110	239	22	107.11	11.5
chr7	76606094	76606772	679	317	11	52.39	11.5
chr8	10794890	10795690	801	388	14	66.93	11.5
chr8	99271296	99271653	358	177	8	52.64	11.5
chr15	28781307	28781986	680	315	18	68.37	11.53
chr16	14805351	14806076	726	456	22	91.22	11.53
chr1	235454318	235454841	524	149	9	53.39	11.56
chr10	18324595	18325017	423	311	8	52.38	11.56
chr12	52038851	52039734	884	457	15	70.22	11.56
chr12	110682513	110683132	620	445	10	55.1	11.56
chr14	36446588	36447688	1101	721	37	160.4	11.56
chr14	93703279	93703463	185	92	6	89	11.56
chr15	28657983	28658428	446	91	9	59.5	11.56
chr15	51714522	51715403	882	421	21	75.69	11.56
chr16	1380560	1381217	658	267	11	60.74	11.56
chr16	84958349	84959001	653	493	10	53	11.56
chr16	88921066	88922423	1358	872	17	67.02	11.56
chr17	80111576	80112237	662	414	11	60.47	11.56
chr18	74739974	74740806	833	427	27	123.5	11.56
chr19	360949	361903	955	285	16	81.61	11.56
chr19	6355919	6356367	449	220	8	50.34	11.56
chr19	9901002	9901415	414	269	8	53.12	11.56
chr19	16658967	16659413	447	207	8	50.49	11.56
chr19	17690997	17691783	787	463	13	68.44	11.56
chr19	23054197	23055348	1152	553	17	77.45	11.56
chr19	39144782	39145554	773	291	11	53.66	11.56
chr19	42250405	42251235	831	390	13	65.64	11.56
chr2	38159204	38160203	1000	694	16	78.74	11.56
chr2	172723283	172724121	839	405	11	50.15	11.56
chr20	61712935	61713993	1059	631	14	60.5	11.56
chr21	30383220	30385026	1807	810	42	133.39	11.56
chr22	29841343	29841724	382	158	8	55.9	11.56
chr22	51058644	51059412	769	232	13	69.63	11.56
chr3	47350609	47351617	1009	164	16	78.19	11.56
chr5	32207656	32208753	1098	204	37	168.54	11.56
chr5	74566975	74567918	944	172	16	82.34	11.56
chr5	132302259	132303039	781	338	12	60.87	11.56
chr6	31164169	31164617	449	154	9	59.25	11.56
chr6	144754970	144755476	507	171	10	63.42	11.56
chr7	1900802	1901550	749	458	15	88.15	11.56
chr7	77137798	77138583	786	493	19	70.84	11.56
chr7	100402132	100403017	886	430	15	78.09	11.56
chr8	143472011	143472969	959	172	17	89.5	11.56
chr9	131338020	131338680	661	367	10	52.51	11.56
chr12	114309549	114311547	1999	1149	77	273.31	11.58
chr12	8777216	8778331	1116	509	22	71.06	11.59
chr15	40975101	40976070	970	575	30	140.3	11.59
chr3	122499551	122500470	920	604	26	114.94	11.59
chr7	157939305	157941955	2651	1697	98	185.57	11.6
chr19	22290644	22291413	770	429	29	117.18	11.61
chr17	19053344	19056013	2670	1635	84	183.78	11.62
chr22	39202039	39204551	2513	580	96	266.39	11.62
chr1	9064909	9065609	701	312	10	57.82	11.64
chr1	25086055	25086628	574	414	9	57.09	11.64
chr1	27800459	27800707	249	124	5	54.63	11.64
chr1	29473752	29473933	182	91	5	75.57	11.64
chr1	145382398	145383159	762	394	13	80.08	11.64
chr1	159426448	159426962	515	188	8	52.12	11.64
chr1	206276514	206277732	1219	1053	16	78.2	11.64
chr1	218186745	218188502	1758	1278	34	111.45	11.64
chr10	43690034	43690722	689	173	10	58.53	11.64
chr10	124797792	124798038	247	123	5	54.63	11.64
chr11	76749215	76749448	234	117	5	54.63	11.64
chr11	122942859	122943112	254	127	5	54.63	11.64
chr11	124273182	124274040	859	531	12	65.37	11.64
chr11	134334346	134334577	232	116	5	54.63	11.64
chr12	32715346	32716207	862	158	11	57.16	11.64
chr12	80303077	80303600	524	431	9	60.58	11.64
chr12	124015663	124015844	182	91	5	75.57	11.64
chr14	89711010	89711566	557	383	9	58.24	11.64
chr15	20398116	20398763	648	397	9	52.52	11.64
chr15	29416589	29417243	655	356	11	69.5	11.64
chr15	30464137	30464889	753	543	17	72.41	11.64
chr15	101738580	101739125	546	165	8	50.12	11.64
chr16	2449266	2449961	696	169	10	58.11	11.64
chr16	32264590	32265246	657	523	10	60.5	11.64
chr16	32857181	32858127	947	523	13	68.65	11.64
chr16	67884929	67885709	781	658	11	61.53	11.64
chr16	69772710	69772957	248	124	5	54.63	11.64
chr16	88815448	88815699	252	126	5	54.63	11.64
chr17	27410831	27411060	230	115	5	54.63	11.64
chr17	27592213	27592453	241	120	5	54.63	11.64
chr17	64597195	64598715	1521	1019	28	89.6	11.64
chr17	74325431	74325840	410	240	7	50.39	11.64
chr19	4986212	4986973	762	295	11	62.64	11.64
chr19	6446790	6447887	1098	142	14	68.72	11.64
chr19	18789257	18790198	942	477	17	58.59	11.64
chr19	48868909	48869314	406	249	7	50.7	11.64
chr19	50343186	50343799	614	210	9	54.54	11.64
chr19	57689492	57690135	644	472	9	52.75	11.64
chr2	3637415	3639601	2187	741	58	162.16	11.64
chr2	47571341	47571856	516	370	9	61.18	11.64
chr2	54693991	54694727	737	237	11	64.14	11.64
chr20	31296257	31296495	239	119	5	54.63	11.64
chr22	29435994	29436384	391	138	7	51.87	11.64
chr22	29973654	29973899	246	123	5	54.63	11.64
chr22	43742148	43742810	663	370	11	68.95	11.64
chr3	51345612	51346535	924	377	15	78.27	11.64
chr3	63122171	63122843	673	249	19	95.32	11.64
chr3	185552565	185552990	426	295	8	58.71	11.64
chr4	686276	686887	612	460	11	72.63	11.64
chr5	2145664	2146129	466	308	8	55.57	11.64
chr5	134184480	134185041	562	432	9	57.9	11.64
chr6	35352796	35353410	615	176	16	77.64	11.64
chr6	151645351	151645994	644	206	9	52.75	11.64
chr7	4663981	4664535	555	151	9	58.38	11.64
chr7	5424757	5425518	762	254	11	62.64	11.64
chr7	99407311	99408022	712	177	15	61.69	11.64
chr9	13038148	13038688	541	413	8	50.43	11.64
chrX	133972693	133973304	612	404	9	54.67	11.64
chr11	51582580	51583214	635	333	98	308.71	11.66
chr3	78631410	78633336	1927	1039	57	194.36	11.67
chr12	57188282	57189710	1429	1272	31	127.68	11.69
chr14	45179394	45180062	669	248	14	63.98	11.69
chr17	3367284	3369021	1738	1269	35	132.72	11.69
chr17	3756954	3758238	1285	961	23	82.68	11.69
chr18	60573572	60574495	924	454	20	87.66	11.69
chr2	162137538	162138171	634	231	12	52.24	11.69
chr3	145813644	145814902	1259	579	27	112.08	11.69
chr4	183961300	183962208	909	168	23	112.08	11.69
chr6	113024893	113025733	841	626	21	102.66	11.69
chrX	135527280	135528037	758	246	14	57.38	11.69
chr7	65695246	65696818	1573	807	56	243.84	11.71
chr2	97126557	97128850	2294	1650	72	209.52	11.72
chrX	2397235	2398457	1223	315	32	82.28	11.72
chr1	8560658	8561834	1177	504	18	65.59	11.76
chr1	8585758	8586257	500	341	10	52.86	11.76
chr1	12102474	12103924	1451	680	29	117.52	11.76
chr1	18022929	18023594	666	241	9	60.35	11.76
chr1	28531883	28532382	500	369	7	51.48	11.76
chr1	52956327	52956685	359	154	6	51.23	11.76
chr1	115332719	115333235	517	378	7	50.45	11.76
chr1	150532385	150532865	481	247	8	62.67	11.76
chr1	150555530	150556025	496	115	7	51.73	11.76
chr1	156551442	156551937	496	165	8	61.58	11.76
chr1	249238235	249239874	1640	472	30	111.95	11.76
chr10	104061251	104061941	691	440	10	68.21	11.76
chr10	123916510	123917188	679	259	8	50.65	11.76
chr10	129114132	129114727	596	224	8	55.14	11.76
chr10	135069422	135070007	586	297	8	55.73	11.76
chr11	629067	630024	958	573	17	71.95	11.76
chr11	3017201	3017860	660	498	8	51.62	11.76
chr11	120369530	120370347	818	395	9	52.54	11.76
chr11	129960175	129962777	2603	2220	91	245.26	11.76
chr12	58721316	58722222	907	417	11	65.31	11.76
chr12	120812100	120812472	373	212	6	50.17	11.76
chr12	132652769	132653226	458	194	10	56.43	11.76
chr13	113385672	113386190	519	153	7	50.33	11.76
chr14	25678808	25679295	488	359	7	52.24	11.76
chr14	102140814	102141430	617	242	8	53.94	11.76
chr15	41716930	41717664	735	462	9	56.58	11.76
chr15	42482751	42483255	505	245	7	51.17	11.76
chr15	43296487	43297100	614	426	8	54.11	11.76
chr15	50464248	50465199	952	376	12	71.74	11.76
chr16	1920067	1920553	487	149	7	52.31	11.76
chr16	15232454	15233308	855	458	15	64.53	11.76
chr16	29934815	29935524	710	173	10	67.06	11.76
chr16	84345736	84346299	564	164	8	57.06	11.76
chr16	85578954	85579751	798	289	9	53.47	11.76
chr16	90061786	90062366	581	212	13	70.15	11.76
chr17	2152181	2152825	645	167	8	52.41	11.76
chr17	80034005	80035214	1210	854	21	83.75	11.76
chr19	3544663	3545345	683	496	13	61.87	11.76
chr19	3687561	3688177	617	478	11	51.73	11.76
chr19	13296354	13297425	1072	437	14	83.08	11.76
chr19	14254843	14255809	967	468	14	51.23	11.76
chr19	21750959	21751633	675	226	8	50.85	11.76
chr19	27738017	27739072	1056	472	58	88.64	11.76
chr19	41708271	41708936	666	362	8	51.31	11.76
chr19	43143288	43144025	738	324	9	56.42	11.76
chr19	49982014	49982471	458	289	11	64.87	11.76
chr2	15581475	15581956	482	288	7	52.63	11.76
chr2	28985517	28986171	655	356	8	51.88	11.76
chr2	32600552	32601074	523	387	7	50.09	11.76
chr2	74011084	74011641	558	334	13	72.26	11.76
chr2	109409260	109409872	613	150	8	54.17	11.76
chr2	133012235	133013259	1025	165	21	96.71	11.76
chr22	23624052	23624546	495	124	7	51.8	11.76
chr3	10111102	10112993	1892	245	37	151.98	11.76
chr3	42648197	42648763	567	396	8	56.88	11.76
chr3	108468332	108468787	456	289	10	56.61	11.76
chr3	123138267	123138987	721	555	9	57.31	11.76
chr4	1550426	1550929	504	175	7	51.24	11.76
chr4	54104755	54105840	1086	301	19	77.72	11.76
chr4	151926822	151927305	484	313	7	52.5	11.76
chr5	144676428	144676861	434	174	7	55.92	11.76
chr5	170869355	170869831	477	329	7	52.95	11.76
chr5	172365921	172366450	530	106	8	59.24	11.76
chr6	33193564	33194032	469	170	7	53.48	11.76
chr6	139221581	139222022	442	294	7	55.35	11.76
chr7	64629504	64630288	785	287	10	62.82	11.76
chr7	147498897	147499694	798	327	9	53.47	11.76
chr8	155741	156373	633	320	12	58.03	11.76
chr8	2219250	2219844	595	150	9	64.71	11.76
chr8	144966781	144967258	478	345	7	52.89	11.76
chr9	127599853	127600429	577	399	14	78.91	11.76
chr9	131364662	131365468	807	175	10	61.66	11.76
chr9	132189952	132190422	471	144	7	53.35	11.76
chrX	49361022	49362073	1052	589	27	75.39	11.76
chrX	153755396	153755893	498	246	7	51.61	11.76
chrY	59034433	59035082	650	187	9	61.28	11.76
chr14	73650016	73652396	2381	537	59	154.41	11.8
chr11	104064560	104066417	1858	1424	51	207.93	11.82
chr11	118202829	118203445	617	158	13	51.43	11.82
chr12	62191	63072	882	443	17	57.74	11.82
chr12	6251284	6252589	1306	1015	27	90.24	11.82
chr19	1637635	1639012	1378	868	31	110.59	11.82
chr19	41153319	41154408	1090	781	26	100.59	11.82
chr5	108676483	108678006	1524	694	47	131.92	11.83
chr1	1945874	1946492	619	174	14	82.92	11.85
chr1	38271205	38271698	494	252	12	76.9	11.85
chr1	46205518	46206166	649	484	11	55.64	11.85
chr1	150226473	150226724	252	126	7	63	11.85
chr10	99288342	99288719	378	151	8	51.8	11.85
chr10	121974974	121975615	642	187	14	80.85	11.85
chr11	777925	778137	213	106	7	82.84	11.85
chr12	112073135	112073632	498	165	10	58.79	11.85
chr13	114876559	114877117	559	414	10	54.06	11.85
chr14	66099708	66100374	667	140	12	54.45	11.85
chr15	65625887	65626835	949	163	14	59.47	11.85
chr16	11903714	11904219	506	203	11	66.74	11.85
chr16	30996194	30996783	590	210	12	68.14	11.85
chr17	15732136	15732722	587	168	11	60.07	11.85
chr18	12873343	12873881	539	210	10	55.54	11.85
chr19	804848	805858	1011	504	17	77.54	11.85
chr19	6218319	6218933	615	321	10	50.22	11.85
chr19	14624731	14626019	1289	397	19	75.61	11.85
chr19	20286793	20287662	870	616	15	71.6	11.85
chr19	50904710	50905445	736	293	11	50.22	11.85
chr2	85537764	85538466	703	206	12	59.73	11.85
chr2	148946440	148947213	774	384	13	62.68	11.85
chr20	55162370	55163279	910	406	14	61.68	11.85
chr4	705148	705571	424	216	9	56.5	11.85
chr7	2597574	2598148	575	206	10	52.92	11.85
chr8	73065071	73065456	386	216	8	51.09	11.85
chrX	19963630	19964354	725	556	13	66.01	11.85
chrX	49824912	49825609	698	267	11	52.49	11.85
chr10	42536760	42537066	307	153	17	104.27	11.87
chr1	64666166	64666801	636	262	18	92.78	11.89
chr19	1424521	1425632	1112	731	22	80.58	11.89
chr4	152175557	152176952	1396	452	44	220.96	11.89
chr5	132919020	132919860	841	365	17	66.79	11.89
chr7	99023986	99024756	771	427	17	72.25	11.89
chr8	142211571	142212605	1035	580	19	66.45	11.89
chr15	90396691	90397437	747	267	24	98.77	11.91
chr16	16475444	16476410	967	445	24	66.88	11.92
chr1	2236661	2236913	253	126	6	59.4	11.97
chr1	3257044	3257510	467	313	6	52.42	11.97
chr1	25251517	25252162	646	393	10	54.85	11.97
chr1	113491787	113492487	701	302	7	50.47	11.97
chr1	245253566	245254071	506	353	6	50.18	11.97
chr10	47022394	47022982	589	160	10	58.64	11.97
chr10	72819524	72820031	508	362	6	50.07	11.97
chr10	120542291	120544091	1801	1344	38	152.32	11.97
chr11	9644269	9645032	764	281	16	72.53	11.97
chr11	64614548	64615283	736	433	12	65.38	11.97
chr11	66354469	66355720	1252	851	19	61.3	11.97
chr11	67030169	67030410	242	121	6	59.4	11.97
chr11	76516245	76517118	874	286	16	89.44	11.97
chr12	57016681	57017240	560	319	9	52.21	11.97
chr12	130922544	130923035	492	349	6	50.96	11.97
chr14	28658128	28658543	416	253	8	54.16	11.97
chr14	45549361	45550574	1214	586	18	83.85	11.97
chr14	92014107	92014544	438	199	6	54.21	11.97
chr15	40369837	40370315	479	307	9	58.12	11.97
chr15	41411874	41412586	713	376	11	58.73	11.97
chr16	115657	116086	430	173	8	53.02	11.97
chr16	2190253	2191076	824	355	12	59.99	11.97
chr16	11839431	11840126	696	128	12	68.09	11.97
chr16	77862698	77863201	504	147	6	50.29	11.97
chr17	3467077	3467877	801	130	11	53.64	11.97
chr17	7544351	7545161	811	188	13	68.7	11.97
chr17	20587547	20589400	1854	448	33	114.37	11.97
chr17	58804667	58805138	472	164	6	52.12	11.97
chr17	80426229	80426736	508	172	6	50.07	11.97
chr19	14181146	14181906	761	445	9	67.03	11.97
chr19	18116151	18117712	1562	157	32	127.37	11.97
chr19	22882944	22883438	495	228	6	50.79	11.97
chr19	38776912	38777854	943	498	13	61.01	11.97
chr19	56636120	56636595	476	220	6	51.88	11.97
chr2	55806428	55806849	422	203	6	55.26	11.97
chr2	177921105	177921595	491	125	6	51.02	11.97
chr2	239891858	239892313	456	176	6	53.08	11.97
chr21	47252603	47253376	774	395	13	71.12	11.97
chr22	21889211	21889899	689	214	11	60.25	11.97
chr22	31980805	31981434	630	258	7	53.81	11.97
chr3	9601016	9602104	1089	283	12	80.26	11.97
chr3	15203527	15204198	672	211	11	61.36	11.97
chr3	52309381	52310224	844	282	15	83.07	11.97
chr3	129829562	129830852	1291	437	18	79.66	11.97
chr3	183431264	183431751	488	343	6	51.19	11.97
chr3	196346553	196346951	399	201	8	55.61	11.97
chr4	8491955	8493627	1673	495	32	112.73	11.97
chr4	15793085	15794057	973	714	27	111.44	11.97
chr4	40148494	40149256	763	483	17	107.48	11.97
chr5	1437170	1438045	876	148	14	72.65	11.97
chr5	38173532	38174282	751	375	11	56.44	11.97
chr5	54036582	54037077	496	264	6	50.74	11.97
chr5	76108697	76109182	486	140	6	51.3	11.97
chr6	74310560	74312005	1446	1082	20	86.25	11.97
chr7	27783409	27784082	674	191	11	61.23	11.97
chr7	44042684	44043501	818	647	15	61.4	11.97
chr7	44361333	44361834	502	380	6	50.4	11.97
chr7	152140416	152141259	844	445	11	51.39	11.97
chr8	92539160	92540291	1132	697	22	65.88	11.97
chr8	131241952	131242374	423	177	6	55.19	11.97
chr9	91989904	91990491	588	424	10	58.71	11.97
chr9	140312682	140313454	773	172	17	79.3	11.97
chrX	71398046	71399823	1778	861	41	176.35	11.97
chrX	75436959	75438909	1951	999	51	146.71	11.97
chr7	72698304	72699166	863	586	36	151.7	12.02
chr15	84124573	84125536	964	433	23	92.34	12.05
chr7	65858875	65859507	633	400	14	57.88	12.05
chr2	48781665	48785207	3543	3069	84	148.19	12.06
chr5	81434729	81435574	846	172	47	224.07	12.06
chr8	144774435	144775885	1451	390	61	223.64	12.06
chr1	10103351	10103913	563	394	12	64.87	12.08
chr15	28602315	28602804	490	165	11	63.02	12.08
chr16	89497403	89498405	1003	169	16	57.15	12.08
chr17	76130417	76130799	383	217	9	56.02	12.08
chr21	43237694	43238516	823	434	13	53.96	12.08
chr22	25047531	25048157	627	479	11	52.18	12.08
chr3	179444977	179446648	1672	1316	30	119.75	12.08
chr7	6432211	6432866	656	367	11	50.25	12.08
chr7	132668758	132669551	794	318	19	102.37	12.08
chrX	126255701	126256479	779	465	15	71.37	12.08
chr22	24197538	24198472	935	363	32	145.81	12.1
chr6	89656392	89657350	959	324	53	189.66	12.1
chrX	62409613	62410199	587	175	24	129.88	12.1
chr10	99034814	99036356	1543	388	58	202.61	12.12
chr17	19128868	19131387	2520	1083	81	166.31	12.12
chr1	9868210	9869032	823	247	12	69.51	12.14
chr1	15683967	15684208	242	121	5	55.97	12.14
chr1	27981716	27982199	484	122	8	55.73	12.14
chr1	37989824	37990498	675	165	11	61.15	12.14
chr1	44113831	44114223	393	149	7	53.04	12.14
chr1	53249132	53249313	182	91	5	77.28	12.14
chr1	144017618	144018481	864	477	23	110.62	12.14
chr1	146895738	146896270	533	168	9	61.57	12.14
chr1	148760927	148761556	630	224	9	55.18	12.14
chr10	35588920	35589488	569	330	9	59.05	12.14
chr10	102110738	102111432	695	395	9	51.5	12.14
chr11	69949216	69949878	663	437	9	53.26	12.14
chr11	126245162	126245403	242	121	5	55.97	12.14
chr12	6451202	6451429	228	114	5	55.97	12.14
chr12	11805286	11806016	731	564	12	75.36	12.14
chr12	125195131	125195593	463	345	9	67.05	12.14
chr13	28720950	28721193	244	122	5	55.97	12.14
chr13	29897376	29897788	413	238	7	51.49	12.14
chr14	95123717	95124201	485	161	12	61.58	12.14
chr14	104069164	104069609	446	274	8	58.59	12.14
chr15	32476827	32477364	538	109	8	52.08	12.14
chr15	99278307	99279242	936	662	11	55.42	12.14
chr16	11784418	11784646	229	114	5	55.97	12.14
chr16	27322190	27322783	594	433	9	57.41	12.14
chr16	69721511	69722590	1080	422	13	64.09	12.14
chr17	2077824	2078513	690	157	11	69.07	12.14
chr17	21331583	21332007	425	221	7	50.6	12.14
chr17	27925067	27925308	242	121	5	55.97	12.14
chr17	42904065	42904794	730	287	10	57.9	12.14
chr17	74252527	74253568	1042	307	16	90.77	12.14
chr19	4464144	4464774	631	464	11	73.19	12.14
chr19	18268037	18268288	252	126	5	55.97	12.14
chr19	18838689	18839395	707	540	18	86.9	12.14
chr19	19471764	19472341	578	291	10	67.68	12.14
chr2	54322104	54322995	892	502	12	65.6	12.14
chr2	55877258	55878973	1716	1137	40	160.74	12.14
chr2	134227768	134228000	233	116	5	55.97	12.14
chr2	173180036	173180719	684	445	16	73.72	12.14
chr20	35176073	35176841	769	604	10	55.77	12.14
chr22	44261690	44262127	438	145	8	59.23	12.14
chr3	121765685	121766161	477	165	8	56.24	12.14
chr3	196747945	196748484	540	371	9	61.06	12.14
chr4	2654151	2654850	700	230	11	68.41	12.14
chr4	39729557	39730075	519	350	8	53.32	12.14
chr4	158558194	158559251	1058	382	21	79.43	12.14
chr4	174104447	174105462	1016	594	13	67.22	12.14
chr5	70601835	70602263	429	270	7	50.31	12.14
chr5	146058443	146059791	1349	291	16	74.58	12.14
chr5	159933456	159934151	696	427	9	51.44	12.14
chr5	172827419	172827600	182	91	5	77.28	12.14
chr6	685028	685211	184	92	5	77.28	12.14
chr6	19806621	19807697	1077	257	15	80.26	12.14
chr6	42042578	42042821	244	122	5	55.97	12.14
chr6	117138091	117138643	553	310	10	69.56	12.14
chr6	142137605	142137841	237	118	5	55.97	12.14
chr7	853740	854394	655	126	11	71.46	12.14
chr7	5243122	5243359	238	119	5	55.97	12.14
chr7	57059246	57059447	202	101	5	66.4	12.14
chr7	72966081	72966334	254	127	5	55.97	12.14
chr7	72966618	72967082	465	214	8	57.13	12.14
chr7	98479061	98479282	222	111	5	66.4	12.14
chr7	150758414	150759279	866	443	14	84.36	12.14
chr7	158742298	158742491	194	97	5	77.28	12.14
chr8	2082618	2083760	1143	321	14	68.85	12.14
chr8	131186362	131186965	604	492	10	65.81	12.14
chr8	144388680	144389407	728	268	10	58.01	12.14
chr8	145693201	145693839	639	235	9	54.64	12.14
chr8	145916100	145916281	182	91	5	77.28	12.14
chr9	75465393	75466693	1301	175	18	92.71	12.14
chr9	140419595	140420502	908	743	13	73.06	12.14
chr6	34364633	34366887	2255	473	70	210.35	12.18
chr1	197676888	197678072	1185	473	29	107.3	12.19
chr14	24053024	24054379	1356	313	44	199.72	12.19
chr4	62810698	62811582	885	343	21	79.42	12.19
chr1	2342246	2342705	460	356	9	54.58	12.22
chr1	7174743	7175647	905	546	19	103.44	12.22
chr1	22101164	22102108	945	167	19	100.21	12.22
chr1	109218249	109219322	1074	883	22	115.07	12.22
chr10	134681509	134682796	1288	712	20	84.93	12.22
chr12	6934526	6935095	570	170	10	54.51	12.22
chr13	114139207	114139454	248	124	7	74.06	12.22
chr14	38023796	38024958	1163	281	16	70.56	12.22
chr14	77216863	77217678	816	508	14	69.21	12.22
chr14	104644820	104645559	740	158	13	66.54	12.22
chr15	65091742	65092346	605	176	13	77.05	12.22
chr17	44418608	44419307	700	545	14	77.71	12.22
chr19	1645881	1647158	1278	595	46	199.87	12.22
chr19	3458763	3459985	1223	390	18	74.32	12.22
chr19	4314022	4314681	660	411	11	56.25	12.22
chr19	5611060	5611691	632	478	14	83.49	12.22
chr19	39370001	39371355	1355	349	19	74.28	12.22
chr20	60968694	60969252	559	352	10	55.31	12.22
chr22	21051644	21052271	628	159	10	50.61	12.22
chr22	28949742	28950224	483	218	12	79.57	12.22
chr22	40898037	40898782	746	326	31	157.01	12.22
chr3	13071943	13072711	769	383	12	56.96	12.22
chr3	38122331	38124036	1706	1467	56	220.84	12.22
chr4	2713952	2714312	361	168	8	54.45	12.22
chr6	22836810	22837478	669	494	12	63.55	12.22
chr6	163264531	163265247	717	401	11	52.66	12.22
chr12	49816036	49817112	1077	618	17	60.01	12.26
chr12	132670304	132671330	1027	174	17	62.89	12.26
chr16	90069775	90071011	1237	453	30	133.95	12.26
chr19	13990767	13991561	795	450	15	64.35	12.26
chr2	188988456	188989232	777	316	15	65.64	12.26
chr6	135684240	135685896	1657	213	41	190.75	12.26
chrX	26337350	26338542	1193	494	23	92.77	12.26
chr18	51868861	51870961	2101	1585	95	320.62	12.29
chr3	134757321	134758787	1467	223	42	186.76	12.29
chr6	133985229	133987427	2199	1680	107	354.22	12.3
chr1	6365832	6366323	492	175	19	103.26	12.31
chr21	48117720	48118701	982	465	26	98.53	12.31
chr17	1642000	1643605	1606	326	42	127.56	12.32
chrX	30621152	30622060	909	361	33	141.74	12.32
chrX	49204630	49205566	937	542	24	77.31	12.32
chr1	1472047	1472434	388	173	12	73.49	12.41
chr1	1658522	1660023	1502	463	21	71.59	12.41
chr1	53251145	53251647	503	145	7	52.98	12.41
chr1	97784921	97785208	288	144	6	50.95	12.41
chr1	153547926	153548444	519	149	7	52.01	12.41
chr1	157208897	157209409	513	262	7	52.37	12.41
chr1	236549334	236551309	1976	202	60	222.12	12.41
chr1	246862381	246862862	482	158	9	59.27	12.41
chr10	3895926	3896694	769	266	10	65.96	12.41
chr10	12490879	12491437	559	169	9	53.64	12.41
chr10	69318506	69319031	526	301	7	51.59	12.41
chr10	76526999	76527541	543	162	7	50.6	12.41
chr10	79682107	79682800	694	523	12	70.01	12.41
chr10	80975888	80976425	538	366	7	50.89	12.41
chr10	120835355	120835953	599	329	8	56.85	12.41
chr10	124772936	124773641	706	233	9	60.18	12.41
chr10	126482652	126483392	741	568	11	58.63	12.41
chr11	425287	425730	444	303	8	53.17	12.41
chr11	1974736	1975390	655	353	10	55.77	12.41
chr11	9246706	9247226	521	268	8	61.76	12.41
chr11	19880685	19882556	1872	1119	31	117.33	12.41
chr11	67776192	67776707	516	307	7	52.19	12.41
chr11	68628460	68629417	958	607	19	90.53	12.41
chr11	70144654	70145130	477	310	10	56.98	12.41
chr11	124959279	124960487	1209	882	17	78.95	12.41
chr11	125406430	125407355	926	620	21	77.39	12.41
chr12	49236410	49237097	688	477	13	64.24	12.41
chr12	49542544	49543437	894	740	13	65.56	12.41
chr12	57019410	57019710	301	150	6	50.95	12.41
chr13	22274798	22275741	944	559	21	107.7	12.41
chr14	67896333	67897228	896	389	13	65.44	12.41
chr14	100675544	100676389	846	480	11	52.85	12.41
chr14	106308709	106309007	299	149	6	50.95	12.41
chr15	83556528	83557502	975	723	30	120.52	12.41
chr15	83665968	83667992	2025	1489	71	233.27	12.41
chr16	146494	147725	1232	782	15	63.2	12.41
chr16	15122832	15123558	727	323	10	51.55	12.41
chr16	16152678	16153140	463	163	7	55.59	12.41
chr16	23570952	23571427	476	144	7	54.72	12.41
chr16	32322030	32322741	712	426	26	138.51	12.41
chr16	68196610	68198144	1535	1162	31	139.84	12.41
chr16	81030442	81031265	824	401	10	63.05	12.41
chr16	81752638	81753338	701	281	8	51.41	12.41
chr17	240003	241003	1001	108	11	63.3	12.41
chr17	555405	556073	669	438	8	53.01	12.41
chr17	3915197	3915669	473	344	7	54.92	12.41
chr17	36310892	36311175	284	142	6	50.95	12.41
chr17	42218471	42218666	196	98	6	81.47	12.41
chr17	76246932	76247435	504	209	9	57.56	12.41
chr17	79504284	79505185	902	393	15	57.57	12.41
chr18	7098737	7099443	707	160	14	70.62	12.41
chr18	13447521	13448311	791	389	13	63.67	12.41
chr18	13461175	13461973	799	356	11	55.33	12.41
chr18	13486167	13486683	517	372	7	52.13	12.41
chr18	21156481	21157835	1355	731	42	187.14	12.41
chr19	2975549	2975731	183	91	6	92.44	12.41
chr19	5935404	5936205	802	175	14	56.56	12.41
chr19	12503811	12504083	273	136	6	50.95	12.41
chr19	12821984	12822536	553	206	9	54.05	12.41
chr19	20254569	20254995	427	287	8	54.52	12.41
chr19	20325690	20326110	421	273	8	55.01	12.41
chr19	40661332	40662259	928	803	19	92.85	12.41
chr19	41687144	41687792	649	342	13	67.23	12.41
chr19	53772693	53774025	1333	160	22	111.13	12.41
chr2	27779594	27780788	1195	261	32	122.17	12.41
chr2	90413827	90414730	904	323	22	100.83	12.41
chr2	110012857	110013377	521	288	7	51.89	12.41
chr2	114339816	114340409	594	168	12	63.61	12.41
chr2	128111099	128111667	569	226	10	61.58	12.41
chr2	131343486	131344171	686	327	9	61.29	12.41
chr2	149415382	149415964	583	170	8	57.79	12.41
chr2	204236735	204238186	1452	702	19	81.33	12.41
chr2	224868445	224869361	917	741	15	80.28	12.41
chr2	234364843	234365371	529	364	10	64.64	12.41
chr20	16530229	16530865	637	348	8	54.71	12.41
chr20	35753768	35754408	641	257	11	52.41	12.41
chr20	61550999	61551266	268	134	6	60.69	12.41
chr20	62809765	62810765	1001	171	15	75.11	12.41
chr22	32354499	32355010	512	400	7	52.43	12.41
chr22	40616721	40617502	782	174	13	72.48	12.41
chr22	43429814	43430461	648	176	11	51.94	12.41
chr22	49079261	49079668	408	287	7	59.6	12.41
chr3	32945106	32945790	685	173	17	97.62	12.41
chr3	48286476	48287087	612	469	13	85.54	12.41
chr3	56753460	56754183	724	356	9	59.21	12.41
chr3	99917221	99917402	182	91	6	92.44	12.41
chr3	123425748	123426180	433	316	7	57.71	12.41
chr4	2752518	2753397	880	487	19	80.62	12.41
chr4	17582206	17582757	552	237	7	50.09	12.41
chr4	87870756	87871035	280	140	6	50.95	12.41
chr4	109329946	109331812	1867	1598	50	192.96	12.41
chr4	118845506	118846053	548	176	7	50.32	12.41
chr4	154467174	154467444	271	135	6	50.95	12.41
chr4	158556983	158557961	979	177	23	101.67	12.41
chr5	5809251	5810025	775	276	10	65.64	12.41
chr5	83095050	83095594	545	135	7	50.49	12.41
chr5	89892054	89892612	559	219	13	63.45	12.41
chr5	121008557	121009229	673	319	8	52.81	12.41
chr5	160499680	160500203	524	370	7	51.71	12.41
chr6	16347809	16348691	883	447	13	66.19	12.41
chr6	34317221	34317721	501	306	7	53.11	12.41
chr6	45030550	45031083	534	363	10	64.24	12.41
chr6	84899154	84900723	1570	989	38	161.79	12.41
chr6	94580454	94581460	1007	397	26	122.1	12.41
chr6	151426145	151427091	947	136	12	74.68	12.41
chr6	151758928	151759381	454	208	7	56.21	12.41
chr6	160178897	160179739	843	413	9	53.44	12.41
chr6	168963155	168963654	500	189	7	53.17	12.41
chr7	2133287	2133959	673	174	10	54.67	12.41
chr7	26302119	26302573	455	177	8	52.33	12.41
chr7	64316340	64317144	805	312	14	63.58	12.41
chr7	76668377	76669374	998	561	19	87.57	12.41
chr7	131191297	131191896	600	460	10	59.38	12.41
chr8	8328720	8329045	326	163	8	50.69	12.41
chr8	25022278	25022987	710	552	13	62.65	12.41
chr8	144823281	144823643	363	129	7	50.52	12.41
chr9	19221590	19222110	521	146	7	51.89	12.41
chr9	43133039	43134089	1051	593	17	88.16	12.41
chr9	114402263	114403222	960	509	53	209.28	12.41
chr9	115275562	115276906	1345	828	60	207.98	12.41
chr9	135779454	135780188	735	459	9	58.64	12.41
chr9	136604730	136605405	676	471	12	71.3	12.41
chrX	49323017	49323989	973	415	29	99.93	12.41
chrX	70442432	70443218	787	317	11	55.99	12.41
chrX	73788922	73789517	596	175	8	57.02	12.41
chrX	153470170	153470940	771	485	11	56.89	12.41
chrY	26922234	26922787	554	203	9	53.98	12.41
chr20	31310704	31312810	2107	1558	74	230.75	12.49
chr10	42596742	42598984	2243	316	439	656.49	12.5
chr22	40932275	40934506	2232	474	69	212.62	12.5
chr9	6806927	6807869	943	571	31	124.54	12.51
chr3	11552191	11553896	1706	253	45	161.47	12.52
chr6	32561988	32564030	2043	626	40	105.07	12.52
chr7	2573144	2575179	2036	1116	38	94.72	12.52
chr1	39699542	39700959	1418	197	33	127.69	12.54
chr12	48725490	48727779	2290	497	93	286.66	12.54
chr15	20722968	20723754	787	525	22	105.3	12.54
chr2	103188004	103188734	731	203	17	72.98	12.54
chr1	1225164	1225636	473	336	10	53.03	12.57
chr10	501264	502225	962	167	24	121.62	12.57
chr15	20746681	20747496	816	473	13	50.61	12.57
chr17	79842362	79842706	345	172	9	55.62	12.57
chr2	122650689	122651454	766	535	17	83.08	12.57
chr3	51287053	51287820	768	273	16	75.19	12.57
chr4	389805	390622	818	292	18	86.48	12.57
chr7	5961943	5962739	797	450	16	65.6	12.57
chr21	45836458	45837834	1377	220	62	290.89	12.59
chr10	112527698	112527987	290	145	7	55.84	12.61
chr10	116546497	116547215	719	354	12	61.63	12.61
chr10	126331806	126332703	898	151	18	97.81	12.61
chr10	134235766	134236615	850	336	13	61.11	12.61
chr11	51569831	51570268	438	262	10	66.78	12.61
chr11	66924477	66925936	1460	758	23	99.35	12.61
chr12	306156	306449	294	147	7	55.84	12.61
chr12	123374075	123374368	294	147	7	55.84	12.61
chr17	2878825	2879210	386	168	9	62.5	12.61
chr17	2941867	2942268	402	229	8	51.84	12.61
chr17	9370783	9372101	1319	289	22	100.41	12.61
chr17	79794713	79795383	671	161	15	90.78	12.61
chr18	7330089	7330927	839	359	15	77.37	12.61
chr19	19522671	19523056	386	211	8	53.23	12.61
chr2	26594145	26594797	653	357	11	58.12	12.61
chr2	74035579	74036136	558	402	10	56.68	12.61
chr20	32123515	32124727	1213	571	20	91.81	12.61
chr20	35628575	35629458	884	611	15	66.59	12.61
chr20	37089329	37090321	993	473	19	98.89	12.61
chr22	41328117	41328416	300	150	7	55.84	12.61
chr3	106694676	106695222	547	173	11	66.05	12.61
chr3	136441783	136442678	896	461	13	58.48	12.61
chr3	138503058	138504058	1001	675	18	90.16	12.61
chr5	1327844	1328544	701	387	11	55.01	12.61
chr5	69643638	69644152	515	229	11	68.79	12.61
chr6	3171021	3171992	972	529	24	144.7	12.61
chr8	146030403	146031191	789	175	15	81.01	12.61
chrX	75226469	75227452	984	822	17	83.37	12.61
chrY	58996164	58997151	988	837	15	67.88	12.61
chr11	44684458	44686401	1944	321	71	234.35	12.64
chrX	49294353	49295324	972	493	23	88.44	12.65
chr1	16992376	16994062	1687	1418	61	191.9	12.7
chr1	45581024	45581705	682	449	9	53.86	12.7
chr1	149196649	149197290	642	146	10	65.11	12.7
chr1	149223467	149224280	814	313	12	72.24	12.7
chr1	247292183	247293351	1169	323	16	86.28	12.7
chr10	22038845	22039267	423	246	7	52.13	12.7
chr10	43909317	43909556	240	120	5	57.38	12.7
chr10	45886497	45887078	582	207	11	79.04	12.7
chr10	75449229	75449976	748	444	9	50.42	12.7
chr10	75644156	75644587	432	146	7	51.47	12.7
chr10	77004066	77004311	246	123	5	57.38	12.7
chr10	99912296	99912810	515	345	8	55.12	12.7
chr11	77200396	77201504	1109	163	14	72.95	12.7
chr11	134335548	134336198	651	342	9	55.62	12.7
chr12	123792692	123793156	465	296	8	58.69	12.7
chr13	94105670	94106591	922	306	11	58.03	12.7
chr13	102721570	102722274	705	186	12	79.39	12.7
chr13	114773396	114774327	932	699	12	65.63	12.7
chr14	31647415	31648373	959	517	12	64.25	12.7
chr14	35467942	35468635	694	519	9	53.21	12.7
chr14	74108957	74109517	561	411	9	61.31	12.7
chr14	105106327	105106744	418	242	7	52.5	12.7
chr15	26904786	26905773	988	594	15	88.11	12.7
chr15	32879108	32879693	586	212	8	50.68	12.7
chr15	35238901	35239715	815	510	12	72.18	12.7
chr16	18516348	18516942	595	451	8	50.16	12.7
chr16	31034281	31034953	673	248	9	54.36	12.7
chr17	855780	856396	617	157	17	91.12	12.7
chr17	7648823	7649515	693	355	9	53.26	12.7
chr17	9870013	9870476	464	156	8	58.76	12.7
chr17	17815039	17816564	1526	542	37	161.27	12.7
chr17	29027422	29028223	802	168	12	72.97	12.7
chr17	42888617	42888798	182	91	5	79.07	12.7
chr17	47879691	47880182	492	155	8	56.71	12.7
chr17	48217004	48217718	715	482	9	52.1	12.7
chr17	49190849	49191374	526	117	8	54.39	12.7
chr17	77183869	77184589	721	361	12	78.27	12.7
chr17	78337923	78338371	449	277	7	50.27	12.7
chr18	74549213	74549423	211	105	5	68	12.7
chr19	38854952	38855539	588	416	8	50.56	12.7
chr19	41470692	41471291	600	312	13	61.02	12.7
chr19	45868738	45869305	568	427	8	51.74	12.7
chr19	52709790	52710402	613	333	10	67.07	12.7
chr19	53328158	53328809	652	337	10	64.46	12.7
chr19	59041893	59042328	436	172	7	51.18	12.7
chr2	9959021	9959826	806	315	10	55.66	12.7
chr2	27635791	27636438	648	483	9	55.79	12.7
chr2	44816069	44817035	967	435	20	82.57	12.7
chr2	54898864	54899107	244	122	5	57.38	12.7
chr2	171930505	171931251	747	172	10	58.79	12.7
chr2	207035819	207036475	657	273	10	64.14	12.7
chr2	236433590	236434234	645	436	11	74.23	12.7
chr2	238653488	238654144	657	311	9	55.27	12.7
chr2	239767734	239767915	182	91	5	79.07	12.7
chr20	3106982	3107207	226	113	5	57.38	12.7
chr20	46331859	46332830	972	425	12	63.61	12.7
chr20	48872979	48873510	532	171	8	54	12.7
chr21	36712728	36713278	551	285	8	52.79	12.7
chr22	22031342	22031778	437	270	8	60.88	12.7
chr22	27168127	27169245	1119	843	45	209.29	12.7
chr22	42956726	42957172	447	307	8	60.08	12.7
chr22	47290985	47291225	241	120	5	57.38	12.7
chr3	14511323	14511984	662	333	9	54.99	12.7
chr3	42187239	42187849	611	175	9	58.03	12.7
chr3	43356915	43357533	619	242	10	66.66	12.7
chr3	125635368	125636104	737	177	11	68.09	12.7
chr4	8249395	8250454	1060	157	13	67.32	12.7
chr4	110517942	110519284	1343	334	33	147.25	12.7
chr4	184761028	184761280	253	126	5	57.38	12.7
chr5	1479384	1480136	753	581	10	58.46	12.7
chr5	16648666	16648892	227	113	5	57.38	12.7
chr5	32355203	32355762	560	419	8	52.23	12.7
chr5	112289903	112290453	551	255	8	52.79	12.7
chr5	178119695	178120156	462	121	8	58.92	12.7
chr6	12017771	12018585	815	571	11	63.52	12.7
chr6	151040080	151040706	627	301	9	57.04	12.7
chr7	23549453	23550019	567	407	9	60.9	12.7
chr7	63614308	63615191	884	723	11	59.89	12.7
chr7	158571242	158571683	442	269	7	50.76	12.7
chr8	19068741	19068983	243	121	5	57.38	12.7
chr8	23291110	23291705	596	270	10	68.26	12.7
chr8	26253247	26254135	889	601	18	74.36	12.7
chr8	88637344	88638042	699	310	10	61.54	12.7
chr8	99055524	99056298	775	362	11	65.8	12.7
chr9	21537426	21538193	768	174	12	75.12	12.7
chr9	130567791	130568237	447	284	7	50.41	12.7
chr9	133616336	133616912	577	414	8	51.21	12.7
chr9	140170136	140170686	551	175	12	57.66	12.7
chrX	48948335	48948723	389	177	7	54.75	12.7
chr6	43547693	43549662	1970	1489	61	182.25	12.73
chr7	2307004	2307963	960	175	35	130.89	12.73
chr18	77679154	77682076	2923	1072	160	349.17	12.74
chr2	91692095	91693496	1402	767	42	173.52	12.74
chr1	55476444	55477398	955	450	18	85.01	12.77
chr10	121974024	121974924	901	446	16	73.58	12.77
chr12	66528691	66529001	311	155	8	60.72	12.77
chr14	21653749	21654279	531	389	10	53.75	12.77
chr14	100406054	100406873	820	532	16	79.39	12.77
chr15	84490015	84490659	645	176	14	77.27	12.77
chr16	12035289	12036097	809	339	17	88.3	12.77
chr2	215700096	215701110	1015	854	20	96.14	12.77
chr2	223019116	223019882	767	600	13	60.18	12.77
chr2	235470664	235471948	1285	718	22	92.58	12.77
chr20	5682096	5683367	1272	283	23	100.76	12.77
chr6	5030673	5031272	600	366	13	72.77	12.77
chr7	2114956	2116118	1163	648	18	71.72	12.77
chr9	90372524	90373879	1356	177	24	102.57	12.77
chrX	46134171	46134716	546	294	13	77.74	12.77
chr7	102813	104508	1696	1062	77	314.99	12.79
chr1	13653984	13655253	1270	951	28	107.3	12.8
chr1	28178436	28180205	1770	536	67	199.95	12.8
chr1	155670703	155671532	830	292	30	169.78	12.8
chr1	156527339	156528931	1593	1437	34	123.11	12.8
chr12	133260436	133262032	1597	763	85	349.99	12.8
chr16	28427288	28428507	1220	173	61	242.4	12.8
chr18	76392869	76393841	973	449	23	96.68	12.8
chr7	105050546	105051208	663	416	21	113.08	12.8
chr2	120600447	120601933	1487	641	49	137.94	12.84
chr2	119061751	119062753	1003	397	100	541.37	12.86
chr1	2144715	2145119	405	240	8	57.67	12.89
chr1	2227744	2228484	741	176	12	68.65	12.89
chr1	6683265	6684632	1368	314	23	85.55	12.89
chr1	37476595	37477163	569	398	7	59.37	12.89
chr1	150560379	150560630	252	126	6	62.02	12.89
chr10	62452992	62453293	302	151	6	52.12	12.89
chr10	76608916	76609890	975	535	16	87.19	12.89
chr10	107540281	107541076	796	448	15	59.93	12.89
chr10	120941720	120942699	980	718	14	70.56	12.89
chr11	57531623	57531876	254	127	6	62.02	12.89
chr11	61449427	61450291	865	406	11	53.52	12.89
chr11	62386333	62386902	570	249	10	63.09	12.89
chr11	71174978	71176098	1121	691	22	94.89	12.89
chr11	102244938	102245794	857	306	12	61.64	12.89
chr12	207995	208460	466	174	6	54.55	12.89
chr12	57143046	57143596	551	412	7	60.4	12.89
chr12	109872009	109872538	530	144	9	57.08	12.89
chr12	110174480	110174780	301	150	6	52.12	12.89
chr12	131793256	131794083	828	515	13	71.47	12.89
chr13	24456221	24456763	543	296	6	50.28	12.89
chr13	100037579	100038365	787	402	13	74.13	12.89
chr14	66158476	66160328	1853	717	36	144.05	12.89
chr15	31175934	31177448	1515	1208	36	170.87	12.89
chr15	41686981	41687371	391	219	10	61.89	12.89
chr15	68427044	68427541	498	321	11	78.51	12.89
chr16	1726277	1727063	787	433	11	57.64	12.89
chr16	17523076	17523603	528	236	6	51.06	12.89
chr16	21788322	21788837	516	241	6	51.7	12.89
chr16	30243852	30244565	714	331	12	51.27	12.89
chr16	33852433	33853240	808	237	14	81.33	12.89
chr16	53731368	53732117	750	227	12	68.06	12.89
chr16	70778411	70779074	664	242	11	65.23	12.89
chr16	74102662	74103156	495	171	6	52.86	12.89
chr16	87654231	87654523	293	146	6	52.12	12.89
chr17	7379128	7379485	358	204	7	52.12	12.89
chr17	25538562	25539981	1420	759	21	100.99	12.89
chr17	31010498	31011085	588	158	10	61.79	12.89
chr17	61544241	61544715	475	345	6	54.02	12.89
chr17	75258438	75259166	729	408	11	61.04	12.89
chr17	78822851	78823491	641	320	11	66.83	12.89
chr17	79071229	79071534	306	153	6	52.12	12.89
chr17	79527182	79527477	296	148	6	52.12	12.89
chr18	2638095	2638618	524	379	6	51.27	12.89
chr19	627988	628578	591	435	10	61.58	12.89
chr19	1825907	1826890	984	459	17	68.63	12.89
chr19	1837614	1838194	581	138	9	53.61	12.89
chr19	14344050	14344506	457	309	6	55.1	12.89
chr19	18230450	18230986	537	168	6	50.59	12.89
chr19	19499264	19499756	493	317	8	50.87	12.89
chr19	21693989	21694612	624	445	12	77.14	12.89
chr19	23108303	23109771	1469	302	49	138.55	12.89
chr19	46282312	46283560	1249	335	15	64.56	12.89
chr19	48013540	48013955	416	239	8	56.74	12.89
chr19	50128711	50129078	368	147	7	51.26	12.89
chr19	50254429	50254785	357	128	7	52.12	12.89
chr19	52677986	52678724	739	360	10	52.41	12.89
chr19	52846540	52847158	619	355	9	51.24	12.89
chr2	64739445	64740336	892	632	47	236.11	12.89
chr2	87168864	87169395	532	389	9	56.94	12.89
chr2	88125110	88125567	458	228	8	53.4	12.89
chr2	96563472	96564007	536	150	6	50.64	12.89
chr2	112439787	112440460	674	399	11	64.56	12.89
chr2	153017305	153018031	727	559	11	61.16	12.89
chr2	230606835	230607123	289	144	6	52.12	12.89
chr20	24528351	24529097	747	392	7	50.8	12.89
chr20	33989482	33990654	1173	743	17	83.39	12.89
chr20	34562697	34563526	830	383	12	63.17	12.89
chr20	35518307	35519197	891	623	13	67.67	12.89
chr20	46587068	46587527	460	239	6	54.92	12.89
chr21	37780275	37780733	459	284	6	54.98	12.89
chr21	46245058	46245694	637	310	22	118.24	12.89
chr22	23881555	23882164	610	165	12	78.27	12.89
chr22	33605976	33606441	466	225	8	52.8	12.89
chr22	43532139	43532729	591	371	9	52.97	12.89
chr22	45604876	45605891	1016	228	21	95.35	12.89
chr3	9633630	9634124	495	221	9	59.69	12.89
chr3	50295454	50296531	1078	839	15	72.99	12.89
chr3	71590713	71591219	507	148	6	52.19	12.89
chr3	75339338	75339630	293	146	6	52.12	12.89
chr3	158352597	158352952	356	200	7	52.12	12.89
chr3	182731221	182731702	482	207	6	53.61	12.89
chr3	194808685	194809320	636	337	9	50.24	12.89
chr4	96096371	96096748	378	201	7	50.43	12.89
chr4	170166586	170167108	523	265	6	51.32	12.89
chr4	185033514	185034025	512	143	6	51.92	12.89
chr4	190536777	190537501	725	291	10	53.18	12.89
chr5	5727663	5728176	514	157	6	51.81	12.89
chr5	42734966	42735975	1010	577	17	93.35	12.89
chr5	69957562	69958133	572	285	11	72.06	12.89
chr5	115679680	115680175	496	157	6	52.8	12.89
chr5	132319007	132319725	719	347	14	87.99	12.89
chr5	178946701	178947325	625	254	10	59.25	12.89
chr6	31943432	31944220	789	242	14	82.68	12.89
chr6	44838747	44839597	851	293	17	77.87	12.89
chr6	45684592	45685069	478	288	6	53.84	12.89
chr6	100803060	100803857	798	388	12	65.06	12.89
chr7	1577646	1577942	297	148	6	52.12	12.89
chr7	6783417	6784057	641	144	10	58.21	12.89
chr7	39832210	39832508	299	149	6	52.12	12.89
chr8	36346885	36347651	767	613	12	66.97	12.89
chr8	48610203	48610783	581	417	7	58.71	12.89
chr8	144673840	144674385	546	171	6	50.13	12.89
chr9	86470538	86471015	478	141	6	53.84	12.89
chr9	139961969	139962615	647	348	11	66.41	12.89
chrY	1777884	1778334	451	173	8	53.93	12.89
chrY	25409528	25410190	663	493	10	56.82	12.89
chr10	94134847	94137522	2676	1825	88	220.51	12.94
chr17	19530407	19532217	1811	1528	77	300.18	12.94
chr21	9826828	9827612	785	504	53	274.19	12.94
chr16	33962977	33963765	789	177	24	108.98	12.97
chr9	78678150	78679843	1694	1517	55	234.03	12.97
chr17	79324764	79325176	413	255	12	72.65	12.99
chr2	162135111	162135572	462	149	12	67.16	12.99
chr3	197360584	197361188	605	147	12	54.38	12.99
chr4	80625765	80626832	1068	457	22	83.85	12.99
chr6	109367275	109369308	2034	1417	42	159.86	12.99
chr7	110352395	110352855	461	161	11	59.04	12.99
chrX	23256827	23257381	555	332	12	58.4	12.99
chr2	42831440	42832955	1516	990	35	86.4	13.01
chr5	76337608	76340343	2736	574	67	164.91	13.01
chr1	1645710	1646479	770	466	13	59.93	13.04
chr1	1886281	1887277	997	326	17	84.67	13.04
chr1	27082337	27082641	305	152	7	56.98	13.04
chr1	27129473	27130347	875	406	13	61.3	13.04
chr1	33760950	33761512	563	282	13	84.36	13.04
chr1	151185178	151185442	265	132	7	66.72	13.04
chr1	179105505	179105807	303	151	7	56.98	13.04
chr11	744659	745346	688	519	14	82.33	13.04
chr11	66389460	66389736	277	138	7	66.72	13.04
chr11	73607361	73608065	705	247	11	56.19	13.04
chr12	96710226	96710942	717	435	13	63.33	13.04
chr12	120527221	120527900	680	319	10	50.02	13.04
chr14	63988679	63989906	1228	817	19	85.77	13.04
chr15	65091018	65091574	557	144	11	66.71	13.04
chr15	75080028	75080716	689	348	13	73.6	13.04
chr15	85048909	85049304	396	220	8	53.48	13.04
chr15	89483691	89485930	2240	820	87	281.17	13.04
chr16	53431173	53431840	668	258	10	50.73	13.04
chr17	6566559	6567036	478	243	9	55.57	13.04
chr17	19344885	19345327	443	309	11	77.29	13.04
chr18	4477616	4478132	517	223	11	70.12	13.04
chr18	55283456	55283715	260	130	7	66.72	13.04
chr19	1381400	1382052	653	174	10	51.63	13.04
chr19	1795786	1796533	748	319	11	53.62	13.04
chr19	2430002	2430778	777	327	14	75.48	13.04
chr2	26132696	26133619	924	758	15	65.97	13.04
chr2	152560295	152561115	821	477	12	56.92	13.04
chr2	154575934	154576968	1035	720	14	59.92	13.04
chr2	192627026	192627471	446	272	9	58.21	13.04
chr2	242073120	242074047	928	339	14	65.74	13.04
chr21	46897806	46898325	520	351	12	79.1	13.04
chr6	41403769	41404319	551	390	9	50.25	13.04
chr7	1293354	1294022	669	331	10	50.67	13.04
chr7	4726616	4727409	794	440	13	66.24	13.04
chr7	6710383	6711131	749	506	11	53.56	13.04
chr7	64014107	64014763	657	237	10	51.39	13.04
chr7	100074875	100075342	468	206	9	56.37	13.04
chr9	72121525	72121900	376	168	8	55.27	13.04
chr9	115501548	115501973	426	269	8	50.97	13.04
chrX	117849388	117851031	1644	1193	24	99.17	13.04
chrX	118054947	118056168	1222	283	23	117.76	13.04
chrY	19177846	19178504	659	355	11	59.16	13.04
chr1	24319163	24321742	2580	2028	80	189.8	13.08
chr12	124585691	124587383	1693	266	35	124.95	13.08
chr17	79874076	79874579	504	174	14	74.58	13.08
chr2	192261945	192264141	2197	1801	45	154.77	13.08
chr6	116154689	116155832	1144	919	39	209.65	13.08
chr7	7504840	7505770	931	609	20	80.51	13.08
chr5	1227240	1228514	1275	702	43	170.34	13.09
chr14	35507651	35509510	1860	319	76	289.06	13.1
chr1	10676546	10677084	539	177	8	62.58	13.14
chr1	18663112	18663685	574	139	7	50.65	13.14
chr1	52238479	52239034	556	238	7	51.64	13.14
chr1	78290834	78291301	468	139	7	57.06	13.14
chr1	109210745	109211374	630	141	8	57.08	13.14
chr1	112072009	112072628	620	190	8	57.64	13.14
chr1	156760851	156761343	493	330	7	55.41	13.14
chr1	164756534	164757007	474	318	7	56.65	13.14
chr1	174197505	174198074	570	433	7	50.87	13.14
chr1	174317626	174320295	2670	2284	96	244.64	13.14
chr1	182711305	182711678	374	228	9	60.16	13.14
chr1	202752557	202753122	566	441	7	51.09	13.14
chr1	231424678	231425509	832	372	17	88.37	13.14
chr10	6005824	6006357	534	396	7	52.9	13.14
chr10	6169078	6169451	374	167	6	53.2	13.14
chr10	34641127	34641905	779	628	10	67.84	13.14
chr11	469026	469528	503	303	10	57.14	13.14
chr11	2527248	2528013	766	321	8	50.33	13.14
chr11	12909041	12909595	555	233	8	61.54	13.14
chr11	14866332	14866907	576	429	8	60.23	13.14
chr11	33069674	33070224	551	379	7	51.92	13.14
chr11	66462140	66462546	407	242	6	50.84	13.14
chr12	84553883	84554425	543	124	7	52.38	13.14
chr14	105224425	105224842	418	281	6	50.1	13.14
chr15	59298981	59299759	779	614	10	67.84	13.14
chr15	65084970	65085464	495	353	7	55.28	13.14
chr15	85361512	85362250	739	322	8	51.56	13.14
chr16	22604436	22604819	384	171	6	52.46	13.14
chr16	30663999	30664512	514	118	7	54.1	13.14
chr16	48807393	48807946	554	363	11	61.31	13.14
chr16	56707827	56708364	538	365	7	52.67	13.14
chr16	84555968	84556911	944	411	20	103.99	13.14
chr16	85600641	85601227	587	422	12	66.93	13.14
chr16	87492810	87493146	337	168	8	52.64	13.14
chr16	89713850	89714325	476	159	9	51.04	13.14
chr17	2219977	2220260	284	142	8	71.45	13.14
chr17	9997830	9998478	649	163	8	56.04	13.14
chr17	34669628	34670208	581	453	7	50.28	13.14
chr17	41169982	41170529	548	310	7	52.09	13.14
chr17	41381922	41382822	901	603	10	61.71	13.14
chr17	80550003	80551366	1364	882	26	81.91	13.14
chr18	29938438	29938990	553	377	7	51.81	13.14
chr19	970617	971090	474	252	11	68.36	13.14
chr19	2446447	2447112	666	264	8	55.15	13.14
chr19	3393900	3394384	485	167	9	50.34	13.14
chr19	5335709	5336108	400	112	6	51.32	13.14
chr19	7667122	7667668	547	384	7	52.15	13.14
chr19	7842035	7842439	405	90	6	50.97	13.14
chr19	18561746	18562138	393	119	6	51.81	13.14
chr19	39345800	39347013	1214	630	20	84.82	13.14
chr19	43144190	43144695	506	274	7	54.59	13.14
chr19	44156245	44156825	581	406	8	59.92	13.14
chr19	46215945	46217027	1083	575	19	85.8	13.14
chr2	68436057	68436609	553	177	7	51.81	13.14
chr2	69015874	69016676	803	625	10	66.55	13.14
chr2	75939553	75940086	534	358	7	52.9	13.14
chr2	112578491	112579083	593	390	8	59.2	13.14
chr2	114151327	114153592	2266	1768	78	237.08	13.14
chr2	131528287	131528830	544	410	11	62.13	13.14
chr2	202030393	202030959	567	421	7	51.03	13.14
chr2	203399083	203400756	1674	1423	31	136.43	13.14
chr2	235951980	235952508	529	243	7	53.2	13.14
chr20	405546	405940	395	222	9	58.06	13.14
chr20	30241943	30242458	516	425	7	53.98	13.14
chr20	34588802	34590517	1716	620	27	104.73	13.14
chr22	20957944	20958502	559	303	7	51.47	13.14
chr3	61656832	61657730	899	464	13	53.77	13.14
chr3	78710890	78711592	703	298	8	53.28	13.14
chr3	184455723	184456555	833	212	10	65	13.14
chr3	186528676	186529088	413	257	6	50.43	13.14
chr3	196961600	196962179	580	164	8	59.98	13.14
chr4	154235265	154235796	532	121	7	53.02	13.14
chr5	13578838	13579739	902	172	10	61.66	13.14
chr5	132562848	132563602	755	310	9	59.8	13.14
chr5	171606286	171606822	537	161	7	52.73	13.14
chr6	31421477	31422155	679	413	14	76.02	13.14
chr6	43152272	43152803	532	234	8	63.05	13.14
chr7	2342576	2343371	796	624	13	59.77	13.14
chr7	73988755	73989432	678	272	11	52.46	13.14
chr7	99980047	99980597	551	398	7	51.92	13.14
chr7	130261748	130262843	1096	721	17	70.48	13.14
chr7	151212978	151213386	409	137	6	50.7	13.14
chr8	883631	884445	815	508	20	115.58	13.14
chr8	1232098	1232649	552	161	7	51.87	13.14
chr8	10967968	10968513	546	380	7	52.21	13.14
chr8	142502374	142503330	957	570	13	86.38	13.14
chr9	34936022	34937423	1402	942	24	102.18	13.14
chr9	39041474	39042449	976	309	23	126.7	13.14
chr9	126116227	126116848	622	173	8	57.53	13.14
chr9	127871069	127871596	528	423	7	53.26	13.14
chr9	130351861	130352611	751	170	10	69.4	13.14
chr9	130797372	130798066	695	374	8	53.67	13.14
chr9	138549384	138549947	564	153	7	51.2	13.14
chr9	139990087	139990740	654	261	8	55.78	13.14
chrX	41471010	41471424	415	144	9	56.18	13.14
chrX	70560567	70561370	804	320	16	82.43	13.14
chrY	25290895	25291555	661	212	8	55.41	13.14
chr11	17071119	17073139	2021	1441	49	169.08	13.2
chr5	42980430	42981413	984	702	28	119.44	13.2
chr8	124327418	124328806	1389	737	29	91.28	13.2
chr1	36708852	36709472	621	235	11	51.45	13.23
chr10	73628284	73629433	1150	943	25	117.75	13.23
chr13	77192017	77192940	924	460	18	81.63	13.23
chr13	113332360	113333549	1190	726	24	106.89	13.23
chr17	502296	503119	824	448	13	52.6	13.23
chr17	40125680	40126344	665	510	13	63.22	13.23
chr19	11157203	11158172	970	816	17	71.17	13.23
chr21	46689163	46689697	535	165	12	57.93	13.23
chr22	24654530	24655779	1250	915	23	95.24	13.23
chr3	87728338	87729649	1312	447	33	168.47	13.23
chr6	51846187	51847661	1475	762	31	138.2	13.23
chr7	143450026	143450480	455	162	11	65.16	13.23
chrX	42332616	42334185	1570	200	36	169.56	13.23
chr7	55286740	55288871	2132	561	95	325.8	13.25
chr1	24357691	24359428	1738	767	49	182.94	13.26
chr19	539848	541030	1183	238	46	227.16	13.26
chr3	57733394	57734486	1093	892	25	82.43	13.26
chr3	98556063	98557529	1467	531	45	182.97	13.26
chr6	19765351	19766087	737	407	28	142.56	13.26
chrX	71900418	71901571	1154	346	37	159.36	13.26
chr4	48364732	48365776	1045	588	40	152.49	13.27
chr1	674877	675547	671	494	14	65.08	13.3
chr1	2105618	2106221	604	350	10	69.68	13.3
chr1	27090591	27090811	221	110	5	69.68	13.3
chr1	32388246	32388949	704	337	9	54.42	13.3
chr1	143955465	143955898	434	301	8	62.77	13.3
chr1	144342069	144342664	596	460	9	60.77	13.3
chr1	229536833	229537394	562	170	9	63.04	13.3
chr10	71751842	71753634	1793	1559	40	167.6	13.3
chr10	74034988	74035682	695	240	9	54.91	13.3
chr11	541192	542005	814	575	12	74.54	13.3
chr11	1834036	1834953	918	719	13	77.28	13.3
chr11	61902577	61903031	455	143	8	61.09	13.3
chr11	66355722	66356555	834	662	22	113.44	13.3
chr11	94520665	94521160	496	106	8	58.06	13.3
chr11	116938035	116938738	704	390	11	72.33	13.3
chr12	56858127	56858710	584	151	8	52.39	13.3
chr12	57765549	57766018	470	139	7	50.3	13.3
chr12	94938825	94939035	211	105	5	69.68	13.3
chr12	124049541	124049787	247	123	5	58.86	13.3
chr12	129358833	129359062	230	115	5	58.86	13.3
chr13	23701919	23703303	1385	1099	38	189.45	13.3
chr13	99100441	99100878	438	291	7	52.49	13.3
chr14	34548005	34548662	658	295	11	75.47	13.3
chr14	71234107	71234324	218	109	5	69.68	13.3
chr15	42147384	42147865	482	163	8	59.06	13.3
chr15	44689247	44689823	577	253	8	52.8	13.3
chr15	56274458	56275030	573	355	8	53.04	13.3
chr15	98635086	98635787	702	348	9	54.53	13.3
chr15	99543657	99544582	926	581	13	76.82	13.3
chr16	1467075	1467311	237	118	5	58.86	13.3
chr16	11832516	11832738	223	111	5	69.68	13.3
chr16	56772836	56774964	2129	291	90	269.27	13.3
chr16	67773915	67774096	182	91	5	80.95	13.3
chr16	78888345	78888801	457	146	8	60.94	13.3
chr16	83923610	83924855	1246	1086	14	69.1	13.3
chr16	87905033	87905452	420	257	7	53.81	13.3
chr17	231118	231572	455	284	7	51.3	13.3
chr17	7258971	7259779	809	661	11	65.96	13.3
chr17	17169458	17169707	250	125	5	58.86	13.3
chr17	27860122	27860842	721	405	11	71.23	13.3
chr17	73165770	73166383	614	238	9	59.62	13.3
chr17	73516504	73516731	228	114	5	58.86	13.3
chr17	74802115	74802987	873	353	13	79.95	13.3
chr17	80893413	80894036	624	223	9	59	13.3
chr18	77179977	77180487	511	162	8	57.01	13.3
chr18	77463085	77463554	470	160	7	50.3	13.3
chr19	7184303	7184991	689	299	10	64.1	13.3
chr19	30101511	30102745	1235	777	16	85.74	13.3
chr19	33151320	33151564	245	122	5	58.86	13.3
chr19	35192653	35192903	251	125	5	58.86	13.3
chr19	45492527	45493110	584	167	8	52.39	13.3
chr19	46302230	46302789	560	313	8	53.83	13.3
chr19	47099755	47100542	788	612	11	67.16	13.3
chr19	47984983	47985441	459	345	7	51.03	13.3
chr19	50867473	50867654	182	91	5	80.95	13.3
chr19	52176259	52176937	679	164	10	64.71	13.3
chr19	55853627	55854235	609	242	8	50.95	13.3
chr19	59040291	59040535	245	122	5	58.86	13.3
chr2	1155114	1155349	236	118	5	58.86	13.3
chr2	10232661	10233089	429	149	7	53.14	13.3
chr2	11747767	11748348	582	412	9	61.69	13.3
chr2	44815253	44815556	304	152	10	71.55	13.3
chr2	62155254	62155502	249	124	5	58.86	13.3
chr2	85243221	85243465	245	122	5	58.86	13.3
chr2	95523085	95523673	589	164	8	52.09	13.3
chr2	135726023	135726588	566	151	8	53.46	13.3
chr2	201962174	201962412	239	119	5	58.86	13.3
chr2	204452435	204452894	460	285	7	50.97	13.3
chr2	217796941	217797833	893	752	13	78.74	13.3
chr2	220380971	220381688	718	388	10	62.37	13.3
chr2	223680427	223681569	1143	709	43	197.51	13.3
chr2	241580671	241581283	613	170	8	50.73	13.3
chr2	242119750	242120360	611	338	8	50.84	13.3
chr20	31169568	31170037	470	337	7	50.3	13.3
chr20	33004258	33004902	645	480	9	57.74	13.3
chr20	48467040	48467968	929	583	12	68.04	13.3
chr21	42596607	42597251	645	518	11	76.4	13.3
chr21	47165949	47166533	585	186	10	71.05	13.3
chr22	20661173	20661926	754	255	11	69.17	13.3
chr22	26153324	26153568	245	122	5	58.86	13.3
chr22	36343574	36344446	873	708	13	79.95	13.3
chr3	4068965	4069486	522	223	8	56.27	13.3
chr3	23913676	23913924	249	124	5	58.86	13.3
chr3	83087832	83088537	706	176	9	54.31	13.3
chr3	133261938	133262475	538	235	8	55.22	13.3
chr3	176881165	176881391	227	113	5	58.86	13.3
chr4	25735343	25736322	980	546	12	65.45	13.3
chr4	71923257	71924063	807	499	10	57.52	13.3
chr4	84865113	84865866	754	402	11	69.17	13.3
chr4	170490759	170491296	538	133	8	55.22	13.3
chr5	54991108	54992265	1158	492	24	100.4	13.3
chr5	101525245	101525748	504	140	12	64.09	13.3
chr5	149747555	149748014	460	327	8	60.71	13.3
chr5	174896445	174897260	816	174	11	65.57	13.3
chr5	176462746	176462982	237	118	5	58.86	13.3
chr5	177134325	177135012	688	139	10	64.16	13.3
chr5	178739290	178739932	643	369	9	57.86	13.3
chr6	130468514	130469403	890	463	10	53.53	13.3
chr6	157734418	157734890	473	127	8	59.72	13.3
chr6	162188643	162189490	848	352	10	55.49	13.3
chr7	1472102	1472519	418	242	7	53.95	13.3
chr7	4793305	4794067	763	338	9	51.41	13.3
chr7	8768812	8769422	611	158	8	50.84	13.3
chr7	56000034	56000583	550	113	9	63.88	13.3
chr7	73831703	73832153	451	226	7	51.58	13.3
chr7	139109246	139109941	696	467	9	54.85	13.3
chr8	19116805	19117300	496	269	8	58.06	13.3
chr8	28145956	28146633	678	346	9	55.84	13.3
chr8	41824756	41825288	533	390	8	55.54	13.3
chr8	145176129	145176364	236	118	5	58.86	13.3
chr9	16881969	16882672	704	204	10	63.19	13.3
chr9	102615862	102616613	752	476	11	69.29	13.3
chr9	130481375	130481556	182	91	5	80.95	13.3
chr9	133604957	133605180	224	112	5	58.86	13.3
chr9	135389732	135390379	648	212	10	66.69	13.3
chr9	135946428	135946880	453	167	7	51.44	13.3
chr9	139697216	139697783	568	404	9	62.63	13.3
chrY	25369297	25370162	866	273	12	71.48	13.3
chr13	35059519	35060186	668	276	19	99.02	13.36
chr3	50121960	50122320	361	201	12	75.98	13.36
chr6	35307332	35308641	1310	1034	35	160.3	13.36
chr8	41483465	41484846	1382	612	36	161	13.36
chrX	114582341	114583036	696	431	24	138.9	13.36
chr1	1287410	1288040	631	458	10	60.48	13.41
chr1	2022962	2023874	913	263	15	85.15	13.41
chr1	8919419	8919939	521	313	9	59.24	13.41
chr1	13433214	13434578	1365	925	33	129.81	13.41
chr1	35726174	35726537	364	152	7	52.83	13.41
chr1	90528228	90528583	356	203	7	53.35	13.41
chr1	144016727	144017419	693	454	17	75.1	13.41
chr1	145968517	145969108	592	232	9	54.38	13.41
chr1	169304961	169306662	1702	401	23	104.67	13.41
chr10	28792189	28792460	272	136	6	53.35	13.41
chr10	134087239	134087674	436	146	9	66.14	13.41
chr11	101574424	101575079	656	398	10	58.87	13.41
chr11	126093127	126093575	449	271	9	64.99	13.41
chr14	59664776	59665329	554	99	9	56.89	13.41
chr15	22715324	22715961	638	340	15	65.56	13.41
chr15	40893961	40894143	183	91	6	96.16	13.41
chr15	89720423	89721370	948	446	14	74.56	13.41
chr16	2257428	2257911	484	321	8	52.85	13.41
chr16	22584385	22584974	590	202	12	81.93	13.41
chr16	32127373	32128092	720	418	10	55.05	13.41
chr16	85841848	85842598	751	405	11	61.46	13.41
chr16	87722246	87722823	578	171	11	73.39	13.41
chr16	89887149	89887429	281	140	6	53.35	13.41
chr17	797377	797944	568	284	14	93.82	13.41
chr17	1745938	1746475	538	414	10	67.18	13.41
chr17	44636545	44637244	700	482	12	73.37	13.41
chr17	79437904	79438387	484	252	8	52.85	13.41
chr18	46728599	46729333	735	163	26	143.1	13.41
chr19	3011499	3012253	755	590	14	87.44	13.41
chr19	4978530	4978758	229	114	6	73.94	13.41
chr19	12732613	12733169	557	401	11	75.11	13.41
chr2	41779883	41780484	602	154	9	53.75	13.41
chr2	65827127	65827802	676	419	10	57.63	13.41
chr2	95527056	95527418	363	196	7	52.91	13.41
chr2	111445503	111446212	710	239	11	63.98	13.41
chr2	188421462	188422284	823	410	16	91.45	13.41
chr20	33067856	33068360	505	175	8	51.39	13.41
chr20	56988334	56988861	528	177	11	77.61	13.41
chr20	60228009	60228892	884	427	16	96	13.41
chr21	27151331	27151979	649	492	13	86.53	13.41
chr21	37402689	37403200	512	367	8	50.92	13.41
chr22	21708286	21709086	801	525	12	66.77	13.41
chr22	24816594	24817334	741	470	10	53.89	13.41
chr22	30682818	30683360	543	263	10	66.79	13.41
chr22	43146391	43147203	813	389	13	66.05	13.41
chr22	50617634	50618392	759	398	10	52.92	13.41
chr3	42024579	42025381	803	328	13	66.65	13.41
chr4	1731394	1732178	785	233	12	67.75	13.41
chr4	1762632	1763006	375	171	7	51.9	13.41
chr4	2023179	2023935	757	506	14	87.29	13.41
chr4	28515830	28516730	901	478	12	61.13	13.41
chr4	70626947	70627504	558	165	10	65.64	13.41
chr4	190156062	190156581	520	302	8	50.39	13.41
chr5	21505085	21505870	786	446	12	67.69	13.41
chr5	138146326	138147242	917	135	14	76.41	13.41
chr5	175629046	175629338	293	146	6	53.35	13.41
chr6	32352034	32353486	1453	977	18	79.33	13.41
chr6	43966261	43967093	833	314	13	73.2	13.41
chr6	64397850	64398722	873	152	15	87.86	13.41
chr7	458950	460221	1272	590	35	153.27	13.41
chr7	5477193	5477765	573	152	9	55.61	13.41
chr7	55599812	55600303	492	129	8	52.29	13.41
chr7	66424484	66424993	510	213	9	60.05	13.41
chr7	73210955	73212519	1565	1190	44	191.89	13.41
chr8	8827527	8828007	481	311	9	62.31	13.41
chr8	142292291	142293135	845	296	13	72.45	13.41
chr17	19002699	19005219	2521	1034	80	165.84	13.43
chr11	118200999	118202005	1007	172	34	165.65	13.45
chr13	74148318	74149605	1288	241	35	141.78	13.45
chr1	2479820	2480412	593	326	11	65.41	13.48
chr1	3508008	3508640	633	352	12	71.02	13.48
chr1	9602894	9603295	402	244	8	54.13	13.48
chr1	22022645	22023021	377	231	8	56.36	13.48
chr1	45203407	45204671	1265	859	20	93.69	13.48
chr11	65288505	65288941	437	166	8	51.26	13.48
chr11	67137809	67138412	604	174	10	56.16	13.48
chr11	76519199	76519488	290	145	7	58.17	13.48
chr12	82077	82673	597	170	10	56.64	13.48
chr13	99894045	99895280	1236	214	26	145.65	13.48
chr15	22980050	22980716	667	290	10	52.14	13.48
chr15	82022907	82023428	522	336	10	62.2	13.48
chr15	82803783	82804275	493	226	9	55.69	13.48
chr15	94219103	94219635	533	207	9	52.75	13.48
chr16	628674	629638	965	597	15	73.08	13.48
chr16	8986125	8986857	733	414	11	55.97	13.48
chr16	15197006	15197638	633	166	11	62.47	13.48
chr16	31097658	31097946	289	144	7	58.17	13.48
chr17	1150821	1151208	388	219	9	64.9	13.48
chr17	2590435	2590705	271	135	7	68.05	13.48
chr17	2752032	2752693	662	167	12	68.82	13.48
chr17	7817074	7817662	589	174	10	57.2	13.48
chr17	34993935	34994688	754	237	14	79.06	13.48
chr17	76769516	76769773	258	129	7	68.05	13.48
chr17	78702531	78703153	623	268	12	71.8	13.48
chr18	77645785	77647028	1244	455	22	110.93	13.48
chr19	7042104	7042743	640	169	12	70.48	13.48
chr19	41262269	41262838	570	154	9	50.25	13.48
chr19	47372877	47373497	621	242	14	90.15	13.48
chr2	64848699	64849301	603	432	11	64.65	13.48
chr2	114226741	114227362	622	434	13	80.82	13.48
chr2	170446570	170447277	708	325	12	65.56	13.48
chr22	18035772	18036072	301	150	7	58.17	13.48
chr22	41850370	41851254	885	412	12	55.01	13.48
chr3	47992757	47994119	1363	1053	27	135.72	13.48
chr3	121032805	121033703	899	517	17	93.84	13.48
chr3	195677810	195679413	1604	406	22	89.85	13.48
chr4	735971	736693	723	494	11	56.57	13.48
chr4	164074063	164075176	1114	327	22	120.4	13.48
chr5	7194159	7195130	972	482	12	50.72	13.48
chr5	32142652	32143537	886	714	18	103.55	13.48
chr6	41402571	41403167	597	383	13	83.02	13.48
chr6	144754050	144754923	874	359	16	87.2	13.48
chr7	1821097	1821578	482	283	11	74.93	13.48
chr7	4824619	4825647	1029	776	14	62.02	13.48
chr7	13142648	13143300	653	398	12	69.49	13.48
chr7	38732125	38732687	563	449	9	50.71	13.48
chr7	148061009	148062322	1314	926	21	98.46	13.48
chr8	64076765	64077027	263	131	7	68.05	13.48
chr8	82680745	82681376	632	330	10	54.32	13.48
chr9	34438416	34439254	839	689	13	65.15	13.48
chr9	70458299	70458980	682	440	13	75.92	13.48
chr9	125595599	125595850	252	126	7	68.05	13.48
chrX	1827846	1828321	476	301	10	66.08	13.48
chr17	26549949	26552307	2359	502	83	226.83	13.53
chr1	23829781	23831236	1456	527	24	101.48	13.54
chr10	69451659	69452515	857	358	19	105.22	13.54
chr16	70483560	70484404	845	387	16	81.18	13.54
chr18	77222255	77222554	300	150	8	63	13.54
chr19	55887935	55888158	224	112	8	93.28	13.54
chr2	239990513	239991105	593	296	16	103.95	13.54
chr22	28948775	28949462	688	170	19	122.01	13.54
chr22	30253386	30254092	707	350	11	51.94	13.54
chr22	30254208	30255062	855	530	16	80.45	13.54
chr3	133504502	133505074	573	408	12	69.56	13.54
chr4	136004103	136004507	405	230	10	67.45	13.54
chr5	1170356	1171008	653	478	16	97.64	13.54
chr7	75126933	75127310	378	200	9	60.9	13.54
chr8	37784536	37785801	1266	650	22	98.63	13.54
chr9	69230599	69231425	827	665	17	90.76	13.54
chrX	67545742	67546374	633	229	12	64.73	13.54
chr5	75466505	75469050	2546	1882	96	256.24	13.56
chr15	23677152	23678601	1450	850	40	125.48	13.57
chr10	42539815	42540122	308	154	18	119.18	13.59
chr10	84109049	84109801	753	263	13	51.25	13.59
chr11	10153784	10155188	1405	776	32	155.01	13.59
chr12	80700744	80701909	1166	296	21	88.67	13.59
chr12	96340464	96342352	1889	230	56	172.68	13.59
chr16	4452419	4453175	757	162	14	65.41	13.59
chr19	13270633	13271476	844	575	19	97.82	13.59
chr21	43265376	43265816	441	176	11	67.8	13.59
chr22	41372273	41372869	597	431	13	70.13	13.59
chr4	6954877	6955465	589	382	13	70.83	13.59
chr5	136385228	136386035	808	323	21	118.26	13.59
chr8	141499611	141500233	623	358	12	60.03	13.59
chr15	28578850	28579931	1082	585	32	99.13	13.61
chr10	77092260	77093358	1099	465	24	107.21	13.63
chr3	8480653	8481372	720	324	14	62.59	13.63
chr5	160141601	160142594	994	817	18	71.64	13.63
chr7	100120035	100121080	1046	361	19	75.04	13.63
chr11	117121216	117122350	1135	929	30	141.04	13.66
chr13	33291192	33291804	613	243	19	107.1	13.66
chr16	33319347	33320035	689	515	17	82.31	13.66
chr4	49094685	49094952	268	134	11	96.64	13.66
chr7	6841433	6841974	542	176	18	107.31	13.66
chr7	72479315	72480129	815	314	20	93.71	13.66
chr9	103869384	103870171	788	424	16	59.65	13.66
chr1	113612175	113613856	1682	1073	60	164.91	13.68
chr16	28446655	28448087	1433	998	83	361.53	13.68
chr7	72507050	72508105	1056	562	22	81.37	13.68
chr1	148853877	148854833	957	494	27	118.59	13.7
chr10	99441091	99441928	838	492	23	100.97	13.7
chr12	124431645	124432850	1206	743	29	109.31	13.7
chr2	201548899	201549401	503	326	15	75.92	13.7
chr4	6747104	6748530	1427	463	30	98.44	13.7
chr7	74984765	74985874	1110	495	26	97.11	13.7
chr12	70596609	70597382	774	364	25	109.11	13.72
chr2	197516	198624	1109	893	46	244.59	13.72
chr10	42542874	42543180	307	153	15	105.96	13.74
chr8	62664438	62665394	957	493	33	148.74	13.74
chr7	10504321	10506193	1873	1470	60	226.86	13.75
chr14	93377040	93378851	1812	542	72	294.42	13.78
chr9	92094232	92096014	1783	940	63	221.54	13.79
chr9	128384862	128387488	2627	895	68	167.6	13.79
chr3	42840115	42840797	683	167	30	126.71	13.8
chr4	151579990	151580982	993	173	57	282.41	13.8
chr10	94433458	94434526	1069	529	51	187.66	13.83
chr1	1184017	1185084	1068	797	44	205.93	13.97
chr1	1817153	1817915	763	384	10	61.86	13.97
chr1	2077232	2077621	390	221	6	53.72	13.97
chr1	2181160	2181604	445	177	9	55.84	13.97
chr1	2755828	2756876	1049	908	11	66.51	13.97
chr1	3819670	3820147	478	323	7	51.29	13.97
chr1	8464376	8464593	218	109	5	71.44	13.97
chr1	8975994	8976280	287	143	8	64.2	13.97
chr1	14034774	14035544	771	343	10	53.93	13.97
chr1	15962407	15962819	413	137	6	52.12	13.97
chr1	16918232	16919128	897	558	15	88.69	13.97
chr1	23335613	23335794	182	91	5	82.93	13.97
chr1	27193128	27193610	483	161	11	76.47	13.97
chr1	32370055	32370543	489	93	7	50.58	13.97
chr1	38052864	38053092	229	114	5	60.41	13.97
chr1	43916717	43917302	586	295	9	63.31	13.97
chr1	52868201	52868564	364	164	7	54.11	13.97
chr1	54691629	54692176	548	400	8	56.28	13.97
chr1	82229312	82229856	545	348	7	63.32	13.97
chr1	84523142	84524096	955	562	31	135.65	13.97
chr1	144593667	144594355	689	423	9	57.08	13.97
chr1	147422293	147422998	706	251	9	56.16	13.97
chr1	147510251	147510842	592	232	10	64.86	13.97
chr1	147543622	147544122	501	160	6	54.77	13.97
chr1	150753699	150755011	1313	375	49	199.89	13.97
chr1	153554840	153555241	402	244	9	64.88	13.97
chr1	153862511	153863145	635	128	13	74.49	13.97
chr1	156399757	156400340	584	409	7	52	13.97
chr1	168742817	168743300	484	176	6	55.74	13.97
chr1	178774223	178774800	578	444	6	50.77	13.97
chr1	198992506	198993658	1153	363	11	62.24	13.97
chr1	227898708	227899533	826	436	12	76.24	13.97
[truncated: 18,487 more rows]

## Sheet: abnormal_peaks
chr	start	end	length	summit	tags	#NAME?	fold_enrichment
chr1	24868254	24868838	585	329	14	66.41	10.01
chr1	25324631	25325027	397	135	10	53.59	10.01
chr1	39530710	39531452	743	350	15	53.82	10.01
chr1	53633995	53635009	1015	754	20	74.26	10.01
chr1	61612849	61613524	676	230	15	65.79	10.01
chr1	116899159	116899676	518	377	12	57.46	10.01
chr1	156149017	156149518	502	304	11	51.46	10.01
chr1	180128781	180129574	794	548	17	70.39	10.01
chr1	227463524	227464407	884	419	18	70.37	10.01
chr1	246625620	246625969	350	191	9	50.43	10.01
chr10	69673873	69674469	597	352	14	65.31	10.01
chr10	103243703	103244552	850	420	17	66.13	10.01
chr11	2287907	2289334	1428	1060	27	85.1	10.01
chr11	96143736	96144485	750	356	14	53.34	10.01
chr11	117280270	117280649	380	215	10	55.37	10.01
chr12	2389215	2390227	1013	590	20	74.4	10.01
chr12	50824264	50824675	412	135	11	60.08	10.01
chr12	53692926	53693164	239	119	8	68.75	10.01
chr14	20333801	20334944	1144	734	23	84.91	10.01
chr14	23455365	23456291	927	476	20	80.83	10.01
chr14	99906494	99907019	526	194	14	72.22	10.01
chr15	20385219	20385643	425	257	12	66.89	10.01
chr15	24781330	24782145	816	617	20	90.32	10.01
chr15	30357586	30358164	579	214	14	66.97	10.01
chr15	66578762	66579665	904	470	20	82.68	10.01
chr15	83821478	83822155	678	385	15	65.62	10.01
chr15	85294768	85295770	1003	696	23	95.89	10.01
chr16	3424302	3424897	596	321	12	51	10.01
chr16	11750558	11751395	838	500	18	73.9	10.01
chr16	33312419	33313306	888	431	16	57.02	10.01
chr16	81924872	81925511	640	374	13	54.55	10.01
chr16	84816130	84816826	697	246	18	86.4	10.01
chr17	9809041	9809693	653	414	15	67.76	10.01
chr17	19128702	19132309	3608	1227	311	290.29	10.01
chr17	34945591	34946419	829	456	18	74.62	10.01
chr17	38335126	38336167	1042	276	24	99.79	10.01
chr17	40882490	40882874	385	183	10	54.84	10.01
chr17	57004354	57004959	606	302	13	57.23	10.01
chr18	717786	718443	658	250	14	60.13	10.01
chr19	1351400	1352052	653	197	32	135.13	10.01
chr19	3579168	3579902	735	197	20	98.29	10.01
chr19	6041907	6042575	669	350	15	66.38	10.01
chr19	6299308	6299965	658	275	15	67.32	10.01
chr19	6601514	6602208	695	386	14	50.57	10.01
chr19	7126006	7126538	533	263	13	63.66	10.01
chr19	30242456	30243360	905	262	21	89.78	10.01
chr19	49184619	49185218	600	465	15	72.63	10.01
chr19	51941455	51942427	973	396	24	105.88	10.01
chr19	58327715	58328258	544	320	12	55.18	10.01
chr2	11452557	11453453	897	553	18	69.42	10.01
chr2	14988271	14989112	842	373	20	87.96	10.01
chr2	28970263	28970779	517	162	13	65.22	10.01
chr2	64874976	64875584	609	373	15	71.77	10.01
chr2	97354259	97354737	479	177	11	53.48	10.01
chr2	128668852	128669256	405	259	10	52.79	10.01
chr2	194768623	194769449	827	381	20	89.31	10.01
chr2	194772975	194773448	474	138	15	86.62	10.01
chr2	232343987	232344508	522	225	13	64.73	10.01
chr20	546348	547029	682	459	14	58.25	10.01
chr20	34562899	34563537	639	189	17	84.4	10.01
chr20	40124756	40125518	763	262	17	72.91	10.01
chr20	45111353	45111943	591	211	14	65.86	10.01
chr20	48687077	48687800	724	324	14	55.15	10.01
chr20	53263533	53263873	341	129	9	51.4	10.01
chr20	61195846	61196414	569	152	13	60.37	10.01
chr21	32570514	32571133	620	290	17	86.39	10.01
chr22	16161766	16162196	431	160	10	50.3	10.01
chr22	24999585	25000222	638	255	14	61.76	10.01
chr22	41257718	41258796	1079	610	24	96.72	10.01
chr22	47376759	47377233	475	239	12	61.55	10.01
chr3	46706789	46707363	575	310	12	52.63	10.01
chr3	81816015	81817039	1025	166	25	108.6	10.01
chr3	132095240	132095753	514	233	14	73.49	10.01
chr3	185661270	185661653	384	157	10	54.94	10.01
chr4	40918623	40919280	658	354	14	60.13	10.01
chr4	83760079	83760796	718	451	18	84.35	10.01
chr4	184944938	184945679	742	295	17	74.69	10.01
chr5	16671666	16672240	575	304	13	59.84	10.01
chr5	57364805	57365429	625	163	13	55.71	10.01
chr5	137632339	137632984	646	386	15	68.38	10.01
chr6	2912944	2913530	587	264	13	58.81	10.01
chr6	34886191	34886877	687	382	17	79.66	10.01
chr6	111186386	111186784	399	263	10	53.39	10.01
chr7	76590320	76590965	646	287	13	54.1	10.01
chr7	97560140	97560945	806	276	18	76.5	10.01
chr7	101944496	101945513	1018	273	40	133.53	10.01
chr7	137831403	137832470	1068	358	25	104.8	10.01
chr7	152151206	152152123	918	764	19	74.62	10.01
chr7	157631333	157631918	586	214	14	66.32	10.01
chr8	28327808	28328210	403	165	10	52.99	10.01
chr8	41879185	41880201	1017	622	24	101.94	10.01
chr8	75211525	75212385	861	371	20	86.29	10.01
chr8	143407244	143408031	788	412	18	78.02	10.01
chr9	28117279	28117807	529	138	15	80.04	10.01
chr9	91061252	91062066	815	337	19	82.98	10.01
chr9	92108418	92109001	584	233	13	59.07	10.01
chr9	127536829	127537505	677	346	15	65.71	10.01
chr9	131570323	131570738	416	247	12	67.93	10.01
chr9	132268755	132270216	1462	1257	38	77.13	10.01
chr9	135916346	135916774	429	151	10	50.48	10.01
chrX	126496339	126497558	1220	854	26	99.5	10.01
chr19	1424353	1425737	1385	892	100	227.67	10.02
chr2	3463171	3463787	617	357	32	100.55	10.02
chr21	45602563	45604704	2142	690	98	237.27	10.02
chr4	53331698	53332621	924	541	37	83.23	10.02
chr1	28186348	28186852	505	268	20	79.38	10.03
chr1	45179337	45180282	946	405	38	139.3	10.03
chr1	212468240	212468850	611	230	21	72	10.03
chr11	66715891	66716455	565	221	20	71.31	10.03
chr12	120355600	120357592	1993	1596	148	454.91	10.03
chr13	111284096	111286182	2087	509	151	349.25	10.03
chr16	33758916	33761121	2206	1761	53	100.51	10.03
chr17	20887178	20889729	2552	405	183	414.7	10.03
chr19	2956329	2956982	654	224	21	67.06	10.03
chr21	46558245	46559037	793	407	24	69.94	10.03
chr3	129829393	129830448	1056	673	36	112.32	10.03
chr6	159223483	159224503	1021	744	35	110.27	10.03
chr7	37013111	37014909	1799	1187	73	255.28	10.03
chr9	134732974	134734459	1486	780	57	191.85	10.03
chr1	6483276	6484016	741	343	13	54.07	10.04
chr1	8879597	8880442	846	528	18	82.47	10.04
chr1	16005329	16005978	650	374	13	60.54	10.04
chr1	39202862	39203520	659	285	12	52.64	10.04
chr1	46443281	46444075	795	463	13	50.67	10.04
chr1	53116901	53117488	588	344	11	50.54	10.04
chr1	117190779	117191408	630	474	13	62.11	10.04
chr1	155149055	155149548	494	153	10	50.3	10.04
chr1	155563032	155563754	723	445	23	77.01	10.04
chr1	183076605	183077007	403	233	9	50.27	10.04
chr1	185226201	185226826	626	252	12	55.01	10.04
chr1	188809335	188810002	668	327	16	82.31	10.04
chr1	208480294	208480884	591	250	14	73.33	10.04
chr1	225712164	225712569	406	164	10	58.26	10.04
chr1	227402053	227402498	446	288	10	54.41	10.04
chr10	7912264	7912784	521	200	11	55.76	10.04
chr10	50700158	50701053	896	727	18	78.57	10.04
chr10	72445943	72448676	2734	2326	178	367	10.04
chr10	100066321	100066774	454	269	10	53.69	10.04
chr11	2352952	2354622	1671	566	48	128.94	10.04
chr11	74231890	74232479	590	168	11	50.39	10.04
chr11	77902705	77903242	538	225	13	70.2	10.04
chr11	114100425	114100986	562	355	11	52.47	10.04
chr11	120793938	120794475	538	373	11	54.36	10.04
chr11	122940650	122941177	528	232	11	55.18	10.04
chr12	1857972	1858455	484	341	11	59	10.04
chr12	7708461	7709060	600	155	12	56.98	10.04
chr12	94820327	94820838	512	238	11	56.52	10.04
chr12	103439962	103440488	527	388	12	63.11	10.04
chr12	122361606	122362245	640	302	12	53.99	10.04
chr13	21573331	21573702	372	227	9	53.25	10.04
chr13	28678070	28678682	613	387	14	71.31	10.04
chr13	42724341	42724705	365	179	9	53.96	10.04
chr13	109784068	109784650	583	288	11	50.9	10.04
chr13	114588812	114589947	1136	351	21	82.77	10.04
chr14	23854281	23854722	442	285	10	54.78	10.04
chr14	33717018	33717851	834	472	18	83.44	10.04
chr14	53404100	53404730	631	261	13	62.03	10.04
chr14	76875307	76875942	636	397	16	85.4	10.04
chr15	23368692	23370003	1312	592	39	111.83	10.04
chr15	39675654	39676426	773	451	16	73.28	10.04
chr15	65750842	65751260	419	179	10	56.96	10.04
chr15	80218679	80219467	789	399	15	64.77	10.04
chr15	80969935	80970537	603	333	13	64.33	10.04
chr15	81706972	81707489	518	358	11	56.01	10.04
chr16	28121337	28122069	733	243	19	100.67	10.04
chr16	48594480	48595000	521	204	13	71.87	10.04
chr16	68540392	68540794	403	250	9	50.27	10.04
chr16	74688632	74689466	835	382	17	75.87	10.04
chr16	81063101	81063810	710	454	14	63.34	10.04
chr17	5017780	5018559	780	612	16	72.73	10.04
chr17	6023289	6024022	734	395	14	61.57	10.04
chr17	19284342	19284792	451	284	10	53.96	10.04
chr17	33266774	33267403	630	248	13	62.11	10.04
chr17	41076246	41076701	456	167	10	53.51	10.04
chr17	43672589	43673277	689	342	14	64.95	10.04
chr17	46956252	46956723	472	330	11	60.11	10.04
chr17	57128936	57129546	611	375	12	56.13	10.04
chr17	73353456	73354317	862	584	18	81.19	10.04
chr18	8481850	8482317	468	301	10	52.47	10.04
chr18	21084807	21085874	1068	795	24	109.79	10.04
chr18	22019210	22019969	760	275	17	81.98	10.04
chr18	43798455	43798914	460	300	10	53.16	10.04
chr19	6355927	6356463	537	280	18	66.59	10.04
chr19	18485154	18485780	627	184	13	62.36	10.04
chr19	48763086	48763738	653	249	13	60.31	10.04
chr19	49751726	49752179	454	289	10	53.69	10.04
chr19	53863515	53864254	740	317	23	75.16	10.04
chr19	56273134	56273764	631	422	14	69.72	10.04
chr2	1814852	1815515	664	393	12	52.3	10.04
chr2	48085034	48085639	606	328	13	64.08	10.04
chr2	115682703	115683686	984	710	20	86.52	10.04
chr2	121016146	121018174	2029	671	176	522.31	10.04
chr2	121074953	121075539	587	157	11	50.61	10.04
chr2	129015273	129015848	576	390	13	66.68	10.04
chr2	166597954	166598603	650	259	14	68.1	10.04
chr20	35640196	35641597	1402	1009	50	169.87	10.04
chr21	18793365	18794018	654	233	16	83.64	10.04
chr21	47204421	47206045	1625	1087	52	156.88	10.04
chr22	19617245	19617924	680	362	17	89.34	10.04
chr22	37397051	37397633	583	248	12	58.32	10.04
chr22	38412075	38412889	815	514	18	85.03	10.04
chr3	10177404	10178804	1401	256	50	169.99	10.04
chr3	60125788	60126599	812	664	16	70.29	10.04
chr3	125795435	125795878	444	277	10	54.59	10.04
chr3	127193562	127193940	379	222	9	52.55	10.04
chr3	128426419	128426901	483	166	10	51.2	10.04
chr3	138339234	138339725	492	208	10	50.46	10.04
chr4	6803750	6804440	691	319	12	50.49	10.04
chr4	7958381	7958927	547	268	11	53.64	10.04
chr4	36356525	36357146	622	263	12	55.3	10.04
chr4	40621537	40622077	541	354	11	54.12	10.04
chr4	83667745	83668369	625	239	14	70.25	10.04
chr4	94061355	94061944	590	157	12	57.76	10.04
chr4	149194273	149195226	954	206	21	96.38	10.04
chr4	152214937	152215548	612	342	14	63.58	10.04
chr4	182212112	182213132	1021	807	26	129.96	10.04
chr4	185033186	185033909	724	516	16	77.3	10.04
chr4	185173795	185174355	561	164	12	60.14	10.04
chr5	68541237	68542090	854	157	19	89.43	10.04
chr5	69044033	69044537	505	163	11	57.12	10.04
chr5	69323709	69324696	988	411	31	91.42	10.04
chr5	136123336	136124068	733	466	15	68.96	10.04
chr5	178672438	178672926	489	323	12	66.71	10.04
chr6	10844815	10845244	430	266	11	64.28	10.04
chr6	20234047	20234771	725	361	15	69.59	10.04
chr6	88038150	88038937	788	442	16	64.84	10.04
chr6	91029273	91029764	492	161	11	58.27	10.04
chr6	148868977	148869458	482	162	10	51.28	10.04
chr6	149237780	149238168	389	234	9	51.58	10.04
chr6	150422361	150423135	775	605	17	80.7	10.04
chr6	157127217	157127669	453	285	10	53.78	10.04
chr6	166879647	166880280	634	198	13	61.8	10.04
chr6	169687760	169688245	486	151	11	58.81	10.04
chr6	170228820	170229521	702	228	17	87.21	10.04
chr7	1284330	1285061	732	358	14	61.72	10.04
chr7	2626971	2627403	433	239	10	55.62	10.04
chr7	26322255	26322898	644	371	12	53.7	10.04
chr7	29696436	29697236	801	307	18	86.22	10.04
chr7	37509073	37509568	496	254	10	50.14	10.04
chr7	39627654	39628212	559	167	12	52.7	10.04
chr7	40020662	40021072	411	288	11	66.33	10.04
chr7	56995942	56996721	780	382	15	65.42	10.04
chr7	98026579	98027043	465	299	10	52.73	10.04
chr7	101648150	101648652	503	242	11	57.3	10.04
chr7	129840587	129841380	794	258	17	79.13	10.04
chr7	132861607	132862395	789	367	16	64.77	10.04
chr7	139295147	139295814	668	331	13	59.18	10.04
chr7	149529773	149530352	580	437	15	82.69	10.04
chr7	150968949	150969594	646	343	12	53.56	10.04
chr7	151977047	151977873	827	479	15	62.13	10.04
chr8	2082618	2083330	713	346	22	71.93	10.04
chr8	21810049	21810641	593	144	13	65.19	10.04
chr8	100099115	100099807	693	289	13	57.35	10.04
chr9	41348047	41348688	642	169	14	68.78	10.04
chr9	89226123	89226840	718	418	14	62.74	10.04
chr9	138373630	138374222	593	267	12	57.53	10.04
chr9	138701973	138702343	371	165	16	75.79	10.04
chrX	11958368	11959430	1063	661	35	113.88	10.04
chr1	121137326	121139670	2345	902	120	270.18	10.05
chr16	15216749	15217511	763	271	69	195.11	10.05
chr1	10103203	10104717	1515	535	61	156.4	10.06
chr1	21042400	21043312	913	426	23	64.76	10.06
chr1	27928351	27928840	490	240	18	77.65	10.06
chr1	28701282	28701730	449	261	16	68.81	10.06
chr1	115272790	115274241	1452	413	34	81.53	10.06
chr10	131743733	131745077	1345	725	44	149.8	10.06
chr14	23485268	23485835	568	249	19	74.59	10.06
chr14	78459514	78460820	1307	684	49	188.49	10.06
chr14	92800805	92802014	1210	558	32	89.98	10.06
chr17	555188	556491	1304	688	40	128.73	10.06
chr17	44772306	44773058	753	479	22	73.56	10.06
chr17	60052237	60053349	1113	683	37	123.93	10.06
chr17	78386969	78387884	916	243	26	81.85	10.06
chr19	366828	367898	1071	849	32	103.06	10.06
chr19	15178323	15178741	419	257	15	65.66	10.06
chr19	46872223	46872905	683	276	20	68.28	10.06
chr19	53179159	53180298	1140	658	42	154.29	10.06
chr2	201547347	201549685	2339	1871	110	324.79	10.06
chr22	22163846	22164578	733	271	20	63.39	10.06
chr4	165968447	165969306	860	546	28	100.35	10.06
chr5	69873912	69874667	756	422	21	67.18	10.06
chr7	32792577	32794322	1746	539	61	215.41	10.06
chr7	156665290	156667426	2137	808	171	512.81	10.06
chr8	73793057	73793841	785	376	23	76.5	10.06
chr9	69381331	69382641	1311	385	68	229.68	10.06
chr14	91856068	91857177	1110	597	58	210.45	10.07
chr16	4509936	4510775	840	194	37	118.05	10.07
chr16	28474930	28475705	776	491	29	79.69	10.07
chr17	73825959	73827616	1658	748	72	149.65	10.07
chr4	110517900	110519995	2096	805	97	300.25	10.07
chr6	74310484	74312504	2021	1142	87	250.07	10.07
chr1	23455531	23456180	650	341	11	53.02	10.08
chr1	36435155	36435655	501	342	11	64.53	10.08
chr1	53651421	53651786	366	156	8	50.89	10.08
chr1	120674481	120674974	494	265	10	56.7	10.08
chr1	197676778	197677868	1091	512	33	116.62	10.08
chr1	205058885	205059388	504	158	11	64.26	10.08
chr1	220393776	220394288	513	386	10	55.15	10.08
chr1	225740815	225741245	431	143	9	53.66	10.08
chr1	236939923	236940351	429	144	9	53.84	10.08
chr10	5966933	5967479	547	130	10	52.56	10.08
chr10	10706334	10706862	529	156	11	62.08	10.08
chr10	12953457	12953926	470	246	9	50.43	10.08
chr10	13868364	13868894	531	248	10	53.75	10.08
chr10	73855000	73856187	1188	406	34	113.16	10.08
chr10	101453096	101453678	583	169	11	57.77	10.08
chr10	106293485	106293940	456	148	11	68.81	10.08
chr10	112612362	112613234	873	341	16	75.52	10.08
chr10	122557929	122558682	754	543	15	76.51	10.08
chr10	131508531	131509012	482	120	10	57.71	10.08
chr11	62769771	62770160	390	223	9	57.44	10.08
chr11	73062053	73062994	942	422	25	80.51	10.08
chr11	73417877	73418386	510	165	10	55.39	10.08
chr11	74039626	74040156	531	155	11	61.91	10.08
chr11	75403191	75403684	494	329	10	56.7	10.08
chr11	75447909	75448733	825	431	15	71.26	10.08
chr12	8186245	8186777	533	248	10	53.6	10.08
chr12	16039693	16040452	760	521	15	76.05	10.08
chr12	50091295	50091859	565	252	15	53.71	10.08
chr12	112018045	112018449	405	222	14	57.46	10.08
chr12	120350851	120351734	884	447	29	72.73	10.08
chr12	121649615	121650073	459	256	10	59.73	10.08
chr13	23961316	23961686	371	201	8	50.43	10.08
chr13	24656645	24657069	425	259	9	54.19	10.08
chr13	24875341	24875915	575	334	10	50.56	10.08
chr13	30133841	30134264	424	167	9	54.28	10.08
chr13	50036942	50037459	518	217	11	63.02	10.08
chr13	74703364	74704087	724	372	12	55.6	10.08
chr14	39622881	39623408	528	155	11	62.17	10.08
chr14	90545256	90545703	448	219	10	60.73	10.08
chr14	97358961	97359472	512	347	11	63.55	10.08
chr14	103142203	103144975	2773	1662	213	446.02	10.08
chr15	51195205	51196594	1390	754	36	106.77	10.08
chr15	55989617	55990060	444	300	9	52.55	10.08
chr15	62576346	62576808	463	167	9	50.99	10.08
chr15	67413143	67413687	545	380	10	52.7	10.08
chr15	67982869	67983466	598	336	11	56.65	10.08
chr15	76659756	76660338	583	158	13	74.27	10.08
chr15	90216272	90216875	604	292	12	64.16	10.08
chr16	12864520	12865135	616	456	11	55.35	10.08
chr16	16030357	16030836	480	358	10	57.88	10.08
chr16	20819022	20819568	547	391	11	60.59	10.08
chr16	22089015	22089628	614	353	13	71.56	10.08
chr16	25077052	25077522	471	313	9	50.35	10.08
chr16	66987752	66988423	672	306	11	51.59	10.08
chr16	68001151	68001761	611	292	17	61.94	10.08
chr16	90167319	90167954	636	290	18	65.88	10.08
chr17	9067202	9068064	863	490	27	101.36	10.08
chr17	9482820	9483254	435	270	10	61.96	10.08
chr17	18951167	18951815	649	389	18	64.58	10.08
chr17	28113816	28114449	634	247	13	69.89	10.08
chr17	60591137	60591710	574	416	11	58.45	10.08
chr17	65756516	65757092	577	167	10	50.42	10.08
chr17	68537256	68537713	458	149	10	59.82	10.08
chr18	2799321	2799818	498	362	10	56.37	10.08
chr18	3049770	3050320	551	215	10	52.26	10.08
chr18	13611078	13611512	435	305	9	53.32	10.08
chr18	19323438	19323895	458	129	10	59.82	10.08
chr18	21501785	21502448	664	346	11	52.11	10.08
chr18	38425320	38425784	465	305	9	50.83	10.08
chr18	70300296	70300816	521	305	11	62.77	10.08
chr18	72388412	72388896	485	243	10	57.45	10.08
chr19	11946677	11947154	478	308	10	58.05	10.08
chr19	16340931	16341543	613	307	18	68.27	10.08
chr19	17496344	17497234	891	578	34	148.17	10.08
chr19	43094183	43094939	757	395	15	76.28	10.08
chr19	49471823	49472230	408	282	9	55.73	10.08
chr2	7175790	7176648	859	381	30	122.85	10.08
chr2	13447565	13448113	549	380	11	60.43	10.08
chr2	34085097	34085615	519	321	11	62.94	10.08
chr2	86154107	86154635	529	365	10	53.91	10.08
chr2	87283356	87283922	567	313	18	73.39	10.08
chr2	95856566	95857854	1289	452	42	155.21	10.08
chr2	100617442	100617918	477	313	10	58.14	10.08
chr2	113716778	113717246	469	218	9	50.51	10.08
chr2	122758832	122759558	727	390	13	62.87	10.08
chr2	128684761	128685130	370	175	8	50.52	10.08
chr2	160566255	160566914	660	317	11	52.37	10.08
chr2	173647974	173648588	615	270	13	71.47	10.08
chr2	196886552	196887203	652	374	12	60.51	10.08
chr2	197301772	197302337	566	210	10	51.19	10.08
chr2	203752274	203752690	417	250	9	54.91	10.08
chr2	228270698	228271163	466	149	9	50.75	10.08
chr2	236107763	236108361	599	333	13	72.85	10.08
chr20	5768904	5769374	471	237	10	58.66	10.08
chr20	35220353	35221001	649	240	16	52.25	10.08
chr20	59421817	59422273	457	251	9	51.47	10.08
chr20	61713053	61714219	1167	531	31	96.56	10.08
chr21	29935658	29936325	668	420	13	67.19	10.08
chr21	33669672	33670144	473	151	10	58.48	10.08
chr21	36118156	36118799	644	272	13	69.08	10.08
chr22	20960487	20961076	590	285	17	64.08	10.08
chr22	32519614	32520209	596	255	11	56.8	10.08
chr22	36207913	36208410	498	101	10	56.37	10.08
chr22	43841179	43841529	351	204	8	52.33	10.08
chr22	48529770	48530381	612	191	12	63.53	10.08
chr3	47817152	47818158	1007	612	39	114.07	10.08
chr3	123285790	123286322	533	363	11	61.75	10.08
chr3	132891578	132892144	567	222	10	51.12	10.08
chr3	139116418	139117168	751	353	13	53.91	10.08
chr4	412961	413481	521	311	11	62.77	10.08
chr4	110397884	110398403	520	238	10	54.6	10.08
chr4	146083312	146083742	431	146	10	62.35	10.08
chr4	148940482	148941024	543	223	10	52.85	10.08
chr4	159639756	159640211	456	315	9	51.55	10.08
chr4	159731317	159731775	459	143	9	51.31	10.08
chr5	9262257	9262889	633	394	12	61.91	10.08
chr5	34251638	34252088	451	284	9	51.97	10.08
chr5	78766724	78767210	487	159	10	57.28	10.08
chr5	108595265	108596555	1291	372	34	103.54	10.08
chr5	135547809	135548271	463	156	9	50.99	10.08
chr5	139928259	139928729	471	134	9	50.35	10.08
chr5	148998013	148998574	562	349	10	51.47	10.08
chr5	179961290	179962037	748	493	22	80.44	10.08
chr6	933248	933613	366	166	8	50.89	10.08
chr6	2221566	2222057	492	339	11	65.35	10.08
chr6	17081423	17081882	460	166	12	77.52	10.08
chr6	36343376	36344430	1055	549	33	120.51	10.08
chr6	111873534	111874054	521	282	11	62.77	10.08
chr6	133681228	133681595	368	157	8	50.71	10.08
chr7	973999	974743	745	336	22	80.75	10.08
chr7	39842519	39843110	592	341	11	57.09	10.08
chr7	66438427	66439837	1411	574	96	275.03	10.08
chr7	69628655	69629125	471	304	9	50.35	10.08
chr7	83799351	83799817	467	163	9	50.67	10.08
chr7	84875923	84876423	501	159	12	73.27	10.08
chr8	25832465	25833099	635	345	12	61.76	10.08
chr8	30405086	30405727	642	293	12	53.56	10.08
chr8	30961334	30961881	548	389	11	60.51	10.08
chr8	42461479	42462158	680	296	11	51.09	10.08
chr8	98861561	98862303	743	387	12	54.4	10.08
chr8	136537162	136537568	407	163	9	55.82	10.08
chr8	141848259	141848913	655	402	13	68.21	10.08
chr9	839221	839850	630	470	13	70.22	10.08
chr9	34333783	34334313	531	140	11	61.91	10.08
chr9	37014906	37015507	602	393	12	64.32	10.08
chr9	97747116	97747665	550	153	11	60.34	10.08
chr9	102829196	102831654	2459	564	116	275.85	10.08
chr9	116538665	116539304	640	475	14	77.71	10.08
chr9	140567217	140567945	729	271	23	52.43	10.08
chrX	118521322	118522112	791	287	31	94.83	10.08
chrX	122995850	122996522	673	308	12	59.01	10.08
chr1	3158233	3160322	2090	1026	62	132.21	10.1
chr1	16444345	16445461	1117	664	43	131.83	10.1
chr14	35507510	35509478	1969	596	173	558.12	10.1
chr14	36291049	36291735	687	330	23	66.29	10.1
chr15	20722325	20724414	2090	1230	104	160.27	10.1
chr17	946709	948273	1565	1335	46	100.37	10.1
chr17	56150566	56152640	2075	515	81	238.38	10.1
chr22	49660992	49662803	1812	445	59	143.33	10.1
chr6	84899040	84900883	1844	472	114	389.14	10.1
chr7	6019881	6020564	684	428	21	55.68	10.1
chr8	128327861	128328711	851	392	32	99.32	10.1
chr9	115567724	115568405	682	308	21	55.88	10.1
chr9	132657711	132659116	1406	498	73	212.2	10.1
chrX	71397782	71399860	2079	1323	90	294.33	10.1
chrY	13474275	13475085	811	194	33	110.87	10.1
chr1	17065781	17068836	3056	910	329	558.66	10.11
chr1	27767783	27768491	709	285	22	91.86	10.11
chr1	29025736	29026237	502	298	15	65.16	10.11
chr1	121352135	121352793	659	220	24	55.35	10.11
chr1	156526444	156528905	2462	1816	114	296.88	10.11
chr1	236594925	236595481	557	245	14	52.77	10.11
chr10	124233027	124234388	1362	575	38	133.15	10.11
chr10	130341339	130341940	602	303	18	75.37	10.11
chr12	58184029	58184498	470	167	13	54.55	10.11
chr14	73881127	73882671	1545	391	38	116.72	10.11
chr15	22804811	22806328	1518	305	39	125.16	10.11
chr16	27228122	27229113	992	655	27	96.6	10.11
chr16	66704191	66704805	615	312	20	88.37	10.11
chr16	84580370	84581132	763	169	26	114.8	10.11
chr18	19207734	19208175	442	144	15	64.88	10.11
chr18	21123712	21124288	577	195	17	71.05	10.11
chr19	14544938	14545793	856	473	21	70.63	10.11
chr2	61563936	61564941	1006	717	25	82.57	10.11
chr2	122034861	122035214	354	185	12	60.85	10.11
chr2	204506243	204507641	1399	409	38	129.61	10.11
chr20	263743	265013	1271	278	32	103.13	10.11
chr20	34245506	34246081	576	421	17	71.16	10.11
chr20	61561087	61562027	941	561	32	129.96	10.11
chr21	44104173	44104930	758	362	20	73.06	10.11
chr22	18128708	18129274	567	335	15	58.38	10.11
chr4	184761445	184761894	450	141	13	56.69	10.11
chr5	179309536	179310060	525	357	15	62.64	10.11
chr6	5030721	5031389	669	387	32	97.56	10.11
chr6	90319448	90320421	974	570	29	111.92	10.11
chr6	168066981	168067802	822	453	18	55.4	10.11
chr8	37683918	37684461	544	286	17	74.79	10.11
chr8	94418095	94418898	804	349	19	62.72	10.11
chr8	146175136	146176040	905	641	29	119.65	10.11
chrY	2346224	2348500	2277	1301	161	234.76	10.11
chr1	46568527	46569481	955	417	37	124.22	10.12
chr1	213323675	213324820	1146	373	42	131.01	10.12
chr11	73098617	73099292	676	317	26	91	10.12
chr17	79215205	79216018	814	402	27	74.54	10.12
chr19	11190625	11191348	724	395	25	78.73	10.12
chr2	234352200	234352672	473	168	19	73.29	10.12
chr21	47034904	47036248	1345	841	57	200.63	10.12
chr1	38361015	38363411	2397	783	118	268.31	10.13
chr10	12561423	12562986	1564	1199	71	197.4	10.13
chr16	2202692	2204109	1418	960	58	144.64	10.13
chr16	33204889	33207123	2235	1432	96	244.27	10.13
chr1	7710674	7711315	642	406	22	69.22	10.14
chr1	19528856	19529785	930	441	32	103.72	10.14
chr1	27758574	27759095	522	390	10	62.2	10.14
chr1	29318737	29319577	841	434	17	54.1	10.14
chr1	41995725	41996239	515	141	9	54.04	10.14
chr1	155302655	155303277	623	254	15	58.61	10.14
chr1	180395465	180395949	485	169	9	56.31	10.14
chr1	187041514	187042549	1036	521	35	160.67	10.14
chr1	222677762	222678150	389	223	11	53.38	10.14
chr1	233492291	233492901	611	373	10	55.69	10.14
chr1	244643503	244644071	569	297	11	67.29	10.14
chr10	34518878	34519369	492	359	9	55.76	10.14
chr10	66811761	66812183	423	141	9	61.54	10.14
chr10	82355775	82356216	442	142	8	50.87	10.14
chr10	84108905	84109755	851	343	25	106.35	10.14
chr10	114190954	114191530	577	366	10	58.04	10.14
chr10	114833452	114834095	644	164	18	77.45	10.14
chr11	71511304	71511889	586	168	15	62	10.14
chr11	94366147	94366572	426	128	8	52.14	10.14
chr11	111514753	111515845	1093	395	27	96.74	10.14
chr12	2350417	2350819	403	264	8	54.05	10.14
chr12	18540653	18541117	465	333	9	57.91	10.14
chr12	50415899	50416700	802	388	19	69.47	10.14
chr12	64136691	64137198	508	396	9	54.55	10.14
chr12	69646840	69647278	439	315	8	51.11	10.14
chr12	71633007	71633424	418	107	8	52.79	10.14
chr12	111973434	111973887	454	164	9	58.82	10.14
chr12	113891043	113892302	1260	336	30	102	10.14
chr12	121233975	121234633	659	388	15	55.55	10.14
chr12	121958112	121958888	777	426	18	65.1	10.14
chr12	122501082	122501925	844	403	22	55.31	10.14
chr12	123613625	123614228	604	408	17	74.4	10.14
chr13	23701631	23703378	1748	1336	102	380.87	10.14
chr13	28487699	28488198	500	337	9	55.15	10.14
chr13	36849013	36849548	536	151	10	61.09	10.14
chr13	65987251	65987696	446	164	8	50.57	10.14
chr13	93681877	93682321	445	284	8	50.64	10.14
chr13	110841659	110842167	509	151	9	54.48	10.14
chr13	113173944	113174378	435	285	8	51.42	10.14
chr14	55653266	55653834	569	401	11	67.29	10.14
chr14	73841304	73841806	503	88	9	54.93	10.14
chr14	91815527	91816105	579	273	18	84.68	10.14
chr14	97241333	97241780	448	234	8	50.41	10.14
chr15	22273711	22274255	545	290	9	51.92	10.14
chr15	63471943	63472454	512	198	9	54.26	10.14
chr15	64642488	64642780	293	146	10	59.27	10.14
chr15	66769979	66770453	475	336	9	57.1	10.14
chr15	77327248	77327975	728	315	26	90.33	10.14
chr15	78076560	78077163	604	335	17	74.4	10.14
chr15	84915072	84915931	860	629	24	98.17	10.14
chr15	96954694	96955258	565	159	9	50.58	10.14
chr16	16236798	16237208	411	158	11	51.02	10.14
chr16	22051986	22052435	450	150	8	50.26	10.14
chr16	29126522	29127385	864	401	19	64.47	10.14
chr16	33852192	33853909	1718	453	72	263.02	10.14
chr17	50864	51860	997	579	31	90.33	10.14
chr17	549661	550201	541	382	9	52.19	10.14
chr17	15863539	15863962	424	166	12	56.99	10.14
chr17	42482246	42482667	422	182	8	52.46	10.14
chr17	45759753	45760198	446	262	8	50.57	10.14
chr17	68063129	68063610	482	318	9	56.54	10.14
chr17	80163535	80164370	836	457	26	78	10.14
chr19	11602694	11603384	691	339	22	63.94	10.14
chr19	13372555	13373736	1182	395	23	65.68	10.14
chr19	17814429	17815187	759	421	17	60.2	10.14
chr19	31151763	31152054	292	146	10	59.27	10.14
chr19	54321741	54323046	1306	529	44	133.94	10.14
chr2	2463554	2464345	792	248	32	121.72	10.14
chr2	4781551	4782280	730	354	16	56.21	10.14
chr2	16836571	16837108	538	289	10	60.94	10.14
chr2	26800564	26801339	776	334	21	85.4	10.14
chr2	46495406	46495922	517	160	9	53.89	10.14
chr2	49132712	49133130	419	275	8	52.7	10.14
chr2	66271814	66272335	522	319	9	53.53	10.14
chr2	71804810	71805297	488	125	9	56.07	10.14
chr2	74646874	74647398	525	382	10	61.96	10.14
chr2	99803895	99804361	467	347	9	57.74	10.14
chr2	119244931	119245406	476	331	9	57.02	10.14
chr2	128622340	128623468	1129	785	31	120.53	10.14
chr2	152307282	152308016	735	418	25	83.16	10.14
chr2	170691208	170691770	563	158	18	86.62	10.14
chr2	172896891	172897331	441	190	8	50.95	10.14
chr2	197928245	197928681	437	156	8	51.26	10.14
chr20	42843656	42844238	583	169	14	55.47	10.14
chr20	43207958	43208668	711	394	20	84.89	10.14
chr20	44809834	44810231	398	168	8	54.48	10.14
chr20	46402061	46402506	446	278	12	54.64	10.14
chr21	20981530	20982102	573	412	10	58.33	10.14
chr21	23875463	23875952	490	355	9	55.92	10.14
chr21	27430941	27431515	575	281	10	58.18	10.14
chr21	37916872	37917408	537	322	9	52.47	10.14
chr22	37703876	37704281	406	252	8	53.79	10.14
chr22	40462931	40463904	974	405	21	68.4	10.14
chr22	41099541	41099987	447	181	16	85.77	10.14
chr22	49445800	49446816	1017	773	28	110.62	10.14
chr3	11264646	11265240	595	245	11	65.26	10.14
chr3	23712265	23712776	512	140	10	63.01	10.14
chr3	44367604	44368080	477	144	9	56.94	10.14
chr3	47497136	47497753	618	450	14	52.49	10.14
chr3	50521540	50522730	1191	497	40	122.7	10.14
chr3	52190561	52190986	426	287	8	52.14	10.14
chr3	53600311	53600728	418	168	8	52.79	10.14
chr3	60530243	60530702	460	124	9	58.32	10.14
chr3	105375806	105376231	426	131	8	52.14	10.14
chr3	110356033	110356481	449	254	8	50.34	10.14
chr3	125028374	125028872	499	285	9	55.23	10.14
chr3	128806577	128807362	786	368	21	84.41	10.14
chr3	135896242	135896730	489	260	12	50.44	10.14
chr3	158471484	158472433	950	168	31	140.17	10.14
chr3	190394066	190394581	516	282	9	53.97	10.14
chr4	21699721	21700147	427	199	8	52.05	10.14
chr4	70903130	70903696	567	322	9	50.45	10.14
chr4	76326438	76326942	505	163	9	54.78	10.14
chr4	85525731	85526747	1017	803	20	59.51	10.14
chr4	89381367	89381899	533	364	9	52.75	10.14
chr4	152460148	152460643	496	345	9	55.46	10.14
chr4	158556999	158558043	1045	379	50	160.78	10.14
chr4	184353409	184355931	2523	1246	115	188.67	10.14
chr4	184861259	184861904	646	163	13	78.8	10.14
chr5	12660396	12660902	507	158	9	54.63	10.14
chr5	32604698	32605133	436	151	8	51.34	10.14
chr5	75020537	75020976	440	160	8	51.03	10.14
chr5	107426707	107427198	492	156	10	64.68	10.14
chr5	171703553	171704073	521	283	14	61.35	10.14
chr6	5077307	5077812	506	158	9	54.7	10.14
chr6	36732673	36733299	627	241	14	51.75	10.14
chr6	37596833	37597394	562	395	10	59.13	10.14
chr6	106300997	106301938	942	161	27	73.21	10.14
chr6	119253097	119253603	507	203	9	54.63	10.14
chr6	148848348	148848902	555	407	9	51.24	10.14
chr6	155401638	155402167	530	168	9	52.96	10.14
chr7	10210227	10210674	448	194	8	50.41	10.14
chr7	13927627	13928041	415	279	8	53.03	10.14
chr7	50528363	50528760	398	242	11	52.4	10.14
chr7	50853491	50853847	357	189	12	65.16	10.14
chr7	66418663	66419136	474	146	12	51.85	10.14
chr7	68091601	68092170	570	277	9	50.25	10.14
chr7	69527203	69527695	493	340	12	50.07	10.14
chr7	111912056	111912530	475	342	9	57.1	10.14
chr7	132452882	132453310	429	149	8	51.89	10.14
chr8	130813	131333	521	296	13	54.33	10.14
chr8	29898617	29899121	505	336	9	54.78	10.14
chr8	69065175	69065623	449	288	8	50.34	10.14
chr9	35114510	35115225	716	554	19	77.28	10.14
chr9	39604131	39604567	437	278	8	51.26	10.14
chr9	68666781	68667175	395	251	8	54.74	10.14
chr9	79084316	79084824	509	135	10	63.26	10.14
chr9	96072914	96073549	636	279	22	76.15	10.14
chr9	130565994	130566397	404	191	12	59.26	10.14
chr9	130723060	130723392	333	166	10	51.37	10.14
chr9	139092266	139093174	909	418	25	100.3	10.14
chr9	140639937	140640545	609	187	16	66.75	10.14
chrX	119173057	119173501	445	236	9	59.59	10.14
chrX	129296305	129296786	482	315	9	56.54	10.14
chrX	140108219	140108723	505	141	9	54.78	10.14
chrX	140325793	140326372	580	224	11	66.41	10.14
chr1	1151895	1152776	882	345	39	95.44	10.16
chr11	649266	650155	890	417	36	106.03	10.16
chr14	63988465	63990363	1899	433	84	252.08	10.16
chr19	3783513	3785404	1892	374	63	136.04	10.16
chr10	69451124	69452575	1452	1197	55	199.15	10.17
chr16	15232542	15233724	1183	336	74	149.6	10.17
chr17	9279564	9280288	725	428	21	65.61	10.17
chr17	31010474	31011419	946	169	32	109.72	10.17
chr18	21156093	21158186	2094	726	165	510.32	10.17
chr2	1677549	1678248	700	221	32	144.54	10.17
chr2	43289793	43291298	1506	404	59	219.43	10.17
chr4	686169	687211	1043	511	34	111.31	10.17
chr4	137219780	137220708	929	393	36	138.81	10.17
chr5	171320433	171320969	537	157	18	67.38	10.17
chr7	4663287	4664509	1223	705	43	147.99	10.17
chr9	125591469	125592518	1050	665	36	123.25	10.17
chr9	140589498	140590333	836	303	30	110.02	10.17
chr1	32575243	32575667	425	169	11	54.28	10.18
chr1	52749968	52750519	552	311	15	71.61	10.18
chr1	96130608	96131229	622	165	14	57.78	10.18
chr1	145618572	145619217	646	360	14	55.81	10.18
chr1	156760774	156761436	663	274	17	75.42	10.18
chr1	222692737	222693099	363	195	10	53.13	10.18
chr1	235503608	235504280	673	288	16	67.3	10.18
chr1	246382453	246382802	350	190	10	54.6	10.18
chr10	366269	366691	423	149	12	62.26	10.18
chr10	7837457	7838337	881	359	23	98.32	10.18
chr10	21666023	21666311	289	144	9	55.78	10.18
chr10	45948455	45948868	414	216	12	63.29	10.18
chr10	72221155	72221569	415	257	12	63.17	10.18
chr10	99331729	99332854	1126	487	29	118.5	10.18
chr10	110075378	110075934	557	365	13	56.41	10.18
chr11	63507754	63508303	550	259	13	57.03	10.18
chr11	66156448	66156997	550	165	12	50.06	10.18
chr11	66907795	66908343	549	351	15	71.92	10.18
chr11	68810061	68810639	579	437	14	61.55	10.18
chr11	72408632	72409179	548	331	12	50.23	10.18
chr12	293521	294088	568	242	13	55.45	10.18
chr12	1161615	1162274	660	409	16	68.47	10.18
chr12	50169899	50170486	588	425	14	60.73	10.18
chr12	50822838	50823324	487	175	15	78.95	10.18
chr12	89778436	89779122	687	357	15	59.24	10.18
chr13	27884669	27885354	686	364	20	95.83	10.18
chr13	98996927	98997758	832	407	17	61.25	10.18
chr14	45069831	45071072	1242	956	31	122.07	10.18
chr14	77201026	77201476	451	249	13	67.03	10.18
chr14	77288101	77289084	984	576	24	95.94	10.18
chr14	81793169	81793516	348	220	10	54.84	10.18
chr14	93539773	93540455	683	152	17	73.52	10.18
chr15	20516310	20516869	560	318	15	70.78	10.18
chr15	30254107	30254490	384	165	12	66.91	10.18
chr15	90425072	90426019	948	311	23	92.12	10.18
chr15	93384818	93385267	450	246	11	51.81	10.18
chr15	102181179	102181717	539	374	12	50.98	10.18
chr16	2294162	2294928	767	377	24	59.53	10.18
chr16	27497100	27497445	346	182	10	55.07	10.18
chr16	69638970	69639567	598	341	16	74.44	10.18
chr17	4400573	4401281	709	341	14	51.06	10.18
chr17	15221843	15223202	1360	439	34	132.57	10.18
chr17	17222122	17222720	599	153	15	66.92	10.18
chr17	33838352	33839053	702	385	14	51.56	10.18
chr17	37357970	37358268	299	149	9	55.78	10.18
chr17	60897930	60898501	572	279	14	62.19	10.18
chr17	73947919	73948475	557	253	14	63.61	10.18
chr17	75923438	75924204	767	415	20	87.38	10.18
chr19	8941230	8942234	1005	814	26	108.27	10.18
chr19	16607982	16608808	827	167	23	103.75	10.18
chr19	22476917	22477650	734	271	16	62.18	10.18
chr19	28128710	28129344	635	320	13	50.06	10.18
chr19	30250838	30251505	668	403	17	74.94	10.18
chr19	37226970	37227909	940	410	26	114.71	10.18
chr19	38180114	38180855	742	437	17	68.29	10.18
chr19	39451062	39451820	759	254	17	66.88	10.18
chr2	799517	800366	850	696	22	94	10.18
chr2	10482117	10482886	770	478	17	65.99	10.18
chr2	32220998	32221793	796	391	16	57.5	10.18
chr2	70287748	70288134	387	157	10	50.56	10.18
chr2	203738431	203739082	652	236	20	99.73	10.18
chr2	241453257	241453629	373	224	10	52.03	10.18
chr2	241529641	241530416	776	383	16	58.95	10.18
chr20	18497030	18497742	713	341	15	57.2	10.18
chr20	32564376	32564758	383	163	10	50.97	10.18
chr21	30382630	30385095	2466	1502	123	271.71	10.18
chr21	32915360	32916306	947	312	40	129.58	10.18
chr22	24216810	24217587	778	521	20	86.31	10.18
chr22	29092834	29093177	344	166	10	55.31	10.18
chr22	40616549	40617934	1386	797	57	173	10.18
chr3	11973779	11974441	663	205	20	98.44	10.18
chr3	15010530	15011161	632	384	15	63.88	10.18
chr3	125785704	125786419	716	279	15	50.57	10.18
chr3	126733820	126734460	641	480	16	70.22	10.18
chr3	193738184	193738724	541	188	12	50.81	10.18
chr4	54104595	54105591	997	440	36	99.23	10.18
chr5	34698475	34699923	1449	618	30	98.83	10.18
chr5	114038962	114040046	1085	644	26	101.02	10.18
chr5	139223963	139224690	728	293	16	62.66	10.18
chr5	171581300	171581918	619	191	15	65.06	10.18
chr6	13693937	13694718	782	321	19	78.76	10.18
chr6	106721622	106722126	505	255	14	68.91	10.18
chr6	108723252	108723825	574	416	13	54.93	10.18
chr6	160179070	160179586	517	268	12	52.87	10.18
chr7	5618299	5619130	832	193	38	134.13	10.18
chr7	43214744	43215695	952	400	25	106.08	10.18
chr7	62794123	62794731	609	329	13	52.06	10.18
chr7	63033289	63033813	525	189	16	82.51	10.18
chr7	75560303	75560982	680	253	15	59.8	10.18
chr7	133496738	133498127	1390	906	32	116.27	10.18
chr7	151219696	151220289	594	222	13	53.26	10.18
chr7	152199015	152199677	663	372	15	61.21	10.18
chr7	158054521	158054873	353	161	10	54.26	10.18
chr7	158987651	158988327	677	358	19	89.04	10.18
chr8	22038929	22039627	699	471	16	65.05	10.18
chr8	82680796	82681318	523	169	13	59.53	10.18
chr8	95453132	95454189	1058	590	25	96.44	10.18
chr8	101336006	101336617	612	311	15	65.7	10.18
chr8	125280328	125280819	492	336	13	62.6	10.18
chr8	139768768	139769775	1008	385	26	107.99	10.18
chr9	6544668	6545315	648	312	17	76.9	10.18
chr9	121431739	121432271	533	376	13	58.58	10.18
chr9	132331872	132332413	542	184	13	57.75	10.18
chrX	2001811	2002963	1153	393	24	82.36	10.18
chr3	132188809	132191178	2370	2006	188	528.34	10.19
chr8	129837195	129839705	2511	506	123	344.47	10.19
chr1	886611	887296	686	399	18	56.76	10.2
chr1	25686222	25687339	1118	458	31	93.84	10.2
chr1	36233771	36234392	622	337	19	69.27	10.2
chr1	242182009	242183091	1083	272	27	74	10.2
chr10	599227	600270	1044	531	43	143.2	10.2
chr10	114818071	114819148	1078	409	35	122.99	10.2
chr11	2688040	2688931	892	466	38	132.78	10.2
chr11	133874017	133874691	675	355	17	51.94	10.2
chr15	80385784	80386231	448	230	18	84.65	10.2
chr16	4824807	4825139	333	166	13	62.76	10.2
chr17	40893156	40894035	880	234	29	99.39	10.2
chr18	47103392	47105450	2059	1395	136	439.08	10.2
chr19	5784450	5784968	519	313	16	61.03	10.2
chr19	18269415	18270112	698	225	21	73.97	10.2
chr19	18804049	18804741	693	281	20	68.19	10.2
chr19	41249679	41250879	1201	282	34	103.91	10.2
chr2	167844890	167845992	1103	490	29	83.54	10.2
chr20	58603546	58605049	1504	444	55	207.26	10.2
chr21	45617499	45618327	829	353	27	98.59	10.2
chr22	26153896	26155014	1119	697	32	99.73	10.2
chr3	103280677	103281405	729	336	26	103.98	10.2
chr3	176896433	176897688	1256	785	31	81.98	10.2
chr4	6944300	6945016	717	435	24	84.9	10.2
chr4	40835163	40835927	765	380	18	50.17	10.2
chr4	80858826	80859763	938	444	32	119.34	10.2
chr5	177952065	177953052	988	485	32	84.63	10.2
chr5	178102400	178102910	511	279	16	61.94	10.2
chr8	10794852	10795798	947	651	29	98.54	10.2
chr9	131397242	131398124	883	467	48	134.23	10.2
chrX	2396451	2398500	2050	1074	166	279.47	10.2
chr16	28726725	28727377	653	478	34	119.2	10.21
chr16	28776024	28776832	809	353	35	100.23	10.21
chr7	132668626	132671147	2522	478	99	226.15	10.21
chr7	2572898	2575243	2346	1338	126	232.19	10.22
chr1	2370782	2372240	1459	1137	34	91.44	10.23
chr1	10752440	10753333	894	195	25	86.28	10.23
chr1	12431076	12431737	662	366	14	60.94	10.23
chr1	15561289	15562153	865	532	21	95.02	10.23
chr1	45239887	45240505	619	382	13	57.25	10.23
chr1	46567525	46568137	613	313	25	94.22	10.23
chr1	162403823	162404510	688	360	16	73.37	10.23
chr1	167273158	167273771	614	367	13	57.65	10.23
chr1	167411039	167411707	669	488	15	67.61	10.23
chr1	233219679	233220350	672	248	17	82.5	10.23
chr10	12093425	12094767	1343	409	49	151.36	10.23
chr10	35863774	35864237	464	154	11	55.79	10.23
chr10	46733433	46733957	525	251	15	81.77	10.23
chr10	46788397	46789285	889	638	21	92.86	10.23
chr10	51743379	51743981	603	323	13	58.55	10.23
chr10	73670629	73671406	778	393	15	59.14	10.23
chr10	104896062	104896469	408	258	11	61.48	10.23
chr10	128824052	128824884	833	452	17	68.73	10.23
chr11	12749516	12750294	779	470	22	78.39	10.23
chr11	46824687	46825450	764	190	21	73.46	10.23
chr11	61713587	61714055	469	208	11	55.32	10.23
chr11	62128036	62129050	1015	383	36	111.73	10.23
chr11	64111119	64111806	688	232	19	68.09	10.23
chr11	68270633	68271668	1036	433	26	79.52	10.23
chr11	106187797	106188370	574	167	16	84.61	10.23
chr11	116591719	116592532	814	418	16	63.3	10.23
chr12	3488964	3489547	584	409	12	52.91	10.23
chr12	7902439	7903327	889	723	27	99.89	10.23
chr12	7985013	7985506	494	210	12	60.71	10.23
chr12	8045411	8046105	695	543	16	72.75	10.23
chr12	53572500	53572996	497	190	11	52.81	10.23
chr12	57215496	57216943	1448	584	59	262.05	10.23
chr12	69755426	69756079	654	324	14	61.59	10.23
chr12	77710709	77711238	530	380	12	57.4	10.23
chr12	96502985	96503571	587	430	19	79.03	10.23
chr12	117406961	117407545	585	363	15	75.37	10.23
chr12	120220413	120220835	423	165	10	51.9	10.23
chr13	25312565	25313282	718	345	16	70.78	10.23
chr13	27749357	27750044	688	356	16	73.37	10.23
chr13	98045110	98045651	542	326	14	71.75	10.23
chr13	100204816	100205712	897	215	21	92.16	10.23
chr13	112223612	112224161	550	192	13	63.16	10.23
chr14	21749737	21751055	1319	403	41	147.16	10.23
chr14	35621280	35622499	1220	729	48	210.25	10.23
chr14	75612550	75613238	689	520	16	73.28	10.23
chr14	93407765	93408796	1032	671	38	160.69	10.23
chr14	101940996	101941553	558	271	12	55	10.23
chr14	105842910	105843515	606	204	13	58.3	10.23
chr15	29517847	29518420	574	168	12	53.7	10.23
chr15	64657103	64657812	710	302	13	50.58	10.23
chr15	72295053	72295825	773	360	16	66.35	10.23
chr15	75915155	75916071	917	366	25	84.07	10.23
chr15	78751875	78752264	390	129	11	63.5	10.23
chr15	79032545	79033149	605	376	23	75.69	10.23
chr15	85048459	85049620	1162	584	46	95.63	10.23
chr15	90513841	90514278	438	166	10	50.51	10.23
chr16	12218467	12219094	628	277	13	56.54	10.23
chr16	22484290	22484746	457	272	11	56.46	10.23
chr16	27709486	27709977	492	291	12	60.9	10.23
chr16	29838078	29838935	858	348	44	190.47	10.23
chr16	29955157	29955933	777	385	30	135.57	10.23
chr16	33350735	33351098	364	204	10	58.01	10.23
chr16	46790129	46790500	372	231	10	57.12	10.23
chr16	47756337	47756866	530	363	13	65.05	10.23
chr16	48373240	48373927	688	358	15	66.01	10.23
chr16	73452361	73452909	549	164	14	71.05	10.23
chr16	74373022	74374031	1010	365	38	163.7	10.23
chr16	86546222	86546862	641	321	16	77.71	10.23
chr17	500922	501859	938	452	25	82.12	10.23
chr17	1868199	1868771	573	279	22	103.21	10.23
chr17	3749914	3750652	739	364	23	66.31	10.23
chr17	16948769	16949753	985	550	22	91.98	10.23
chr17	19217226	19217815	590	165	12	52.44	10.23
chr17	21517504	21518128	625	368	14	64.01	10.23
chr17	29325199	29326022	824	492	19	56.25	10.23
chr17	58590202	58590966	765	387	14	53.43	10.23
chr17	59909972	59910324	353	186	9	50.91	10.23
chr17	65979319	65979927	609	310	13	58.05	10.23
chr17	70739407	70739985	579	437	15	68.14	10.23
chr17	81183012	81183741	730	372	15	62.68	10.23
chr18	3223774	3224046	273	136	8	52.31	10.23
chr18	57076443	57077203	761	218	25	100.67	10.23
chr18	60253124	60254044	921	445	35	91.27	10.23
chr18	61106562	61107057	496	148	11	52.9	10.23
chr19	21269142	21269673	532	167	13	64.85	10.23
chr19	34182064	34182663	600	382	13	58.79	10.23
chr19	39209350	39210220	871	404	22	69.85	10.23
chr19	49867468	49868162	695	384	17	80.3	10.23
chr19	52859729	52860323	595	241	14	66.66	10.23
chr2	42822150	42822792	643	367	13	55.38	10.23
chr2	61803974	61804611	638	430	13	55.76	10.23
chr2	102450762	102451050	289	144	8	52.31	10.23
chr2	106368233	106368890	658	367	13	54.25	10.23
chr2	194039187	194039677	491	344	11	53.34	10.23
chr2	208703448	208703985	538	383	12	56.7	10.23
chr2	215700030	215701185	1156	385	35	124.65	10.23
chr2	231832422	231832973	552	317	18	76.14	10.23
chr2	232663122	232663570	449	140	11	57.23	10.23
chr2	242988832	242989356	525	296	12	57.84	10.23
chr20	32670989	32671378	390	166	14	60.06	10.23
chr20	41885671	41886894	1224	326	26	101.21	10.23
chr20	45664637	45665291	655	209	15	68.82	10.23
chr20	57022856	57023366	511	152	12	59.11	10.23
chr20	60135244	60136066	823	465	16	56.07	10.23
chr20	60643505	60644362	858	432	18	73.76	10.23
chr21	44325560	44326163	604	352	12	51.37	10.23
chr22	46229977	46231139	1163	328	25	98.97	10.23
chr22	51194829	51195787	959	429	29	105.74	10.23
chr3	4875980	4876599	620	158	14	64.44	10.23
chr3	69140613	69140867	255	127	8	60.84	10.23
chr3	138022288	138023189	902	226	19	77.34	10.23
chr3	196269794	196270533	740	551	40	182.51	10.23
chr4	474116	474712	597	380	14	66.47	10.23
chr4	48188222	48189514	1293	579	29	116.84	10.23
chr4	105612996	105613862	867	670	19	80.12	10.23
chr4	170441690	170442433	744	318	24	95.65	10.23
chr4	185513387	185513661	275	137	8	52.31	10.23
chr5	31869096	31869832	737	340	23	66.52	10.23
chr5	74937990	74938949	960	356	28	99.04	10.23
chr5	75694981	75695326	346	206	9	51.66	10.23
chr5	133493987	133494517	531	169	12	57.31	10.23
chr5	142226340	142227072	733	300	16	69.53	10.23
chr5	148750828	148751450	623	360	14	64.18	10.23
chr5	176514797	176515470	674	475	17	82.31	10.23
chr6	2899714	2901048	1335	371	45	172.88	10.23
chr6	10338010	10339014	1005	271	27	127.99	10.23
chr6	44838633	44839443	811	382	23	81.65	10.23
chr6	55774983	55775748	766	154	18	81.39	10.23
chr6	108523223	108523643	421	195	10	52.1	10.23
chr6	148688026	148688764	739	330	17	76.33	10.23
chr6	158252492	158252877	386	167	10	55.61	10.23
chr6	169223702	169224229	528	162	14	73.2	10.23
chr7	55981032	55981865	834	381	20	61.18	10.23
chr7	107605782	107606472	691	479	16	65.77	10.23
chr7	128216708	128217548	841	407	16	54.9	10.23
chr7	138148667	138149194	528	259	11	50.22	10.23
chr8	30508091	30508604	514	329	15	83.03	10.23
chr8	49059461	49060043	583	208	14	67.76	10.23
chr8	142170621	142171339	719	305	15	63.53	10.23
chr8	145895201	145895719	519	369	11	50.95	10.23
chr9	39468704	39469271	568	214	13	61.54	10.23
chr9	39589439	39590295	857	461	26	96.64	10.23
chr9	98098639	98098911	273	136	8	52.31	10.23
chr9	134594737	134595540	804	405	14	50.9	10.23
chrX	48914221	48914955	735	258	16	62.29	10.23
chrX	134093555	134094182	628	310	15	71.24	10.23
chr1	1004980	1006259	1280	803	58	185.53	10.25
chr1	26921921	26924058	2138	317	118	362.67	10.25
chr11	585006	585896	891	310	35	101.15	10.25
chr14	66158399	66160425	2027	747	83	230.66	10.25
chr17	79265365	79266228	864	391	36	88.27	10.25
chr22	39706691	39707977	1287	491	74	204.33	10.25
chr3	52308890	52310870	1981	864	69	158.98	10.25
chr8	145285652	145286414	763	541	39	146.28	10.25
chr12	110351750	110352692	943	318	30	85.45	10.26
chr13	114864307	114865093	787	607	25	78.29	10.26
chr17	15408914	15410459	1546	666	54	169.57	10.26
chr2	10282468	10283020	553	242	25	109.8	10.26
chr2	20490914	20491413	500	294	18	68.13	10.26
chr20	61687559	61688546	988	604	35	116.95	10.26
chr3	182818521	182819768	1248	826	40	117.99	10.26
chr3	195439352	195441242	1891	845	76	135.65	10.26
chr6	5834898	5836771	1874	703	57	152.11	10.26
chrX	11725378	11726292	915	542	39	154	10.26
chrY	1401266	1402735	1470	751	47	135.69	10.26
chr1	19988911	19989840	930	519	22	71.77	10.27
chr1	38269416	38269897	482	158	14	61.09	10.27
chr1	145668276	145668719	444	180	26	101.81	10.27
chr1	168061423	168062290	868	426	25	96.99	10.27
chr10	11954318	11955237	920	396	26	98.5	10.27
chr10	24226622	24227905	1284	781	44	179.04	10.27
chr10	70187673	70188611	939	404	30	124.64	10.27
chr10	103376355	103377107	753	475	20	74.66	10.27
chr11	65581108	65582187	1080	690	26	83.88	10.27
chr11	70876616	70877086	471	306	15	69.69	10.27
chr12	52219227	52219965	739	360	16	50.9	10.27
chr14	64067474	64068509	1036	552	32	127.96	10.27
chr14	78116991	78117625	635	467	16	59.45	10.27
chr14	98746989	98748231	1243	857	28	82.97	10.27
chr15	23263045	23263708	664	272	15	50.73	10.27
chr15	52177860	52178991	1132	763	32	117.79	10.27
chr17	8514396	8515160	765	409	21	80.17	10.27
chr17	44495232	44495682	451	163	12	50.36	10.27
chr17	48164718	48165399	682	338	22	96.32	10.27
chr19	36228485	36228845	361	167	12	60.67	10.27
chr2	24140268	24140877	610	228	16	61.78	10.27
chr2	134668348	134669156	809	374	17	51.56	10.27
chr20	32446833	32447410	578	157	14	51.69	10.27
chr20	57598492	57599401	910	358	21	67.34	10.27
chr20	60228013	60229717	1705	494	39	112.03	10.27
chr21	43265053	43266625	1573	451	62	140.28	10.27
chr3	50113946	50114644	699	270	17	60.17	10.27
chr4	154467806	154468393	588	245	14	50.82	10.27
chr6	15188377	15191112	2736	674	186	361.62	10.27
chr6	21723116	21723558	443	256	13	58.24	10.27
chr6	155007912	155009325	1414	377	41	150.25	10.27
chr6	167723893	167724529	637	242	18	72.66	10.27
chr7	143120233	143121933	1701	1216	96	320.7	10.27
chr7	157059882	157060772	891	404	21	68.86	10.27
chr9	126182510	126183353	844	269	23	85.83	10.27
chr12	122841061	122842933	1873	1395	74	212.43	10.28
chr14	99984516	99985358	843	439	31	90.23	10.28
chr19	35412629	35414227	1599	949	74	251.9	10.28
chr19	45868254	45869572	1319	936	43	103.15	10.28
chr5	178946402	178947320	919	459	36	110.09	10.28
chr6	44089300	44090925	1626	704	60	161.82	10.28
chr1	11424005	11424645	641	474	23	88.82	10.29
chr1	18812566	18813120	555	311	11	54.08	10.29
chr1	19974592	19975335	744	322	23	76.69	10.29
chr1	22078013	22078769	757	328	16	76.07	10.29
chr1	24380419	24381150	732	408	16	78.15	10.29
chr1	24718898	24719281	384	141	9	52.99	10.29
chr1	27968946	27969359	414	167	9	50.19	10.29
chr1	43381829	43382243	415	218	9	50.1	10.29
chr1	220259430	220259834	405	212	9	51	10.29
chr1	224222017	224222615	599	297	12	58.21	10.29
chr1	226371413	226371904	492	335	11	59.36	10.29
chr1	236898321	236898909	589	403	14	74.89	10.29
chr10	2609804	2610377	574	386	12	60.22	10.29
chr10	64938356	64939067	712	463	13	57.24	10.29
chr10	72470899	72471716	818	335	18	86.48	10.29
chr10	75287985	75288459	475	316	12	69.33	10.29
chr10	94602565	94603297	733	285	13	55.81	10.29
chr10	123715636	123716114	479	226	10	52.53	10.29
chr10	133054070	133054576	507	354	11	58.04	10.29
chr10	134462573	134463398	826	286	27	92.81	10.29
chr11	2467891	2468291	401	208	9	51.37	10.29
chr11	7468948	7469562	615	153	12	56.98	10.29
chr11	32578894	32579608	715	264	16	79.61	10.29
chr11	33230268	33230850	583	157	12	59.49	10.29
chr11	35717212	35717941	730	356	16	78.32	10.29
chr11	62651737	62652120	384	168	9	52.99	10.29
chr11	65828731	65829299	569	408	13	68.58	10.29
chr11	107927655	107928163	509	314	11	57.86	10.29
chr11	112045219	112045854	636	380	14	62.88	10.29
chr11	126106295	126106708	414	252	10	58.47	10.29
chr11	131401330	131401965	636	319	12	55.42	10.29
chr11	134398077	134398538	462	237	10	53.98	10.29
chr12	50992009	50992507	499	343	11	58.74	10.29
chr12	53272401	53273181	781	417	15	59.6	10.29
chr12	69769376	69769846	471	223	10	53.2	10.29
chr12	96000115	96000623	509	344	10	50.09	10.29
chr12	113695692	113696292	601	244	13	65.76	10.29
chr12	130590754	130591371	618	419	14	72.22	10.29
chr13	101255597	101256196	600	326	11	50.73	10.29
chr13	110048353	110049060	708	326	12	50.51	10.29
chr14	48095988	48096545	558	201	12	61.56	10.29
chr14	56607488	56608214	727	414	14	63.4	10.29
chr14	63588648	63589534	887	436	30	105.08	10.29
chr14	89814997	89815470	474	278	10	52.95	10.29
chr14	104761443	104762009	567	143	11	53.16	10.29
chr15	64759674	64760160	487	239	10	51.86	10.29
chr15	74037363	74038127	765	495	17	83.17	10.29
chr15	101625548	101626287	740	443	14	62.45	10.29
chr16	10216416	10216948	533	364	12	63.75	10.29
chr16	15623334	15624055	722	311	13	56.55	10.29
chr16	20734147	20734557	411	164	9	50.45	10.29
chr16	20802232	20803278	1047	168	22	98.43	10.29
chr16	32731788	32732172	385	157	10	61.48	10.29
chr16	49987234	49987791	558	256	19	72.28	10.29
chr16	57354801	57355400	600	401	13	65.85	10.29
chr16	72043111	72043504	394	123	9	52.02	10.29
chr16	81386348	81387020	673	380	12	52.81	10.29
chr16	87641779	87642488	710	272	15	72.22	10.29
chr17	5799296	5799821	526	155	12	64.39	10.29
chr17	7873805	7874443	639	330	14	70.38	10.29
chr17	9397648	9398349	702	224	16	80.75	10.29
chr17	37202108	37202627	520	352	11	56.92	10.29
chr17	56354477	56355004	528	266	11	56.25	10.29
chr17	58119730	58120652	923	680	19	85.61	10.29
chr17	71995423	71995926	504	354	10	50.49	10.29
chr17	74840652	74841336	685	346	13	59.16	10.29
chr19	254714	255183	470	226	11	61.4	10.29
chr19	4713364	4714521	1158	580	48	126.77	10.29
chr19	12275558	12276351	794	513	16	73.15	10.29
chr19	14813746	14814353	608	236	11	50.17	10.29
chr19	20600890	20601416	527	364	11	56.34	10.29
chr19	38095480	38096601	1122	498	25	115.23	10.29
chr2	26379631	26380158	528	379	12	64.2	10.29
chr2	38908575	38909176	602	440	14	73.67	10.29
chr2	42839921	42840358	438	169	10	56.16	10.29
chr2	68622561	68623094	534	371	12	63.66	10.29
chr2	105306823	105307412	590	340	15	83.15	10.29
chr2	107127993	107128424	432	262	10	56.72	10.29
chr2	160138618	160139021	404	236	9	51.09	10.29
chr2	206832319	206833067	749	417	14	54.75	10.29
chr2	208525491	208525967	477	205	10	52.69	10.29
chr20	21029189	21029900	712	365	14	64.51	10.29
chr20	56944483	56944875	393	226	9	52.12	10.29
chr20	57242255	57242871	617	303	12	56.83	10.29
chr21	43537518	43538228	711	267	14	64.59	10.29
chr22	20246072	20246792	721	265	21	66.9	10.29
chr22	37646018	37646568	551	389	14	78.62	10.29
chr22	43474674	43476265	1592	209	42	111.91	10.29
chr22	48786825	48787480	656	167	14	68.95	10.29
chr3	43058689	43059713	1025	570	29	84.39	10.29
chr3	57185953	57186849	897	329	17	72.87	10.29
chr3	129706481	129707335	855	547	16	68.68	10.29
chr3	197725109	197725561	453	195	10	54.78	10.29
chr4	2839066	2839572	507	232	11	58.04	10.29
chr4	9897954	9898716	763	341	14	60.83	10.29
chr4	87468334	87469336	1003	274	24	117.77	10.29
chr4	148519879	148520625	747	165	17	84.74	10.29
chr5	11708271	11708898	628	478	14	63.53	10.29
chr5	37377992	37378546	555	132	13	69.87	10.29
chr5	89504199	89504983	785	390	15	66.46	10.29
chr5	92935985	92936730	746	353	17	84.82	10.29
chr5	134067150	134067682	533	324	11	55.84	10.29
chr5	138580484	138581171	688	428	16	82.01	10.29
chr5	154056633	154057226	594	168	11	51.16	10.29
chr5	166210513	166211199	687	251	13	59.01	10.29
chr5	176193988	176194429	442	201	10	55.78	10.29
chr6	1526758	1527314	557	212	11	53.93	10.29
chr6	2039007	2039398	392	238	9	52.21	10.29
chr6	3720635	3721510	876	470	23	64.01	10.29
chr6	11017181	11017787	607	310	11	50.24	10.29
chr6	21428430	21429016	587	255	11	51.67	10.29
chr6	28323646	28324338	693	390	14	65.97	10.29
chr6	31184092	31184592	501	337	11	58.56	10.29
chr6	113134330	113134806	477	232	10	52.69	10.29
chr6	127746256	127747013	758	443	13	54.17	10.29
chr6	153155660	153156965	1306	609	31	146.38	10.29
chr6	167441440	167442081	642	421	13	62.41	10.29
chr7	23232520	23233082	563	263	12	61.14	10.29
chr7	33554820	33555288	469	223	10	53.38	10.29
chr7	36801669	36802190	522	239	12	64.75	10.29
chr7	47619658	47620260	603	356	12	57.9	10.29
chr7	55476491	55477169	679	475	17	91.09	10.29
chr7	63108329	63108977	649	372	12	54.48	10.29
chr7	76531567	76532080	514	169	13	73.88	10.29
chr7	105550003	105550608	606	268	13	65.34	10.29
chr7	106928400	106928901	502	292	12	66.64	10.29
chr7	128152657	128153070	414	169	9	50.19	10.29
chr7	129642236	129642797	562	161	11	53.54	10.29
chr7	158882531	158884184	1654	495	82	253.89	10.29
chr8	16801587	16802151	565	161	11	53.31	10.29
chr8	38221104	38221774	671	509	17	91.88	10.29
chr8	38431463	38432356	894	629	18	80.39	10.29
chr8	89255541	89255954	414	233	9	50.19	10.29
chr8	124043611	124044224	614	342	13	64.67	10.29
chr9	514854	515602	749	412	20	58.46	10.29
chr9	13426447	13426988	542	264	11	55.11	10.29
chr9	37553738	37554510	773	533	16	74.79	10.29
chr9	79918462	79919008	547	257	11	54.71	10.29
chr9	86235498	86236205	708	339	15	72.39	10.29
chr9	114909746	114910283	538	241	11	55.43	10.29
chr9	132725792	132726621	830	612	16	70.46	10.29
chrX	9829704	9830253	550	247	11	54.47	10.29
chrX	64676091	64677513	1423	628	47	152.22	10.29
chrX	118863602	118864393	792	514	17	80.9	10.29
chrX	148870843	148871346	504	293	10	50.49	10.29
chr11	68628257	68629636	1380	755	53	104.57	10.3
chr2	105827222	105828630	1409	872	64	155.84	10.3
chr8	9514149	9515909	1761	1330	156	569.95	10.3
chr12	132111061	132112359	1299	251	82	190.69	10.31
chr16	2636040	2636845	806	438	25	66.34	10.31
chr16	2851326	2852966	1641	1324	82	316.62	10.31
chr20	3835356	3836212	857	494	28	77.45	10.31
chr7	1245172	1246022	851	507	30	89.54	10.31
chr1	14051220	14051899	680	330	15	54.79	10.32
chr1	25660697	25662028	1332	348	26	74.29	10.32
chr1	92388935	92389565	631	281	15	58.87	10.32
chr1	145612551	145613224	674	321	15	55.27	10.32
chr1	150895551	150896326	776	469	17	59.91	10.32
chr1	233797459	233798306	848	389	24	100.95	10.32
chr10	3383922	3384568	647	301	17	71.13	10.32
chr10	31093765	31094373	609	292	17	74.98	10.32
chr10	43927615	43928310	696	373	16	59.93	10.32
chr10	64898611	64899118	508	309	14	63.62	10.32
chr10	98673837	98674691	855	296	21	79.33	10.32
chr10	103846443	103847419	977	375	24	88.61	10.32
chr10	133736502	133737221	720	220	24	115.69	10.32
chr11	12699948	12700301	354	165	11	58.26	10.32
chr11	61206874	61207337	464	272	14	68.52	10.32
chr12	96631194	96632095	902	422	24	95.52	10.32
chr12	123559805	123560664	860	467	22	85.65	10.32
chr13	113644985	113645575	591	421	19	84.47	10.32
chr15	44946220	44946933	714	375	15	52.18	10.32
chr16	11936581	11937047	467	150	13	60.6	10.32
chr16	14626556	14627709	1154	463	29	106.35	10.32
chr16	31180666	31181577	912	320	31	146.96	10.32
chr16	71870409	71871187	779	367	17	59.68	10.32
chr16	85497713	85498382	670	449	17	68.94	10.32
chr17	8963430	8964174	745	415	20	82.72	10.32
chr17	27048864	27049648	785	373	16	53.1	10.32
chr17	27112376	27113247	872	470	24	98.48	10.32
chr17	43130853	43131379	527	219	15	68.99	10.32
chr17	44079477	44080504	1028	679	22	71.76	10.32
chr17	58193343	58193958	616	283	20	89.23	10.32
chr17	73597094	73598053	960	516	22	77.01	10.32
chr18	55746179	55746512	334	167	10	52.07	10.32
chr19	3218320	3219250	931	539	24	92.77	10.32
chr19	13296196	13297755	1560	562	59	139.62	10.32
chr19	36337827	36338154	328	164	10	52.07	10.32
chr19	46314204	46314734	531	371	14	61.27	10.32
chr2	29443444	29444042	599	241	14	54.97	10.32
chr2	106806525	106807647	1123	582	31	123.07	10.32
chr2	236807266	236807590	325	162	10	52.07	10.32
chr20	11878634	11879268	635	390	17	72.32	10.32
chr20	33621612	33621974	363	189	12	65.19	10.32
chr20	57187290	57188082	793	379	24	106.93	10.32
chr20	60122780	60123477	698	252	19	80.29	10.32
chr22	25420645	25421167	523	159	13	54.99	10.32
chr22	29866554	29867491	938	354	26	106.1	10.32
chr3	32210484	32211705	1222	166	31	113.69	10.32
chr3	154842107	154843024	918	409	21	74.01	10.32
chr5	901968	902716	749	388	16	55.74	10.32
chr5	154074979	154075501	523	370	13	54.99	10.32
chr6	94913065	94913815	751	183	25	119.71	10.32
chr7	39052276	39053034	759	386	22	95.75	10.32
chr7	50662471	50662808	338	169	10	52.07	10.32
chr7	141685971	141686572	602	344	15	61.47	10.32
chr8	21875386	21875806	421	261	12	58.14	10.32
chr8	144734470	144735137	668	319	20	90.87	10.32
chr9	19470255	19470635	381	234	12	62.87	10.32
chr9	70434114	70434454	341	150	11	59.92	10.32
chrX	110837054	110837619	566	235	16	72.2	10.32
chr1	28950851	28951262	412	256	14	60.88	10.33
chr1	145217671	145218459	789	260	25	91.13	10.33
chr10	42672056	42673591	1536	629	43	127.88	10.33
chr10	75557331	75558653	1323	399	30	72.96	10.33
chr12	132844920	132845873	954	493	25	74.73	10.33
chr15	41726826	41727387	562	281	18	70.31	10.33
chr15	75850662	75851497	836	520	24	79.75	10.33
chr16	14643146	14644136	991	622	31	108.07	10.33
chr16	16939291	16940431	1141	688	33	105.17	10.33
chr16	31211515	31212505	991	533	31	108.07	10.33
chr17	28983805	28984697	893	400	24	74.33	10.33
chr17	43517398	43518306	909	370	28	97.53	10.33
chr17	80735465	80736094	630	347	37	133.69	10.33
chr19	5042502	5042980	479	305	18	80.99	10.33
chr19	5651260	5651809	550	196	22	100.79	10.33
chr19	7708422	7709280	859	417	25	83.67	10.33
chr19	19080881	19081686	806	186	27	95.84	10.33
chr19	19296533	19297273	741	274	20	64.47	10.33
chr19	45958853	45959916	1064	448	31	100.45	10.33
chr2	70297746	70298545	800	445	19	53.7	10.33
chr2	240420165	240421007	843	205	27	98.28	10.33
chr22	18463224	18463710	487	246	15	58.76	10.33
chr22	20098436	20099103	668	336	20	71.72	10.33
chr3	88064938	88066295	1358	862	37	108.74	10.33
chr4	2919317	2920179	863	313	24	77.12	10.33
chr6	159141128	159141625	498	334	15	57.53	10.33
chr7	36122	36857	736	446	23	83.86	10.33
chr7	1045850	1046465	616	199	21	84.42	10.33
chr7	6260823	6261940	1118	304	28	77.89	10.33
chr7	74983104	74986240	3137	2147	143	170.3	10.33
chr7	101493885	101495269	1385	395	30	73.7	10.33
chr10	126331794	126332667	874	427	32	105.6	10.34
chr14	99701224	99702150	927	480	28	76.11	10.34
chr16	2990398	2991148	751	303	29	95.98	10.34
chr18	18516776	18520412	3637	2568	505	607.22	10.34
chr19	56666497	56666990	494	168	24	107.42	10.34
chr5	76337609	76340455	2847	544	165	356.97	10.34
chr9	42742687	42744445	1759	590	115	296.77	10.34
chrX	29350716	29353330	2615	2028	156	399.82	10.34
chr1	10739320	10740069	750	440	32	103.59	10.35
chr11	71174773	71176803	2031	744	92	243.23	10.35
chr14	100646624	100648312	1689	899	77	207.75	10.35
chr14	103968968	103969591	624	259	32	124.26	10.35
chr1	6532256	6533115	860	390	34	71.03	10.36
chr17	15540024	15541773	1750	987	111	256.08	10.36
chr3	105830848	105831655	808	497	73	340.13	10.36
chr5	55331151	55332750	1600	1034	76	184.37	10.36
chr1	5394188	5394835	648	484	15	87.29	10.38
chr1	9700705	9701498	794	309	24	116.92	10.38
chr1	15885007	15886076	1070	606	32	115.52	10.38
chr1	17600486	17601202	717	447	15	57.96	10.38
chr1	28171567	28172098	532	377	15	74.89	10.38
chr1	33419007	33419761	755	292	20	69.05	10.38
chr1	39239083	39239543	461	301	9	52.23	10.38
chr1	39323172	39323618	447	299	9	53.38	10.38
chr1	39683175	39683951	777	304	17	66.63	10.38
chr1	57554677	57555152	476	149	11	68.17	10.38
chr1	78437961	78438478	518	161	11	64.33	10.38
chr1	86576276	86577041	766	328	18	74.44	10.38
chr1	88069629	88070147	519	162	10	55.86	10.38
chr1	150694761	150695599	839	389	23	80.09	10.38
chr1	153620984	153621342	359	203	9	61.74	10.38
chr1	154387873	154388574	702	345	14	52.55	10.38
chr1	156435372	156436222	851	631	29	112.57	10.38
chr1	182112350	182112924	575	209	10	51.72	10.38
chr1	202923866	202924325	460	167	9	52.31	10.38
chr10	14124305	14125340	1036	721	19	89	10.38
chr10	22067768	22068115	348	137	8	53.62	10.38
chr10	43918031	43918839	809	363	44	159	10.38
chr10	47771340	47771926	587	445	14	61.85	10.38
chr10	61703271	61703905	635	168	12	63.15	10.38
chr10	63596095	63596663	569	267	10	52.14	10.38
chr10	73992683	73993154	472	296	11	50.6	10.38
chr10	82073115	82073600	486	342	9	50.27	10.38
chr10	94391640	94392473	834	406	18	68.84	10.38
chr10	98884938	98885475	538	390	14	66.52	10.38
chr10	114432457	114432922	466	315	10	60.3	10.38
chr10	121449159	121449696	538	324	10	54.4	10.38
chr10	121629612	121630282	671	287	14	54.86	10.38
chr10	124316374	124317018	645	481	13	70.5	10.38
chr10	133121856	133122339	484	315	9	50.42	10.38
chr10	134288711	134289261	551	393	14	50.25	10.38
chr11	2826625	2827158	534	364	14	66.93	10.38
chr11	3352128	3352615	488	163	9	50.11	10.38
chr11	9936529	9936991	463	168	9	52.07	10.38
chr11	13379726	13380360	635	250	13	50.98	10.38
chr11	33976107	33977000	894	321	22	91.47	10.38
chr11	34468802	34469275	474	169	12	57.79	10.38
chr11	46096721	46097095	375	220	8	51.05	10.38
chr11	60390549	60391049	501	312	14	55.09	10.38
chr11	61672028	61672563	536	310	13	59.27	10.38
chr11	67801947	67802313	367	169	13	63.86	10.38
chr11	69513852	69514572	721	495	22	85.63	10.38
chr11	73282161	73283910	1750	1528	53	183.47	10.38
chr11	77416678	77417219	542	386	11	62.29	10.38
chr11	116650382	116650923	542	269	10	54.1	10.38
chr11	133253663	133254247	585	359	11	58.89	10.38
chr12	298878	299460	583	231	15	69.58	10.38
chr12	4394837	4395825	989	728	40	151.7	10.38
chr12	6915973	6916354	382	217	8	50.42	10.38
chr12	21814618	21815777	1160	990	31	100.26	10.38
chr12	84548009	84549080	1072	449	30	133.38	10.38
chr12	98912627	98913371	745	188	24	96.81	10.38
chr12	122775868	122776760	893	759	17	83.68	10.38
chr12	122899812	122900729	918	342	31	101.41	10.38
chr12	124204164	124204942	779	293	18	73.32	10.38
chr12	124561949	124562717	769	317	15	77.06	10.38
chr12	125041390	125042493	1104	455	46	147.64	10.38
chr12	130706972	130707542	571	317	14	63.32	10.38
chr13	46292062	46292611	550	250	12	70.11	10.38
chr13	51327096	51327717	622	260	11	56.2	10.38
chr13	51694856	51695292	437	270	9	54.23	10.38
chr13	53392206	53392767	562	444	11	60.67	10.38
chr13	101271530	101272230	701	318	15	59.2	10.38
chr13	102721113	102722317	1205	572	34	150.03	10.38
chr13	111239615	111240126	512	255	14	69.21	10.38
chr13	112669708	112670273	566	421	12	68.71	10.38
chr14	23400162	23400856	695	353	12	58.86	10.38
chr14	75248852	75249303	452	207	9	52.97	10.38
chr14	75726584	75727056	473	310	9	51.27	10.38
chr14	90530089	90530472	384	241	8	50.25	10.38
chr14	96043260	96043715	456	148	11	70.14	10.38
chr14	104237167	104237646	480	310	9	50.73	10.38
chr15	25165243	25165918	676	354	14	76.27	10.38
chr15	26944344	26944763	420	198	9	55.73	10.38
chr15	26967410	26968112	703	322	11	50.9	10.38
chr15	31516109	31516579	471	222	9	51.43	10.38
chr15	42567179	42567697	519	386	10	55.86	10.38
chr15	44899002	44899496	495	134	10	57.8	10.38
chr15	50746053	50746695	643	286	19	94.22	10.38
chr15	55618623	55619243	621	288	11	56.27	10.38
chr15	56025708	56026507	800	254	23	108.32	10.38
chr15	64578000	64578518	519	261	16	66.8	10.38
chr15	66616030	66616628	599	144	12	65.96	10.38
chr15	73069870	73070626	757	392	30	115.49	10.38
chr15	73374353	73374831	479	348	12	57.3	10.38
chr15	75511513	75512082	570	181	10	52.07	10.38
chr15	88907066	88907461	396	255	9	57.97	10.38
chr16	92442	93087	646	400	18	66.75	10.38
chr16	4576900	4577382	483	230	17	78.55	10.38
chr16	10190605	10191191	587	361	11	58.74	10.38
chr16	10856221	10857010	790	604	21	94.03	10.38
chr16	11332318	11332881	564	394	13	56.75	10.38
chr16	19095260	19095945	686	533	14	67.32	10.38
chr16	28241207	28241697	491	275	10	58.14	10.38
chr16	58476101	58476729	629	289	11	55.71	10.38
chr16	66690044	66690528	485	323	9	50.34	10.38
chr16	68432109	68432543	435	273	9	54.41	10.38
chr16	69628000	69628397	398	261	9	57.78	10.38
chr16	70119648	70120163	516	289	12	53.85	10.38
chr16	83469212	83469826	615	457	11	56.69	10.38
chr16	83910483	83910928	446	277	9	53.47	10.38
chr16	86106232	86106690	459	169	10	60.93	10.38
chr17	1736612	1737284	673	198	23	91.17	10.38
chr17	2878647	2879736	1090	333	38	125.13	10.38
chr17	8181256	8182605	1350	1084	40	139.28	10.38
chr17	9055150	9055700	551	241	11	61.56	10.38
chr17	18044340	18044853	514	366	12	54.03	10.38
chr17	25875197	25875943	747	324	18	76.12	10.38
chr17	28816778	28817748	971	485	24	74.4	10.38
chr17	37499383	37500333	951	475	26	88.44	10.38
chr17	40631354	40631817	464	337	9	51.99	10.38
chr17	44489228	44490119	892	508	42	153.97	10.38
chr17	56554209	56554808	600	227	13	74.29	10.38
chr17	57979507	57980296	790	332	26	85.05	10.38
chr17	61828932	61829820	889	408	31	129.53	10.38
chr18	3553252	3553927	676	318	12	60.17	10.38
chr18	10088573	10089235	663	398	19	71.6	10.38
chr18	12149398	12149977	580	205	11	59.27	10.38
chr18	12331871	12332171	301	150	9	56.58	10.38
chr18	12353513	12353883	371	158	8	51.42	10.38
chr18	34372863	34374165	1303	960	25	116.45	10.38
chr18	34403260	34403741	482	312	10	58.9	10.38
chr18	77799342	77800181	840	400	17	61.84	10.38
chr19	4763075	4763439	365	203	8	51.98	10.38
chr19	5349399	5350912	1514	974	76	208.2	10.38
chr19	7986850	7987891	1042	270	24	92.64	10.38
chr19	9964751	9965188	438	152	13	55.04	10.38
chr19	17070250	17070976	727	524	19	85.31	10.38
chr19	19271099	19271614	516	149	10	56.1	10.38
chr19	36499135	36499618	484	331	12	56.82	10.38
chr19	36711185	36712453	1269	265	54	146.81	10.38
chr19	38111389	38111874	486	137	9	50.27	10.38
chr19	45151409	45151770	362	119	8	52.26	10.38
chr19	47372710	47373800	1091	551	35	106.53	10.38
chr19	56641116	56641897	782	424	25	79.83	10.38
chr2	1820903	1821922	1020	645	33	127.9	10.38
chr2	11431357	11431741	385	265	9	59.04	10.38
chr2	25189954	25190497	544	255	10	53.95	10.38
chr2	29156931	29157350	420	220	11	55.64	10.38
chr2	46808308	46808872	565	400	11	60.44	10.38
chr2	55877128	55878867	1740	934	106	401.67	10.38
chr2	64479968	64480606	639	395	11	55.02	10.38
chr2	64772956	64773724	769	605	14	69.14	10.38
chr2	65464673	65465286	614	167	12	56.76	10.38
chr2	65506267	65507997	1731	1301	44	128.76	10.38
chr2	89982506	89983029	524	146	10	55.47	10.38
chr2	106385425	106386710	1286	369	39	139.36	10.38
chr2	110336162	110336607	446	142	10	62.13	10.38
chr2	135840139	135840654	516	279	10	56.1	10.38
chr2	157050340	157050799	460	179	9	52.31	10.38
chr2	161790751	161791172	422	139	9	55.55	10.38
chr2	173343668	173344269	602	279	12	65.71	10.38
chr2	174802627	174803115	489	158	9	50.04	10.38
chr2	175237052	175237611	560	291	13	57.1	10.38
chr2	187386011	187386486	476	154	9	51.04	10.38
chr2	197186129	197186609	481	165	9	50.65	10.38
chr2	197391510	197392096	587	263	15	69.18	10.38
chr2	201253833	201254391	559	246	10	52.85	10.38
chr2	203579270	203579909	640	324	13	70.91	10.38
chr2	208413984	208414635	652	365	22	93.75	10.38
chr2	236583450	236584737	1288	601	46	152.07	10.38
chr2	236929850	236930290	441	282	9	53.89	10.38
chr2	242272092	242272644	553	167	12	50.69	10.38
chr20	2999115	2999533	419	233	11	55.74	10.38
chr20	8580962	8581834	873	295	32	139.08	10.38
chr20	30490084	30490501	418	149	11	55.85	10.38
chr20	31976395	31978058	1664	362	62	208.46	10.38
chr20	33046107	33046899	793	619	20	86.34	10.38
chr20	44063035	44063504	470	250	9	51.51	10.38
chr20	48416159	48416727	569	243	10	52.14	10.38
chr20	55872437	55873161	725	426	13	64.49	10.38
chr20	61572600	61573147	548	151	10	53.65	10.38
chr20	62634798	62635361	564	164	13	56.75	10.38
chr22	24157385	24157823	439	294	11	53.71	10.38
chr22	26881959	26882490	532	123	11	63.13	10.38
chr22	33957548	33958188	641	301	13	70.83	10.38
chr22	36403618	36404328	711	460	17	72.2	10.38
chr22	41227798	41228221	424	190	11	55.22	10.38
chr3	9824988	9825489	502	191	12	55.12	10.38
chr3	14832397	14833426	1030	692	29	130.13	10.38
chr3	32954655	32955133	479	347	10	59.16	10.38
chr3	37005026	37005550	525	189	13	81.38	10.38
chr3	37988558	37989145	588	400	16	59.48	10.38
chr3	48657873	48659455	1583	1008	52	155.19	10.38
chr3	52622502	52622968	467	305	12	58.49	10.38
chr3	63842377	63843050	674	416	12	60.31	10.38
chr3	79222589	79223076	488	131	10	58.39	10.38
chr3	123686546	123686929	384	155	8	50.25	10.38
chr3	126148388	126148957	570	150	12	68.36	10.38
chr3	127603060	127603605	546	316	14	65.72	10.38
chr3	130496344	130496911	568	164	10	52.21	10.38
chr3	152029557	152030030	474	191	11	68.36	10.38
chr3	185225714	185227138	1425	395	37	150.53	10.38
chr3	185731129	185731600	472	160	9	51.35	10.38
chr4	8517744	8518228	485	165	9	50.34	10.38
chr4	40821955	40822541	587	237	10	50.89	10.38
chr4	78904717	78905414	698	410	19	88.24	10.38
chr4	88908243	88908603	361	192	8	52.36	10.38
chr4	108637090	108637600	511	167	10	56.5	10.38
chr4	111108514	111108983	470	121	10	59.95	10.38
chr4	165163230	165163761	532	387	10	54.85	10.38
chr4	177113793	177114261	469	313	9	51.59	10.38
chr4	183134455	183135296	842	609	17	87.57	10.38
chr5	31983170	31983651	482	253	12	76.64	10.38
chr5	75991186	75991680	495	387	10	57.8	10.38
chr5	80005746	80006111	366	232	8	51.89	10.38
chr5	134744849	134745296	448	151	14	76.6	10.38
chr5	138281180	138282144	965	331	30	113.38	10.38
chr5	180510988	180511577	590	329	15	68.89	10.38
chr6	5938129	5938608	480	292	9	50.73	10.38
chr6	9287939	9288422	484	164	9	50.42	10.38
chr6	28879971	28880345	375	226	8	51.05	10.38
chr6	33222120	33222487	368	236	8	51.7	10.38
chr6	37621846	37622328	483	340	11	67.5	10.38
chr6	41590805	41591174	370	251	8	51.51	10.38
chr6	41708521	41709277	757	337	16	61.51	10.38
chr6	42653719	42654995	1277	319	42	160.93	10.38
chr6	43714457	43714991	535	168	10	54.63	10.38
chr6	109004720	109005475	756	596	21	97.52	10.38
chr6	112952562	112953045	484	317	9	50.42	10.38
chr6	157094320	157095102	783	426	18	72.99	10.38
chr6	160207797	160208184	388	224	9	58.75	10.38
chr7	1353834	1354515	682	356	15	60.72	10.38
chr7	4096177	4096701	525	273	11	63.73	10.38
chr7	33796630	33797245	616	363	11	56.62	10.38
chr7	43161721	43162099	379	234	8	50.69	10.38
chr7	66615567	66616128	562	162	12	69.05	10.38
chr7	69498597	69499045	449	184	9	53.22	10.38
chr7	81065523	81066063	541	168	10	54.17	10.38
chr7	87894978	87896719	1742	1385	72	265.4	10.38
chr7	134966318	134966761	444	128	9	53.64	10.38
chr7	148449696	148450143	448	153	9	53.3	10.38
chr7	148773089	148773430	342	165	10	56.34	10.38
chr7	149604053	149604561	509	317	13	61.86	10.38
chr7	151275182	151276060	879	556	21	64.35	10.38
chr7	154478177	154478912	736	454	16	63.16	10.38
chr8	21431914	21432449	536	382	10	54.55	10.38
chr8	27879007	27879690	684	150	14	75.61	10.38
chr8	29074207	29074752	546	348	10	53.8	10.38
chr8	41946551	41947110	560	236	10	52.78	10.38
chr8	64715060	64715848	789	622	21	94.13	10.38
chr8	98441647	98442222	576	429	10	51.65	10.38
chr8	141877682	141878167	486	120	10	58.56	10.38
chr8	143242684	143243415	732	168	17	70.36	10.38
chr9	38904163	38904589	427	158	9	55.11	10.38
chr9	88469193	88469892	700	532	17	73.19	10.38
chr9	93982734	93983423	690	257	13	67.02	10.38
chr9	97063316	97063778	463	145	10	60.57	10.38
chr9	97378209	97378907	699	427	12	58.59	10.38
chr9	129349917	129350414	498	338	10	57.56	10.38
chr9	129452513	129452990	478	310	11	50.06	10.38
chr9	132916308	132916706	399	167	10	50.12	10.38
chrX	20163420	20164035	616	323	11	56.62	10.38
chrY	9299316	9300120	805	453	25	62.43	10.38
chrY	13481958	13482614	657	154	59	144.04	10.38
chr12	6298721	6301332	2612	805	239	520.51	10.39
chr11	125733246	125734616	1371	860	75	207.66	10.4
chr17	79503994	79505912	1919	570	77	167.57	10.41
chr19	48261042	48262352	1311	1066	67	199.28	10.41
chr4	109329909	109331700	1792	881	99	360.26	10.41
chr8	145810550	145811383	834	397	33	93.04	10.41
chr10	134656707	134657919	1213	549	59	229.18	10.42
chr11	120073692	120074523	832	294	33	111.46	10.42
chr15	75063088	75064073	986	405	37	141.28	10.42
chr2	3696997	3698589	1593	565	46	102.19	10.42
chr2	232537323	232538556	1234	448	41	110.63	10.42
chr4	3390055	3391096	1042	414	32	81.29	10.42
chr4	190767164	190768362	1199	884	44	161.52	10.42
chr5	172834831	172835880	1050	375	40	153.6	10.42
chr7	1008313	1009008	696	416	23	83.08	10.42
chr8	611695	612346	652	229	21	75.18	10.42
chr8	1304558	1305477	920	483	30	102.57	10.42
chr9	139117655	139118549	895	455	31	91.31	10.42
chrX	64677525	64677991	467	146	22	109.03	10.42
chr1	3319921	3320353	433	252	15	67.7	10.44
chr1	109737871	109738547	677	316	17	63.09	10.44
chr1	155244448	155244816	369	175	13	60.39	10.44
chr1	155467553	155468651	1099	625	26	83.75	10.44
chr1	231545565	231546089	525	164	15	64.42	10.44
chr1	246655706	246656554	849	330	21	73.57	10.44
chr1	247850733	247851388	656	291	20	85.92	10.44
chr10	13313402	13313882	481	331	13	54.97	10.44
chr10	43307945	43309280	1336	1183	37	133.21	10.44
chr11	41324608	41327730	3123	619	160	323.15	10.44
chr11	72212551	72213537	987	505	34	150.57	10.44
chr12	123372274	123374193	1920	744	109	259.13	10.44
chr12	128442397	128443085	689	430	18	68.56	10.44
chr14	35093731	35094417	687	441	21	89.67	10.44
chr16	83895547	83896590	1044	271	27	94.76	10.44
chr17	16812748	16814228	1481	310	46	180.5	10.44
chr17	76751284	76751995	712	462	20	79.87	10.44
chr17	78208372	78209168	797	428	25	106.25	10.44
chr17	78526840	78527623	784	341	20	72.92	10.44
chr19	4611619	4612380	762	567	25	110.42	10.44
chr19	8333553	8334279	727	418	20	78.35	10.44
chr19	48848159	48848615	457	297	12	50.48	10.44
chr20	35518497	35519197	701	481	33	101.92	10.44
chr20	35674182	35674684	503	230	15	66.85	10.44
chr21	46982380	46983426	1047	614	27	94.49	10.44
chr22	25832873	25833747	875	402	23	84.18	10.44
chr22	41493982	41494814	833	454	19	62.48	10.44
chr22	41677864	41678646	783	508	23	93.41	10.44
chr22	42620667	42621633	967	803	28	108.98	10.44
chr3	48121153	48121614	462	274	14	64.2	10.44
chr4	160445021	160445741	721	338	21	85.92	10.44
chr5	177979945	177980887	943	381	24	84.48	10.44
chr6	32150199	32150776	578	137	17	72.95	10.44
chr6	51739534	51740593	1060	609	28	99.81	10.44
chr6	150329485	150330304	820	354	19	63.51	10.44
chr7	37356445	37357074	630	461	16	60.83	10.44
chr7	152520453	152520956	504	160	13	52.7	10.44
chr8	49038378	49039272	895	377	22	75.93	10.44
chr8	144129597	144130046	450	162	12	51.18	10.44
chr9	95693659	95694282	624	441	18	75.09	10.44
chr9	103869379	103870082	704	405	16	54.49	10.44
chr15	30407478	30408414	937	324	44	152.75	10.45
chr19	5852163	5853701	1539	698	59	159.39	10.45
chr20	31772967	31774218	1252	845	44	110.33	10.45
chr7	76640354	76641043	690	422	29	94.66	10.45
chr1	764239	764809	571	305	13	62.38	10.46
chr1	3313471	3313886	416	155	10	53.46	10.46
chr1	36088568	36089105	538	380	11	50.36	10.46
chr1	54257409	54258040	632	346	13	57.31	10.46
chr1	146555709	146556898	1190	803	24	91.98	10.46
chr1	153494451	153495564	1114	386	22	83.87	10.46
chr1	153554736	153556297	1562	262	69	257.34	10.46
chr1	180848897	180849442	546	380	14	72.56	10.46
chr1	208026948	208027670	723	311	15	64.45	10.46
chr1	212104687	212105234	548	384	12	56.86	10.46
chr1	231185090	231185908	819	409	19	85.74	10.46
chr1	244806292	244806924	633	155	15	64.5	10.46
chr10	13026230	13026813	584	270	14	68.86	10.46
chr10	35042992	35043614	623	343	12	50.96	10.46
chr10	35630427	35631094	668	217	15	68.95	10.46
chr10	73807736	73808246	511	231	15	84.71	10.46
chr10	97431054	97431477	424	150	11	60.74	10.46
chr10	131388539	131389264	726	560	18	86.58	10.46
chr11	7686882	7687397	516	214	11	52.14	10.46
chr11	66727400	66727765	366	181	10	58.7	10.46
chr11	71986176	71986645	470	306	12	64.14	10.46
chr11	75953220	75953732	513	169	11	52.39	10.46
chr11	115934770	115935311	542	240	11	50.04	10.46
chr12	1227136	1227498	363	164	9	50.69	10.46
chr12	28353170	28353769	600	264	13	59.89	10.46
chr12	93471979	93472738	760	391	17	75.94	10.46
chr12	100524140	100524606	467	299	11	56.47	10.46
chr12	109935482	109936064	583	160	14	68.96	10.46
chr12	111283126	111283759	634	373	14	64.42	10.46
chr12	112394731	112395269	539	372	11	50.28	10.46
chr12	112650631	112651133	503	245	11	53.24	10.46
chr12	122119614	122120280	667	335	19	100.76	10.46
chr12	123192785	123193445	661	396	16	77.17	10.46
chr13	28107158	28107946	789	547	20	96.18	10.46
chr13	99097543	99098073	531	166	11	50.92	10.46
chr14	55905005	55905585	581	404	14	69.15	10.46
chr14	65772276	65772853	578	214	14	69.43	10.46
chr14	103157077	103158155	1079	679	37	112.97	10.46
chr15	59939413	59940206	794	533	18	80.45	10.46
chr15	82022916	82023328	413	160	11	61.91	10.46
chr16	18401714	18402343	630	357	13	57.46	10.46
chr16	25004924	25005494	571	361	12	54.95	10.46
chr16	30461330	30462087	758	220	18	83.61	10.46
chr16	81030668	81031285	618	376	13	58.42	10.46
chr17	18630720	18631677	958	788	40	148.1	10.46
chr17	25886759	25887546	788	345	17	73.62	10.46
chr17	34580444	34583759	3316	1178	172	169.13	10.46
chr17	43890382	43891077	696	554	16	74	10.46
chr17	44009882	44010653	772	523	17	74.93	10.46
chr17	49345658	49346497	840	445	16	62.74	10.46
chr17	54919143	54919530	388	224	10	56.3	10.46
chr17	57240858	57241138	281	140	8	53.13	10.46
chr19	2580773	2581155	383	141	10	56.83	10.46
chr19	6033595	6034256	662	385	18	93.02	10.46
chr19	7419053	7419808	756	426	15	61.95	10.46
chr19	11413661	11414375	715	263	15	65.08	10.46
chr19	17230066	17230779	714	358	18	87.74	10.46
chr19	17583004	17583674	671	364	14	61.39	10.46
chr19	22962939	22963542	604	456	16	82.79	10.46
chr19	29893803	29894156	354	200	9	51.62	10.46
chr2	7105120	7106016	897	272	22	101.48	10.46
chr2	60986090	60986703	614	155	14	66.14	10.46
chr2	86771951	86772552	602	244	15	74.98	10.46
chr2	97075204	97075886	683	300	14	60.46	10.46
chr2	100741769	100742395	627	192	13	57.7	10.46
chr2	111252117	111252740	624	201	15	72.88	10.46
chr2	113930616	113931376	761	371	18	83.34	10.46
chr2	128864088	128864949	862	380	19	82.09	10.46
chr2	161329506	161329873	368	163	9	50.19	10.46
chr2	231642875	231643264	390	223	10	56.09	10.46
chr22	25354315	25354719	405	276	11	62.79	10.46
chr22	26954830	26955259	430	264	10	52.13	10.46
chr22	48059685	48060418	734	396	15	63.6	10.46
chr3	12521667	12522391	725	292	15	64.29	10.46
chr3	26431411	26432152	742	441	15	56.12	10.46
chr3	66518694	66519577	884	462	17	66.39	10.46
chr3	145813617	145815561	1945	735	82	289.15	10.46
chr3	159524344	159525223	880	720	17	66.68	10.46
chr3	195245032	195245495	464	189	12	64.75	10.46
chr3	197472812	197473548	737	432	14	56.47	10.46
chr4	1549927	1551268	1342	642	45	130.86	10.46
chr4	1607942	1608791	850	565	30	97.26	10.46
chr4	26868781	26869394	614	302	14	66.14	10.46
chr4	40311292	40311801	510	153	11	52.65	10.46
chr4	89742033	89742746	714	451	17	79.98	10.46
chr4	120200451	120200946	496	161	13	69.59	10.46
chr4	178148143	178149153	1011	214	23	98.91	10.46
chr4	184189070	184189861	792	398	20	95.89	10.46
chr5	132029542	132029981	440	210	10	51.21	10.46
chr5	180426533	180427070	538	381	13	65.4	10.46
chr6	4785135	4785714	580	419	12	54.23	10.46
chr6	5297939	5298636	698	275	16	73.83	10.46
chr6	113852623	113853122	500	166	15	86.02	10.46
chr6	131695936	131696290	355	205	9	51.52	10.46
chr7	1733902	1734338	437	200	10	51.48	10.46
chr7	44506299	44506763	465	299	11	56.66	10.46
chr7	66827378	66828106	729	382	14	57.04	10.46
chr7	74418378	74418744	367	198	9	50.29	10.46
chr7	98689851	98690950	1100	429	46	168.18	10.46
chr7	138147007	138147416	410	243	10	54.05	10.46
chr7	138910053	138910808	756	274	15	61.95	10.46
chr7	151212797	151213535	739	469	18	85.36	10.46
chr7	158429004	158429425	422	261	11	60.95	10.46
chr8	17600080	17600665	586	338	14	68.68	10.46
chr8	33332046	33332640	595	282	12	53.06	10.46
chr8	42183385	42183920	536	204	12	57.9	10.46
chr9	94509652	94510655	1004	510	29	146.69	10.46
chr9	132583137	132583663	527	367	11	51.24	10.46
chr9	135816513	135816787	275	137	8	53.13	10.46
chrX	54041690	54042952	1263	935	29	121.66	10.46
chrX	148872046	148872500	455	166	12	65.7	10.46
chr16	75144627	75146396	1770	659	67	155.6	10.47
chr1	179281247	179282558	1312	953	35	102.76	10.48
chr1	231119400	231120249	850	458	36	164.25	10.48
chr11	64148723	64149155	433	263	17	81.04	10.48
chr11	111601634	111602432	799	420	19	54.63	10.48
chr12	53854087	53854700	614	169	17	59.11	10.48
chr12	110730119	110731277	1159	456	29	81.39	10.48
chr12	112272990	112274879	1890	836	109	254.6	10.48
chr14	58906288	58906967	680	397	21	77.94	10.48
chr14	106120340	106120986	647	410	17	56	10.48
chr15	40566623	40567174	552	203	23	109.41	10.48
chr16	2973860	2974567	708	317	17	50.75	10.48
chr17	34171378	34172258	881	573	48	200.48	10.48
chr17	44329583	44331207	1625	416	50	164.48	10.48
chr18	73558732	73559684	953	499	29	100.63	10.48
chr19	6383284	6384712	1429	935	47	115.63	10.48
chr19	19552333	19552784	452	254	18	85.9	10.48
chr19	30263370	30264745	1376	240	44	152.47	10.48
chr19	53401605	53402384	780	416	25	86.72	10.48
chr2	3267269	3268698	1430	891	62	197.59	10.48
chr2	203318648	203319846	1199	287	39	139.24	10.48
chr22	20934961	20935926	966	521	32	83.84	10.48
chr3	47801223	47801867	645	253	24	103.27	10.48
chr3	47928162	47930323	2162	1777	196	584.11	10.48
chr5	138559664	138560902	1239	798	33	97.52	10.48
chr6	34034467	34035261	795	458	35	123.84	10.48
chr7	101492799	101493402	604	336	17	60.1	10.48
chr8	146117193	146118631	1439	852	42	133.06	10.48
chr1	242017834	242019568	1735	475	71	161.57	10.49
chr22	21567403	21568210	808	509	40	121.9	10.49
chr22	24325358	24326882	1525	1181	58	121.77	10.49
chr1	9574539	9575806	1268	750	68	247.92	10.5
chr1	14007162	14007622	461	230	8	50.63	10.5
chr1	15425976	15427414	1439	255	48	148.8	10.5
chr1	16604746	16605660	915	531	22	82.14	10.5
chr1	23729194	23729658	465	149	8	50.34	10.5
chr1	27254821	27255532	712	415	18	73.09	10.5
chr1	28811635	28812060	426	209	8	53.34	10.5
chr1	48969554	48970005	452	154	9	60.34	10.5
chr1	53335397	53336431	1035	304	28	112.41	10.5
chr1	85357094	85357610	517	286	9	55.21	10.5
chr1	93201890	93202459	570	326	16	72.85	10.5
chr1	147727043	147727499	457	159	9	59.92	10.5
chr1	156741271	156741778	508	220	14	64.57	10.5
chr1	167211904	167212351	448	321	9	60.68	10.5
chr1	173808513	173809022	510	309	9	55.73	10.5
chr1	210710457	210711096	640	220	15	59.06	10.5
chr1	227387620	227388048	429	119	8	53.1	10.5
chr1	245138160	245138632	473	311	9	58.6	10.5
chr10	11324223	11324568	346	178	11	60.05	10.5
chr10	32436738	32437328	591	163	10	58.5	10.5
chr10	64950581	64951090	510	357	9	55.73	10.5
chr10	71261309	71262486	1178	797	25	80.48	10.5
chr10	71465970	71466489	520	256	9	55	10.5
chr10	102972763	102973304	542	271	9	53.44	10.5
chr10	105505407	105505847	441	294	8	52.15	10.5
chr10	133962520	133963050	531	356	14	62.21	10.5
chr11	2326410	2327023	614	388	15	61.36	10.5
chr11	11546007	11546496	490	228	9	57.25	10.5
chr11	46860994	46861601	608	236	15	61.9	10.5
chr11	57508327	57508923	597	432	15	62.92	10.5
chr11	62310060	62311177	1118	419	28	104.63	10.5
chr11	81867032	81867668	637	349	14	52.73	10.5
chr12	2994151	2995165	1015	486	32	63.95	10.5
chr12	8860186	8860690	505	152	9	56.1	10.5
chr12	27284244	27284709	466	226	9	59.17	10.5
chr12	32756308	32756723	416	160	10	73.34	10.5
chr12	95873302	95873790	489	369	9	57.33	10.5
chr12	114101875	114102363	489	372	9	57.33	10.5
chr12	123032698	123033203	506	370	9	56.03	10.5
chr13	33041657	33042157	501	345	9	56.41	10.5
chr13	45441780	45442155	376	109	8	57.68	10.5
chr13	63880866	63881435	570	133	10	60	10.5
chr13	81676123	81676579	457	326	8	50.93	10.5
chr13	100315047	100315628	582	256	14	57.38	10.5
chr14	20911517	20911983	467	134	9	59.09	10.5
chr14	31906009	31907599	1591	599	58	194.06	10.5
chr14	45951461	45952275	815	436	17	58.03	10.5
chr14	58901937	58902663	727	291	17	64.96	10.5
chr14	62528665	62529189	525	193	10	63.43	10.5
chr14	64330775	64331288	514	404	9	55.43	10.5
chr14	75875339	75875772	434	126	8	52.7	10.5
chr14	75885888	75886443	556	217	9	52.48	10.5
chr15	30238014	30238673	660	282	14	50.94	10.5
chr15	59542384	59542917	534	370	10	62.72	10.5
chr15	65894630	65895386	757	361	19	75.85	10.5
chr15	90057218	90058203	986	785	25	96.12	10.5
chr15	98646402	98647964	1563	432	55	178.19	10.5
chr16	23445551	23446332	782	371	18	66.95	10.5
chr16	24017859	24018385	527	306	15	70.01	10.5
chr16	30452211	30452549	339	169	10	52.78	10.5
chr16	68982966	68983481	516	153	9	55.29	10.5
chr16	73039471	73039847	377	216	11	56.27	10.5
chr16	77707526	77708047	522	225	9	54.85	10.5
chr16	89814703	89815942	1240	843	47	121.35	10.5
chr17	1237718	1238585	868	471	45	164.27	10.5
chr17	3707159	3707673	515	347	15	71.33	10.5
chr17	16096051	16096940	890	283	31	99.64	10.5
chr17	19879485	19879918	434	247	8	52.7	10.5
chr17	21110584	21111478	895	397	25	69.52	10.5
chr17	27232563	27233718	1156	342	25	76.01	10.5
chr17	29843005	29843822	818	649	28	95.45	10.5
chr17	41308785	41309461	677	306	15	55.99	10.5
chr18	215798	216298	501	136	9	56.41	10.5
chr18	37236235	37236664	430	299	8	53.02	10.5
chr18	68908588	68909045	458	299	9	59.83	10.5
chr19	12319455	12320227	773	419	21	88.41	10.5
chr19	56329012	56329515	504	377	9	56.18	10.5
chr19	57688999	57690262	1264	524	48	170.17	10.5
chr2	1483733	1484479	747	364	19	76.77	10.5
chr2	15911815	15912341	527	367	9	54.49	10.5
chr2	29004046	29004563	518	396	9	55.14	10.5
chr2	32149488	32149955	468	246	8	50.12	10.5
chr2	38656870	38657396	527	253	9	54.49	10.5
chr2	54070417	54070977	561	423	10	60.66	10.5
chr2	62857064	62857580	517	362	10	64.07	10.5
chr2	68688221	68688743	523	127	9	54.78	10.5
chr2	71487030	71487520	491	204	9	57.17	10.5
chr2	79394100	79394632	533	169	9	54.07	10.5
chr2	89572507	89573063	557	270	9	52.41	10.5
chr2	100208539	100209077	539	245	9	53.65	10.5
chr2	106995632	106996121	490	268	12	51.94	10.5
chr2	128128534	128129253	720	347	19	79.35	10.5
chr2	188988349	188989110	762	430	17	62.08	10.5
chr2	198120310	198120747	438	218	8	52.39	10.5
chr20	32170323	32171127	805	335	19	71.61	10.5
chr20	35738073	35738531	459	122	8	50.78	10.5
chr21	22182248	22182681	434	279	8	52.7	10.5
chr21	27480141	27480914	774	360	17	61.13	10.5
chr21	32767535	32768194	660	467	16	64.06	10.5
chr21	32807242	32807718	477	366	9	58.27	10.5
chr21	46458646	46459198	553	255	15	67.25	10.5
chr21	47646537	47647058	522	279	16	78.25	10.5
chr22	27084050	27084541	492	104	9	57.09	10.5
chr22	28798655	28799127	473	147	9	58.6	10.5
chr22	45407252	45407704	453	210	8	51.23	10.5
chr3	9294624	9295406	783	407	19	73.51	10.5
chr3	13059265	13060001	737	354	17	64.12	10.5
chr3	17509074	17509587	514	140	10	64.32	10.5
chr3	19144046	19144577	532	394	9	54.14	10.5
chr3	20001871	20002360	490	362	9	57.25	10.5
chr3	35415425	35416010	586	342	11	67.54	10.5
chr3	38094309	38095141	833	159	24	104.11	10.5
chr3	64357428	64357876	449	243	9	60.6	10.5
chr3	84997160	84997658	499	269	9	56.56	10.5
chr3	101532799	101533240	442	145	8	52.07	10.5
chr3	112411549	112412174	626	398	11	64.55	10.5
chr3	126277486	126277890	405	145	8	55.09	10.5
chr3	138136451	138137011	561	401	10	60.66	10.5
chr3	142726713	142727081	369	205	12	65.25	10.5
chr4	6875482	6876052	571	347	9	51.49	10.5
chr4	39140986	39141512	527	272	9	54.49	10.5
chr4	40949313	40949766	454	140	8	51.16	10.5
chr4	84144361	84144893	533	229	9	54.07	10.5
chr4	120425002	120425434	433	307	8	52.78	10.5
chr4	180252279	180252887	609	297	10	57.26	10.5
chr5	4877405	4877930	526	203	9	54.56	10.5
chr5	9789405	9789883	479	315	9	58.12	10.5
chr5	16827428	16827918	491	271	15	74.11	10.5
chr5	61623558	61624799	1242	703	38	163.98	10.5
chr5	88298358	88299691	1334	340	33	119.17	10.5
chr5	96178529	96178993	465	144	8	50.34	10.5
chr5	135230659	135231117	459	225	8	50.78	10.5
chr5	154094170	154094662	493	115	9	57.02	10.5
chr5	158158014	158158467	454	271	8	51.16	10.5
chr5	177881769	177882417	649	266	15	58.29	10.5
chr5	180490508	180491000	493	334	9	57.02	10.5
chr6	8078452	8078952	501	140	9	56.41	10.5
chr6	16247170	16247970	801	339	21	85.66	10.5
chr6	17596363	17596927	565	141	9	51.88	10.5
chr6	31153624	31154578	955	706	27	113.3	10.5
chr6	37521907	37522490	584	426	14	57.2	10.5
chr6	42439834	42440410	577	342	11	68.25	10.5
chr6	74488999	74489515	517	130	9	55.21	10.5
chr6	88353498	88353908	411	161	8	54.58	10.5
chr6	117336724	117337175	452	320	9	60.34	10.5
chr6	134528076	134528478	403	207	8	55.26	10.5
chr7	28898381	28898890	510	129	9	55.73	10.5
chr7	30780031	30780573	543	297	9	53.37	10.5
chr7	40602473	40602841	369	143	8	58.34	10.5
chr7	44406378	44406917	540	188	11	71.29	10.5
chr7	44848905	44849921	1017	303	28	74.97	10.5
chr7	104523535	104523984	450	159	8	51.46	10.5
chr7	128855513	128856090	578	165	13	51.01	10.5
chr7	140130746	140131414	669	434	24	87.84	10.5
chr7	140423681	140424352	672	360	17	69.86	10.5
chr7	142347834	142348233	400	115	8	55.52	10.5
chr7	152724487	152724899	413	252	8	54.41	10.5
chr8	32361	33847	1487	775	121	425.46	10.5
chr8	33629717	33630248	532	374	9	54.14	10.5
chr8	58795414	58795867	454	142	8	51.16	10.5
chr8	98422358	98422861	504	159	9	56.18	10.5
chr9	36588883	36589693	811	275	21	84.7	10.5
chr9	36969150	36969700	551	164	9	52.82	10.5
chr9	78852808	78853332	525	146	10	63.43	10.5
chr9	80317301	80317880	580	306	10	59.28	10.5
chr9	95036161	95037454	1294	852	32	115.99	10.5
chr9	99046853	99047355	503	175	9	56.25	10.5
chr9	116420052	116420651	600	370	14	55.8	10.5
chr9	133812585	133813186	602	369	10	57.74	10.5
chr16	28803462	28805531	2070	807	335	951.47	10.51
chr1	154643026	154644668	1643	1192	84	261.39	10.52
chr14	75460629	75463366	2738	2311	219	482.12	10.52
chr8	124327496	124328828	1333	751	74	253.05	10.52
chr11	71289442	71290521	1080	626	45	155.77	10.53
chr12	12566102	12568726	2625	2241	139	314.32	10.53
chr13	111959558	111960765	1208	514	53	190.17	10.53
chr13	114139114	114139668	555	182	21	73.45	10.53
chr15	28956527	28958160	1634	1170	63	195.05	10.53
chr16	32050113	32051536	1424	346	52	154.26	10.53
chr17	76861598	76862462	865	377	30	84.18	10.53
chr19	22288928	22291493	2566	2151	155	335.56	10.53
chr5	176571418	176572276	859	450	27	73.59	10.53
chr1	16704294	16705207	914	741	29	113.78	10.54
chr1	28117631	28118635	1005	552	47	162.96	10.54
chr10	6383164	6384241	1078	658	33	123.12	10.54
chr11	3804437	3805111	675	228	20	78.11	10.54
chr11	119183794	119184596	803	256	46	193.14	10.54
chr13	111063922	111064939	1018	795	32	116	10.54
chr13	113469596	113470404	809	475	25	97.79	10.54
chr14	105385374	105386083	710	381	21	81.16	10.54
chr15	50894358	50895216	859	428	26	99.16	10.54
chr16	4490169	4490809	641	402	17	61.69	10.54
chr16	4853784	4854469	686	282	19	70.28	10.54
chr16	28361017	28361936	920	574	37	112.44	10.54
chr17	4042194	4043035	842	396	41	149.98	10.54
chr17	34771315	34771917	603	433	17	65.44	10.54
chr18	13051205	13051844	640	317	19	75.05	10.54
chr19	17856012	17857028	1017	309	28	96.27	10.54
chr19	34623340	34624450	1111	281	37	147.32	10.54
chr19	39642794	39643159	366	157	13	64.75	10.54
chr2	111981914	111982910	997	149	53	205.65	10.54
chr2	203398899	203401055	2157	1189	92	274.71	10.54
chr20	3095852	3096889	1038	467	29	100.67	10.54
chr22	19118426	19119090	665	402	19	72.41	10.54
chr22	37767297	37768219	923	461	22	67.71	10.54
chr3	10401854	10402683	830	299	25	95.48	10.54
chr3	49555489	49556460	972	490	26	87.81	10.54
chr3	194808485	194809505	1021	502	27	89.57	10.54
chr6	151779405	151779820	416	254	14	65.67	10.54
chr7	65118442	65119059	618	360	19	77.49	10.54
chr7	113421317	113422222	906	517	32	136.44	10.54
chr8	1729223	1729879	657	379	25	117.06	10.54
chr8	95841166	95842023	858	436	30	127.8	10.54
chr9	147176	148112	937	329	28	104.35	10.54
chr9	95478735	95479267	533	294	14	52.68	10.54
chr9	138163877	138164699	823	334	23	82.85	10.54
chrX	63477407	63478318	912	516	27	100.26	10.54
chrY	5479281	5480227	947	269	31	124.06	10.54
chr7	99813897	99816115	2219	1782	90	167.34	10.55
chr1	24984422	24984931	510	358	12	67.1	10.56
chr1	26480959	26481617	659	329	12	54.94	10.56
chr1	28539121	28539837	717	398	16	81.01	10.56
chr1	46215089	46215552	464	305	11	63.11	10.56
chr1	87328330	87329001	672	255	14	69.01	10.56
chr1	113605646	113606855	1210	888	36	110.44	10.56
chr1	203785765	203786281	517	210	10	50.48	10.56
chr1	210412949	210413392	444	168	10	56.63	10.56
chr1	211244455	211245067	613	150	13	66.05	10.56
chr1	224485735	224486590	856	621	19	92.91	10.56
chr1	242396653	242397294	642	186	14	71.52	10.56
chr1	243429763	243430277	515	167	10	50.64	10.56
chr1	248646156	248646862	707	327	12	51.72	10.56
chr10	31295466	31295901	436	303	10	57.38	10.56
chr10	63736386	63736844	459	312	10	55.28	10.56
chr10	96957062	96958161	1100	719	22	96.44	10.56
chr10	99597331	99597870	540	343	17	62.88	10.56
chr10	105108637	105109297	661	493	22	81.65	10.56
chr10	121173029	121173592	564	148	11	54.48	10.56
chr11	2847138	2847858	721	319	12	50.83	10.56
chr11	14301861	14302460	600	225	13	67.15	10.56
chr11	43956883	43957594	712	379	13	58.49	10.56
chr11	60525996	60526732	737	359	13	56.78	10.56
chr11	71084279	71084869	591	309	13	67.93	10.56
chr11	77192202	77192713	512	226	17	66.15	10.56
chr11	126161371	126161755	385	224	9	53.84	10.56
chr12	32434033	32434813	781	450	16	75.71	10.56
chr12	53816285	53816783	499	331	11	59.86	10.56
chr12	96732641	96733147	507	152	10	51.26	10.56
chr12	125508772	125509316	545	389	11	55.97	10.56
chr12	129192857	129193498	642	169	14	71.52	10.56
chr12	132429265	132429838	574	349	18	65.52	10.56
chr13	27297345	27298958	1614	494	63	240.78	10.56
chr13	33174553	33175298	746	278	15	70.83	10.56
chr13	60895772	60896272	501	333	11	59.68	10.56
chr13	99106530	99107122	593	282	12	59.88	10.56
[truncated: 36,283 more rows]

## Sheet: globozoospermia_peaks
chr	start	end	length	summit	tags	#NAME?	fold_enrichment
chr1	1940270	1941109	840	610	15	70.22	10.03
chr11	8998919	9000992	2074	996	69	249.51	10.03
chr13	30843191	30843839	649	328	11	53.09	10.03
chr14	35507713	35508436	724	337	24	96.77	10.03
chr14	63588658	63589484	827	562	16	78.86	10.03
chr16	46727835	46728603	769	240	18	100.22	10.03
chr17	37493133	37494267	1135	379	17	66.48	10.03
chr17	79504405	79505089	685	167	13	65.9	10.03
chr18	45186753	45187590	838	136	13	55.79	10.03
chr18	57076470	57076926	457	305	9	51.47	10.03
chr19	4140908	4142034	1127	725	16	60.27	10.03
chr19	40623055	40625353	2299	555	64	193.53	10.03
chr5	33123167	33123961	795	397	12	51.3	10.03
chr5	136385413	136386359	947	796	16	63.41	10.03
chr5	168069773	168070552	780	120	13	59.34	10.03
chr7	25086005	25087577	1573	1129	20	64.2	10.03
chr1	25159131	25160153	1023	211	27	93.68	10.05
chr18	51868784	51870318	1535	806	36	105.62	10.05
chrX	71900459	71901568	1110	484	32	118.23	10.05
chrX	49358711	49359293	583	427	18	53.56	10.06
chr10	1223396	1223625	230	115	5	50.15	10.08
chr10	94440354	94440559	206	103	5	59.78	10.08
chr10	134749241	134749955	715	202	11	57.06	10.08
chr11	574720	574928	209	104	5	59.78	10.08
chr11	67387382	67388399	1018	159	14	62.59	10.08
chr11	95053387	95054174	788	631	28	137.21	10.08
chr12	132941203	132941652	450	155	8	50.26	10.08
chr13	49951329	49953854	2526	1669	79	209.06	10.08
chr16	30250538	30251450	913	704	14	68.46	10.08
chr16	47033698	47034785	1088	130	15	66.19	10.08
chr16	69377188	69377922	735	301	11	55.85	10.08
chr17	80984427	80985152	726	248	13	72.63	10.08
chr19	14392052	14392262	211	105	5	59.78	10.08
chr19	49846859	49847082	224	112	5	50.15	10.08
chr22	23881325	23882214	890	384	13	62.15	10.08
chr22	32129809	32130015	207	103	5	59.78	10.08
chr3	129047388	129048050	663	323	11	60.4	10.08
chr3	142805617	142806595	979	289	14	64.68	10.08
chr5	68358920	68359569	650	345	10	53.18	10.08
chr6	601280	602494	1215	525	46	225.48	10.08
chr7	230971	231604	634	402	11	62.4	10.08
chr8	145132025	145132236	212	106	5	59.78	10.08
chr9	69230864	69231410	547	381	9	51.78	10.08
chr9	110029826	110030611	786	273	11	52.94	10.08
chr9	141114934	141116138	1205	1053	17	74.56	10.08
chrX	103286491	103287530	1040	290	15	68.76	10.08
chr14	105475092	105476149	1058	580	18	52.68	10.12
chr5	75467930	75468938	1009	401	30	98.38	10.14
chr1	25048067	25049093	1027	376	12	58.88	10.17
chr1	150753647	150754967	1321	518	31	128.94	10.17
chr10	6025653	6026323	671	510	11	70.35	10.17
chr10	74071278	74071894	617	379	9	55.97	10.17
chr11	73840044	73840940	897	573	11	57.28	10.17
chr11	102613758	102614188	431	126	7	50.16	10.17
chr11	125573175	125574130	956	693	11	54.5	10.17
chr14	104768532	104769358	827	401	11	60.88	10.17
chr16	2714104	2714617	514	131	8	53.65	10.17
chr16	2797897	2798606	710	400	10	59.05	10.17
chr16	67883537	67884275	739	136	10	57.4	10.17
chr18	44547010	44547792	783	345	15	52.24	10.17
chr19	2224324	2225376	1053	742	20	73.16	10.17
chr19	40613994	40615559	1566	494	70	258.31	10.17
chr2	420549	421251	703	359	9	51.07	10.17
chr2	121106576	121107592	1017	469	14	75.29	10.17
chr2	185812057	185812791	735	599	11	66.18	10.17
chr2	242559859	242560559	701	431	9	51.18	10.17
chr20	23406754	23407869	1116	445	22	81.99	10.17
chr22	22206837	22207394	558	252	12	55	10.17
chr22	30039646	30040842	1197	455	15	74.03	10.17
chr3	42024817	42025364	548	398	8	51.45	10.17
chr3	53543588	53544360	773	318	10	55.56	10.17
chr5	6757319	6758014	696	356	9	51.44	10.17
chr5	13416724	13417659	936	602	16	55.26	10.17
chr5	17062034	17063416	1383	627	16	73.06	10.17
chr8	59827228	59828126	899	598	17	64	10.17
chr8	141499845	141500455	611	240	9	56.34	10.17
chr9	70207427	70207973	547	249	8	51.51	10.17
chr10	101851992	101854292	2301	1897	79	236.14	10.2
chr9	84324421	84326788	2368	692	78	216.77	10.2
chrX	49320800	49321110	311	155	15	77.87	10.2
chr2	27762090	27764153	2064	950	57	192.96	10.21
chr1	206276745	206278091	1347	156	26	98.33	10.23
chr1	222660266	222660972	707	364	14	64.89	10.23
chr11	1536481	1537060	580	370	12	59.73	10.23
chr12	113058983	113059444	462	157	10	53.98	10.23
chr15	90411426	90412495	1070	626	18	68.43	10.23
chr16	2550560	2551696	1137	336	17	58.24	10.23
chr16	29402290	29402861	572	415	13	68.31	10.23
chr2	74011086	74011481	396	129	10	60.31	10.23
chr5	138112112	138113417	1306	978	25	94.13	10.23
chr6	2423182	2424102	921	402	18	78.38	10.23
chr8	99271347	99271588	242	121	7	57.36	10.23
chrX	16986245	16986674	430	202	11	65.4	10.23
chrX	16987395	16987846	452	159	11	63.15	10.23
chr16	1200201	1201207	1007	589	21	67.25	10.26
chr16	16432266	16432693	428	230	13	65.01	10.26
chr9	136877817	136878451	635	203	19	87.04	10.26
chrX	62409624	62410220	597	428	20	99.45	10.26
chr1	13434671	13435703	1033	265	21	73.51	10.32
chr1	16992548	16993943	1396	1128	30	98.3	10.32
chr1	151203312	151203883	572	246	7	50.76	10.32
chr1	202160711	202161609	899	479	13	53.77	10.32
chr1	239791919	239792503	585	156	10	51.03	10.32
chr1	246525703	246526747	1045	511	18	80.83	10.32
chr10	94134623	94137410	2788	2081	73	159.19	10.32
chr10	121974997	121975887	891	169	14	61.22	10.32
chr11	9417627	9418816	1190	829	16	58.8	10.32
chr11	90704874	90705579	706	345	11	50.72	10.32
chr14	103478645	103479119	475	315	10	59.51	10.32
chr16	11388620	11389346	727	351	8	52.12	10.32
chr16	21430055	21430974	920	683	15	66.68	10.32
chr17	211725	212973	1249	197	26	89.81	10.32
chr17	1859989	1860420	432	269	9	54.67	10.32
chr17	12358373	12359270	898	668	17	83.31	10.32
chr17	36270736	36271114	379	210	8	50.69	10.32
chr17	79364603	79365546	944	536	15	65.22	10.32
chr17	79816165	79817205	1041	479	14	53.13	10.32
chr19	2658129	2659093	965	491	14	57.03	10.32
chr19	56690427	56691098	672	538	12	60.45	10.32
chr20	62256064	62256477	414	211	6	50.36	10.32
chr3	67493617	67494421	805	408	15	51.72	10.32
chr5	108678254	108678942	689	481	20	75.55	10.32
chr6	15725855	15726397	543	409	11	62.21	10.32
chr6	133347038	133347860	823	514	20	83.58	10.32
chr7	72040634	72041703	1070	433	16	65	10.32
chr7	144052941	144053505	565	157	7	51.14	10.32
chr8	144301619	144302531	913	441	16	50.89	10.32
chrX	153212511	153213349	839	407	17	87.81	10.32
chrY	5479350	5480220	871	561	16	77.45	10.32
chr1	46705897	46708570	2674	532	98	235.11	10.38
chr15	90396636	90397385	750	456	26	119.57	10.38
chr6	24816829	24817971	1143	651	30	105.21	10.38
chr1	6364432	6365188	757	249	18	83.7	10.4
chr12	70594759	70596095	1337	471	24	82.07	10.4
chr15	20711526	20712546	1021	429	18	63.86	10.4
chr19	21903178	21904174	997	158	21	85.64	10.4
chr19	47506327	47507152	826	538	14	50.65	10.4
chr8	144652032	144653170	1139	461	17	51.23	10.4
chr22	40896592	40897594	1003	308	41	179.33	10.41
chrX	49310973	49311540	568	418	15	51.2	10.41
chr1	149793680	149794311	632	302	10	55.75	10.44
chr11	66471442	66472183	742	443	12	64.99	10.44
chr12	49676675	49677467	793	490	13	69.86	10.44
chr12	122603525	122603764	240	120	5	51.24	10.44
chr14	100508544	100509254	711	335	11	58.85	10.44
chr16	92740	92945	206	103	5	61.02	10.44
chr17	53878	54119	242	121	5	51.24	10.44
chr17	56151746	56151986	241	120	5	51.24	10.44
chr18	46605838	46606708	871	401	11	50.05	10.44
chr2	36344669	36345637	969	483	15	74.89	10.44
chr20	6296808	6297049	242	121	5	51.24	10.44
chr21	35302759	35303587	829	451	12	59.7	10.44
chr5	21107962	21108784	823	261	11	52.47	10.44
chr5	179116125	179116981	857	510	12	58.14	10.44
chr5	179261439	179262281	843	390	11	51.44	10.44
chr6	35795214	35795927	714	153	10	50.82	10.44
chr7	108737704	108738394	691	385	10	52.13	10.44
chr7	151597838	151599132	1295	319	19	86.91	10.44
chr8	145044361	145044561	201	100	5	61.02	10.44
chr9	72121480	72122066	587	184	9	50.46	10.44
chr20	32816326	32817583	1258	502	24	55.41	10.47
chr12	132306794	132307262	469	289	10	54.4	10.5
chr13	113490735	113491639	905	136	18	81.28	10.5
chr17	38354474	38354991	518	367	10	50.4	10.5
chr2	25856794	25857909	1116	310	21	87.99	10.5
chr20	2804058	2805061	1004	562	17	67.38	10.5
chr4	1349988	1350472	485	157	10	53.04	10.5
chr7	110888660	110889388	729	590	13	57.32	10.5
chr8	30104902	30105365	464	219	10	54.84	10.5
chr8	137455242	137456234	993	650	17	68.06	10.5
chr8	145235844	145236365	522	251	12	65.97	10.5
chr9	125629791	125630282	492	315	13	77.52	10.5
chr1	78334734	78336579	1846	1434	47	186.83	10.53
chr1	235303602	235305939	2338	1447	45	135.75	10.53
chr2	242835963	242837011	1049	410	21	73.83	10.53
chr4	651097	652370	1274	452	35	127.86	10.55
chr4	49512073	49512748	676	192	23	81.44	10.57
chr1	1656818	1657452	635	492	11	56.6	10.63
chr1	119877224	119877798	575	362	9	60.36	10.63
chr1	211419097	211420008	912	149	11	58.51	10.63
chr1	236549354	236550637	1284	610	34	132.75	10.63
chr1	245980207	245980850	644	117	9	56.03	10.63
chr11	132190301	132190983	683	161	9	53.81	10.63
chr12	112482882	112483462	581	210	8	50.97	10.63
chr15	26044672	26045968	1297	1022	18	68.43	10.63
chr16	146532	147356	825	479	12	71.57	10.63
chr16	19010135	19010356	222	111	6	64.78	10.63
chr16	28459997	28460612	616	152	12	52.5	10.63
chr16	74344339	74345017	679	154	11	53.68	10.63
chr16	86553542	86554089	548	313	12	71.75	10.63
chr17	74253070	74253518	449	333	7	50.27	10.63
chr19	18789301	18790392	1092	687	18	79.87	10.63
chr19	19601082	19601829	748	366	15	63.8	10.63
chr19	50885122	50885732	611	139	12	66.44	10.63
chr19	56626518	56626769	252	126	6	55.26	10.63
chr2	116811447	116812265	819	423	13	59.84	10.63
chr2	131343520	131344446	927	537	12	65.89	10.63
chr20	30763177	30763736	560	312	16	75.03	10.63
chr20	32963877	32964314	438	306	7	51.04	10.63
chr22	22237272	22238380	1109	460	19	86.24	10.63
chr3	29151847	29152669	823	661	11	63.08	10.63
chr3	197440682	197441518	837	163	15	73.84	10.63
chr4	81207776	81208368	593	450	8	50.27	10.63
chr4	88273224	88274291	1068	631	17	56.3	10.63
chr5	26484510	26485034	525	265	8	54.45	10.63
chr6	2738604	2739374	771	138	10	57.48	10.63
chr7	64973341	64974161	821	519	16	82.99	10.63
chr7	73117121	73117554	434	268	7	51.33	10.63
chr7	75682915	75683680	766	160	10	57.75	10.63
chr8	52446880	52448332	1453	432	28	102.54	10.63
chr9	125167442	125168042	601	466	9	58.66	10.63
chrX	46134108	46134732	625	360	11	57.29	10.63
chrX	49824729	49825740	1012	845	16	62.98	10.63
chr14	23108172	23109097	926	164	29	99.77	10.71
chr11	63939273	63940981	1709	329	46	162.5	10.72
chr19	5982730	5983699	970	201	34	156.93	10.72
chr2	127877459	127878214	756	464	27	129.94	10.72
chrX	30620580	30621988	1409	905	30	87.16	10.72
chr11	75120109	75121381	1273	299	29	111.85	10.74
chr17	79324691	79325579	889	464	17	60.83	10.74
chr18	77678731	77681990	3260	1503	134	241.82	10.74
chr20	47200110	47200926	817	414	19	79.86	10.74
chr1	1891310	1892218	909	332	16	68.08	10.77
chr1	55026711	55028736	2026	1721	67	222.26	10.77
chr13	93342973	93343834	862	694	15	64.07	10.77
chr14	45179452	45180356	905	193	18	83.05	10.77
chr16	2494147	2494390	244	122	7	59.32	10.77
chr16	28776165	28776692	528	156	10	50.68	10.77
chr19	610993	611553	561	300	12	63.76	10.77
chr19	3617214	3618206	993	330	17	69.69	10.77
chr19	48447142	48447668	527	209	11	58.59	10.77
chr20	61413653	61414951	1299	945	22	78.36	10.77
chr3	122498835	122500456	1622	274	30	120.15	10.77
chr6	94580395	94581491	1097	728	17	63.51	10.77
chr7	105051406	105052021	616	219	13	67.13	10.77
chr8	61459846	61461219	1374	421	20	67.87	10.77
chr9	19541227	19541975	749	531	15	72.1	10.77
chrY	13467773	13468647	875	472	25	79.79	10.77
chr1	1563613	1564253	641	228	10	56.66	10.83
chr1	38362724	38363091	368	217	11	58.93	10.83
chr1	46502255	46503151	897	587	12	57.71	10.83
chr11	176598	176956	359	234	7	50.86	10.83
chr11	877398	878293	896	630	13	65.44	10.83
chr11	9326156	9326381	226	113	5	52.37	10.83
chr11	73607846	73608671	826	483	12	61.6	10.83
chr12	57182314	57182931	618	421	10	58.16	10.83
chr13	113404009	113405188	1180	943	17	80.53	10.83
chr14	103969018	103969592	575	161	9	52.59	10.83
chr15	41153809	41153982	174	87	5	72.69	10.83
chr15	51585883	51586583	701	301	10	53.02	10.83
chr15	58418585	58419632	1048	881	13	57.56	10.83
chr16	14962665	14962869	205	102	5	62.31	10.83
chr16	16475450	16475962	513	344	12	51.51	10.83
chr16	30123815	30124430	616	359	9	50.03	10.83
chr17	3655923	3656101	179	89	5	72.69	10.83
chr17	73236555	73237132	578	161	9	52.39	10.83
chr18	46728411	46729336	926	386	25	105.15	10.83
chr19	539782	540902	1121	690	24	75.35	10.83
chr19	2028938	2029712	775	372	12	64.65	10.83
chr19	2421624	2422649	1026	623	13	58.61	10.83
chr19	45760038	45760274	237	118	5	52.37	10.83
chr19	54953533	54954187	655	355	11	64.14	10.83
chr2	32463436	32464037	602	280	9	50.88	10.83
chr20	17649660	17650577	918	317	12	56.63	10.83
chr22	17806755	17807238	484	193	8	50.21	10.83
chr22	35641163	35641379	217	108	5	52.37	10.83
chr22	48682396	48683533	1138	828	14	60.47	10.83
chr3	46535341	46535995	655	538	11	64.14	10.83
chr3	47447785	47448282	498	370	9	58.02	10.83
chr3	49979430	49980630	1201	340	19	95.04	10.83
chr4	14762151	14762389	239	119	5	52.37	10.83
chr5	6726632	6727290	659	458	10	55.52	10.83
chr5	65235285	65236234	950	426	12	55.04	10.83
chr5	67618951	67619712	762	365	12	65.46	10.83
chr5	87909383	87909624	242	121	5	52.37	10.83
chr7	10504403	10506250	1848	314	50	194.79	10.83
chr7	74617509	74617752	244	122	5	52.37	10.83
chr8	33489798	33490768	971	169	17	93.46	10.83
chrX	6850652	6851127	476	353	8	50.78	10.83
chr7	157939295	157941865	2571	487	180	426.46	10.84
chr16	15033728	15034205	478	234	17	77.35	10.86
chr1	26921893	26923088	1196	768	27	117.2	10.88
chr1	27129466	27130644	1179	952	22	82.98	10.88
chr1	84523481	84524069	589	305	14	70.89	10.88
chr10	107142338	107143036	699	462	16	76.53	10.88
chr12	100687605	100688640	1036	284	23	100.71	10.88
chr18	35399720	35400880	1161	741	21	77.51	10.88
chr4	144021542	144022318	777	615	14	56.09	10.88
chr6	19765128	19765996	869	657	18	77.42	10.88
chr6	56760349	56760873	525	189	13	69	10.88
chr7	113421602	113422138	537	162	13	67.83	10.88
chr9	36614428	36615485	1058	220	26	121.72	10.88
chr1	544590	546210	1621	1062	43	185.17	10.96
chr1	919253	919981	729	317	11	51.94	10.96
chr1	25251668	25252269	602	273	7	51.06	10.96
chr1	143475281	143475714	434	168	6	50.74	10.96
chr10	21045316	21046185	870	444	13	58.36	10.96
chr10	71751820	71752522	703	551	14	55.58	10.96
chr10	134830689	134830927	239	119	6	56.33	10.96
chr13	30844323	30845039	717	562	13	60.25	10.96
chr13	111293084	111293967	884	309	15	64.88	10.96
chr13	114452650	114453574	925	467	14	62.45	10.96
chr15	20499324	20500171	848	446	15	74.88	10.96
chr15	22692860	22693364	505	245	9	51.09	10.96
chr15	44544466	44545155	690	526	11	54.32	10.96
chr16	32321179	32321949	771	451	12	56.84	10.96
chr16	70086169	70086683	515	165	15	63.72	10.96
chr17	19344626	19345331	706	574	11	53.32	10.96
chr17	28035514	28035690	177	88	6	86.48	10.96
chr17	34732767	34733753	987	559	24	102.73	10.96
chr17	73397153	73397629	477	147	9	53.22	10.96
chr19	5262506	5263919	1414	1280	21	84.99	10.96
chr19	30391965	30392998	1034	275	39	122.32	10.96
chr19	50631961	50632759	799	651	13	62.63	10.96
chr2	86301270	86301708	439	301	6	50.42	10.96
chr2	92230453	92230948	496	116	9	51.76	10.96
chr2	128913768	128914357	590	226	7	51.68	10.96
chr20	61048189	61048765	577	261	7	52.38	10.96
chr20	61531324	61532130	807	478	14	69.82	10.96
chr21	36321755	36322334	580	209	7	52.21	10.96
chr22	39383364	39383967	604	170	7	50.95	10.96
chr22	43146385	43147235	851	489	14	66.93	10.96
chr3	15228196	15229099	904	403	13	56.47	10.96
chr3	32945719	32946434	716	390	12	60.32	10.96
chr3	105830930	105831638	709	168	21	107.58	10.96
chr3	196700033	196700866	834	332	14	68.03	10.96
chr4	130218055	130218647	593	318	7	51.52	10.96
chr4	179818854	179819298	445	279	6	50.04	10.96
chr7	1071060	1071488	429	222	6	51.06	10.96
chr7	7505167	7505751	585	296	17	88.86	10.96
chr8	143471627	143472953	1327	992	21	89.91	10.96
chr11	51590772	51591303	532	320	94	363.27	11.01
chr9	139544048	139545078	1031	469	25	97.06	11.03
chr1	24320604	24321646	1043	495	37	142.5	11.06
chr1	24357894	24359376	1483	493	31	140.66	11.06
chr11	71175098	71176310	1213	507	22	92.75	11.06
chr16	1970645	1971344	700	382	12	54.59	11.06
chr16	31115454	31116365	912	335	16	69.48	11.06
chr17	3757640	3758261	622	350	12	60.11	11.06
chr19	48261160	48262293	1134	994	16	63.11	11.06
chr20	4013894	4014331	438	270	10	59.36	11.06
chr3	195613639	195614370	732	590	13	59.73	11.06
chr4	8492038	8493267	1230	190	26	121.68	11.06
chr7	4833848	4834287	440	277	9	50.82	11.06
chr7	112191108	112192724	1617	1206	30	123.4	11.06
chr8	42052381	42052924	544	379	13	74.99	11.06
chr8	61461505	61462011	507	271	12	69.95	11.06
chr19	20585136	20587892	2757	776	94	245.26	11.08
chr1	46189664	46191718	2055	1609	50	163.66	11.09
chr13	35115105	35115789	685	474	18	73.32	11.09
chr6	123168867	123171494	2628	655	73	189.19	11.1
chr1	17801474	17801938	465	323	7	50.63	11.14
chr1	64666817	64667939	1123	135	21	81.81	11.14
chr1	247383121	247383745	625	285	8	50.07	11.14
chr11	36578138	36579202	1065	742	19	72.14	11.14
chr11	76808510	76810901	2392	1568	79	232.14	11.14
chr11	120062975	120063564	590	196	8	52.04	11.14
chr12	113649409	113650094	686	520	11	73.53	11.14
chr14	48656296	48657335	1040	305	16	54.45	11.14
chr15	28833684	28834634	951	690	18	72.97	11.14
chr15	90819303	90819907	605	435	8	51.18	11.14
chr16	391487	392894	1408	837	39	137.41	11.14
chr16	14836215	14836957	743	361	9	52.4	11.14
chr16	19714012	19714660	649	304	9	57.5	11.14
chr16	89149498	89151360	1863	1368	54	192.74	11.14
chr17	17815926	17816765	840	391	10	55.88	11.14
chr17	73624059	73624507	449	130	7	51.72	11.14
chr19	1565200	1565743	544	156	9	64.31	11.14
chr2	23452988	23453740	753	163	14	58.95	11.14
chr2	136314669	136315307	639	269	9	58.1	11.14
chr2	170105140	170106158	1019	436	18	68.44	11.14
chr2	172723192	172723950	759	290	16	72.93	11.14
chr2	198482688	198483310	623	453	9	59.07	11.14
chr20	4007951	4008630	680	274	9	55.73	11.14
chr3	14995040	14995565	526	165	8	56	11.14
chr3	197887928	197888897	970	154	13	74.36	11.14
chr4	23616427	23617518	1092	709	18	63.98	11.14
chr5	180698349	180698950	602	157	8	51.35	11.14
chr6	110476905	110477526	622	477	9	59.13	11.14
chr6	125710205	125710850	646	163	12	52.45	11.14
chr7	157234696	157235460	765	559	25	108.56	11.14
chr8	62185455	62185887	433	284	7	52.85	11.14
chr9	127093022	127093543	522	336	9	65.92	11.14
chr9	139614307	139615204	898	519	16	62.88	11.14
chrX	64427944	64428938	995	295	12	64.72	11.14
chr3	42840133	42840802	670	227	22	91.53	11.18
chr7	1078045	1078563	519	296	19	88.86	11.18
chr1	249238116	249239761	1646	1278	43	186.08	11.2
chr11	43372702	43373763	1062	359	19	64.73	11.2
chr12	90930361	90931147	787	623	19	85.48	11.2
chr15	75796688	75797630	943	424	21	86.58	11.2
chr19	10975126	10975455	330	165	9	51.29	11.2
chr19	21904478	21905508	1031	554	21	79.76	11.2
chr3	58875272	58876514	1243	454	32	133.43	11.2
chr1	19406736	19407503	768	609	12	66.91	11.25
chr1	21379008	21379638	631	187	12	76.58	11.25
chr1	246768835	246769477	643	480	10	58.08	11.25
chr10	599580	600089	510	250	9	58.55	11.25
chr10	133752608	133753133	526	277	11	75.95	11.25
chr11	2406963	2407172	210	105	5	63.65	11.25
chr11	3884618	3885378	761	400	13	75.9	11.25
chr11	23319669	23320253	585	255	9	53.35	11.25
chr11	66425165	66425363	199	99	5	63.65	11.25
chr11	67174739	67174967	229	114	5	53.55	11.25
chr11	85821061	85822066	1006	633	14	69.12	11.25
chr12	112160411	112161435	1025	285	19	60.41	11.25
chr13	113891226	113891952	727	567	12	61.16	11.25
chr15	20355400	20355880	481	149	9	60.8	11.25
chr16	101661	102075	415	250	8	56.82	11.25
chr16	21480922	21481153	232	116	5	53.55	11.25
chr16	30221785	30222455	671	163	11	64.76	11.25
chr16	84628169	84628592	424	240	8	56.07	11.25
chr17	58444122	58444779	658	505	12	74.5	11.25
chr17	75357708	75357950	243	121	5	53.55	11.25
chr17	76841268	76841441	174	87	5	74.2	11.25
chr18	74117275	74117495	221	110	5	53.55	11.25
chr19	472563	472802	240	120	5	53.55	11.25
chr19	45276136	45276499	364	131	8	61.43	11.25
chr2	127079	127625	547	147	9	55.88	11.25
chr2	114151247	114153604	2358	1793	71	205.95	11.25
chr2	160150287	160151006	720	348	10	53.46	11.25
chr2	236433562	236434277	716	496	12	70.33	11.25
chr21	11087356	11087929	574	279	9	54.07	11.25
chr21	46557117	46557339	223	111	5	53.55	11.25
chr3	47462532	47463104	573	362	9	54.13	11.25
chr4	75647828	75648788	961	332	20	70.95	11.25
chr5	32147398	32147609	212	106	5	63.65	11.25
chr5	69643632	69644302	671	517	10	56.33	11.25
chr6	35979693	35980551	859	356	13	69.56	11.25
chr6	156990795	156991422	628	222	10	59.05	11.25
chr8	131110539	131111044	506	214	9	58.85	11.25
chr8	131111125	131111771	647	489	10	57.82	11.25
chr8	144720352	144720559	208	104	5	63.65	11.25
chr9	6798357	6799008	652	389	10	57.51	11.25
chr9	136988650	136989139	490	320	8	51.08	11.25
chr9	140217248	140217693	446	206	8	54.32	11.25
chr9	140502372	140503060	689	206	10	55.25	11.25
chr2	74025782	74026177	396	230	19	94.05	11.27
chr22	40932240	40934469	2230	1723	72	210.45	11.27
chr5	167285501	167288070	2570	707	80	222.47	11.27
chr16	15249371	15249775	405	243	12	59.96	11.29
chr7	25057414	25058763	1350	905	41	171.84	11.29
chr9	34481256	34483370	2115	686	54	187.69	11.29
chrX	62407904	62408528	625	417	21	103.87	11.29
chr17	20887130	20889720	2591	1966	81	210.89	11.3
chr1	8042373	8042742	370	156	8	54.7	11.32
chr1	15885295	15885968	674	260	12	64.72	11.32
chr1	17732475	17733039	565	401	11	64.58	11.32
chr10	73628788	73630223	1436	426	26	123.86	11.32
chr11	64614554	64615149	596	270	13	79.54	11.32
chr11	67157470	67158213	744	158	13	60.01	11.32
chr12	49236371	49237074	704	578	12	62.63	11.32
chr12	49829648	49830511	864	721	14	67.83	11.32
chr12	62335781	62336459	679	155	12	64.37	11.32
chr12	127583992	127584720	729	145	14	77.21	11.32
chr13	46219846	46220084	239	119	6	57.44	11.32
chr13	77192127	77192656	530	148	10	58.8	11.32
chr14	73650023	73650826	804	470	19	64.82	11.32
chr14	99984385	99985114	730	429	12	53.25	11.32
chr15	82732505	82732748	244	122	6	57.44	11.32
chr16	21862325	21863254	930	721	15	71.35	11.32
chr16	89800209	89800604	396	233	8	52.35	11.32
chr18	51870320	51871010	691	184	25	119.63	11.32
chr19	406040	406910	871	717	12	52.67	11.32
chr19	1351325	1352068	744	394	12	60.01	11.32
chr19	1381621	1382318	698	534	11	55.2	11.32
chr19	19566641	19567367	727	559	12	53.43	11.32
chr2	91752735	91753243	509	369	11	69.33	11.32
chr2	240583457	240584109	653	156	12	66.25	11.32
chr20	39537897	39539415	1519	1235	22	88.87	11.32
chr4	53404928	53405814	887	365	14	66.41	11.32
chr6	5030672	5031389	718	378	11	53.97	11.32
chr6	42675429	42675942	514	348	11	68.88	11.32
chr7	74631688	74632197	510	382	9	51.91	11.32
chr7	99814821	99815791	971	396	15	68.87	11.32
chr8	145445387	145446742	1356	842	19	76.43	11.32
chr9	116733767	116734222	456	134	9	56.11	11.32
chrX	28224888	28225449	562	164	10	56.38	11.32
chr12	122430902	122433108	2207	1578	60	186.47	11.35
chr1	901774	902440	667	408	12	50.71	11.37
chr11	67874100	67874644	545	258	12	67.76	11.37
chr11	90138192	90139086	895	364	15	65	11.37
chr15	47425249	47426423	1175	638	23	97.6	11.37
chr16	3111832	3112374	543	142	10	51.72	11.37
chr16	56772845	56773980	1136	310	30	90.46	11.37
chr19	1186103	1187019	917	773	18	85.86	11.37
chr19	2772834	2773794	961	313	15	61.01	11.37
chr2	122808316	122809519	1204	754	20	81.21	11.37
chr22	18040715	18041563	849	379	17	83.25	11.37
chr3	13487412	13488592	1181	492	20	82.63	11.37
chr5	137022509	137022983	475	155	10	57.15	11.37
chr9	140739039	140740530	1492	466	24	91.72	11.37
chr12	6269087	6270432	1346	926	32	147.79	11.41
chr16	2851335	2852880	1546	593	33	138.69	11.41
chr18	60248395	60249163	769	586	18	89.05	11.41
chr22	47194568	47194824	257	128	8	65.42	11.41
chr3	81105488	81106243	756	360	13	53.09	11.41
chr7	49724792	49725872	1081	679	20	79.58	11.41
chr7	130261715	130262185	471	166	10	52.21	11.41
chrX	43170243	43171091	849	565	15	60.67	11.41
chr1	6365514	6366437	924	582	18	68.89	11.44
chr16	4699871	4700940	1070	763	26	114.03	11.44
chr17	20420772	20421545	774	226	15	59.42	11.44
chr5	177945110	177946175	1066	165	29	137.64	11.44
chr16	15471588	15472041	454	264	12	59.82	11.47
chr17	213371	213677	307	153	10	64.77	11.47
chr17	18974731	18975346	616	302	18	89.3	11.47
chr6	109367251	109369234	1984	1524	47	171.43	11.47
chr8	142190401	142191062	662	513	20	100.06	11.47
chr16	1013923	1014359	437	242	14	72.78	11.49
chr17	29306997	29308343	1347	1147	27	80.59	11.49
chr17	34669303	34670239	937	707	25	100.73	11.49
chrX	62408923	62409406	484	352	12	52.5	11.49
chr17	26550162	26551304	1143	327	38	152.7	11.52
chr11	62045358	62047132	1775	763	55	185.92	11.53
chrX	49349478	49349771	294	147	14	89.93	11.53
chr17	19002777	19005005	2229	955	54	127.15	11.54
chr9	114402198	114403142	945	748	35	129.74	11.55
chr1	1307270	1308051	782	384	10	51.72	11.7
chr1	1591649	1592568	920	446	14	58.01	11.7
chr1	3388294	3388750	457	270	6	51.1	11.7
chr1	8976979	8977211	233	116	5	54.78	11.7
chr1	10955537	10956021	485	317	7	50.84	11.7
chr1	17222740	17223080	341	155	8	53.22	11.7
chr1	24015146	24016256	1111	672	21	109.28	11.7
chr1	27767253	27767903	651	241	9	50.83	11.7
chr1	31876285	31877215	931	607	10	53.68	11.7
chr1	38016688	38017112	425	142	6	53.12	11.7
chr1	87364840	87366134	1295	308	13	61.98	11.7
chr1	153879473	153879860	388	154	9	52.6	11.7
chr1	174318784	174320293	1510	1342	55	206.48	11.7
chr1	197677126	197677858	733	430	15	63.68	11.7
chr1	201108403	201109306	904	328	13	68.94	11.7
chr1	223571449	223572362	914	161	12	60.45	11.7
chr10	22697112	22697804	693	229	11	65.07	11.7
chr10	72685411	72685956	546	356	8	56.4	11.7
chr11	518954	519574	621	231	14	79.4	11.7
chr11	47182540	47182940	401	254	9	51.37	11.7
chr11	95169405	95170612	1208	416	20	73.34	11.7
chr11	119378766	119379622	857	319	22	105.29	11.7
chr12	6825922	6826520	599	142	17	84.58	11.7
chr12	52438194	52438603	410	149	6	54.13	11.7
chr12	109975140	109975587	448	279	6	51.65	11.7
chr12	110789492	110790243	752	401	9	53.77	11.7
chr12	129192939	129193459	521	383	8	58.04	11.7
chr13	20392357	20392836	480	149	7	51.16	11.7
chr13	50139091	50139559	469	342	6	50.38	11.7
chr14	63988680	63989075	396	226	8	53.48	11.7
chr14	73650828	73652124	1297	147	31	101.69	11.7
chr14	75356936	75357817	882	468	13	60.9	11.7
chr14	100810639	100811083	445	304	10	61.01	11.7
chr14	105442007	105442947	941	159	14	74.97	11.7
chr14	105545415	105546220	806	147	12	57.78	11.7
chr15	41196168	41196773	606	348	8	52.79	11.7
chr15	41674001	41676223	2223	1783	75	223.57	11.7
chr15	44688894	44689565	672	373	9	58.04	11.7
chr15	59213788	59214546	759	555	11	71.11	11.7
chr15	75772519	75773764	1246	875	40	130.35	11.7
chr15	84491012	84491884	873	563	11	64.72	11.7
chr16	2227014	2227791	778	415	10	51.92	11.7
chr16	15014926	15015761	836	546	20	70.68	11.7
chr16	15923520	15923884	365	150	7	52.74	11.7
chr16	18423569	18423996	428	259	12	59.04	11.7
chr16	18463713	18464123	411	244	13	64.46	11.7
chr16	21039808	21040213	406	159	8	58.96	11.7
chr16	29482307	29483111	805	273	12	66.53	11.7
chr16	67011342	67011963	622	280	7	52.05	11.7
chr16	67610592	67611219	628	240	10	53.2	11.7
chr16	74934264	74934690	427	155	6	52.99	11.7
chr16	84174139	84174724	586	298	8	53.95	11.7
chr16	88695090	88695570	481	320	13	77.38	11.7
chr16	89869417	89869891	475	256	9	50.04	11.7
chr17	230062	230904	843	419	13	63.18	11.7
chr17	3707198	3707860	663	167	10	58.43	11.7
chr17	15771014	15771593	580	280	8	54.31	11.7
chr17	31010379	31010912	534	169	9	51.42	11.7
chr17	37550756	37551354	599	319	9	53.94	11.7
chr17	38236127	38236351	225	112	5	54.78	11.7
chr17	45133768	45135380	1613	316	28	90.15	11.7
chr17	60342581	60343189	609	192	10	61.96	11.7
chr17	74920323	74920923	601	225	7	53.12	11.7
chr17	80872788	80873400	613	228	12	55.57	11.7
chr18	7177598	7178631	1034	824	13	62.08	11.7
chr18	31911813	31912783	971	812	13	65.27	11.7
chr19	628149	628859	711	393	22	121.23	11.7
chr19	1668522	1669029	508	379	8	51.19	11.7
chr19	1901842	1902529	688	310	12	57.98	11.7
chr19	3112693	3113208	516	305	9	52.69	11.7
chr19	14393535	14394040	506	398	9	53.43	11.7
chr19	33616935	33617426	492	365	9	61.44	11.7
chr19	34623381	34624606	1226	587	22	89.09	11.7
chr19	34845723	34846377	655	530	10	58.93	11.7
chr19	45406525	45407431	907	199	14	66.97	11.7
chr19	45646938	45647165	228	114	5	54.78	11.7
chr19	49987033	49987474	442	137	11	70.24	11.7
chr19	58768447	58769123	677	185	10	66.9	11.7
chr2	26132699	26133836	1138	364	23	98.86	11.7
chr2	32671909	32672655	747	415	16	76.89	11.7
chr2	90529903	90530326	424	149	8	51.14	11.7
chr2	130444029	130444557	529	361	10	60.23	11.7
chr2	144679414	144680312	899	477	11	53.55	11.7
chr2	154259155	154259962	808	672	11	58.21	11.7
chr2	193138938	193139182	245	122	6	58.59	11.7
chr2	203514396	203514829	434	156	7	54.31	11.7
chr2	204479391	204479582	192	96	5	65.05	11.7
chr2	217091237	217092293	1057	204	22	88.06	11.7
chr20	3421292	3422344	1053	310	14	81.19	11.7
chr20	3866438	3867003	566	233	7	55	11.7
chr20	35604922	35605914	993	721	22	114.11	11.7
chr20	42444285	42444719	435	282	9	59.16	11.7
chr20	62550668	62551162	495	329	8	52.08	11.7
chr21	9940011	9940607	597	372	9	54.06	11.7
chr21	11173315	11173920	606	440	12	64	11.7
chr21	19092644	19093667	1024	658	20	76.75	11.7
chr21	42521333	42521884	552	168	12	68.51	11.7
chr21	46897542	46898413	872	704	19	89.71	11.7
chr22	18813011	18813616	606	169	10	53.5	11.7
chr22	41327708	41328330	623	459	9	52.47	11.7
chr22	45738733	45739424	692	401	11	65.14	11.7
chr3	27858845	27859501	657	410	9	50.49	11.7
chr3	51472525	51473043	519	145	13	73.37	11.7
chr3	53144177	53144828	652	163	10	59.12	11.7
chr3	129082542	129083106	565	396	10	51.26	11.7
chr3	176545372	176545871	500	269	10	62.58	11.7
chr4	185731821	185732628	808	161	12	66.35	11.7
chr5	356527	357626	1100	347	24	89.68	11.7
chr5	101467573	101468136	564	160	11	53.39	11.7
chr5	139492559	139493210	652	485	11	59.63	11.7
chr5	180895891	180896528	638	267	8	51.03	11.7
chr6	519162	520653	1492	412	32	138.45	11.7
chr6	2108621	2109243	623	379	9	60.94	11.7
chr6	3298798	3299662	865	151	10	56.67	11.7
chr6	5037197	5038598	1402	1077	28	103.86	11.7
chr6	76150319	76151470	1152	574	21	93.97	11.7
chr6	111370944	111371520	577	205	8	54.48	11.7
chr7	69450211	69450855	645	160	12	61.02	11.7
chr7	72445738	72446464	727	439	11	54.85	11.7
chr7	76992636	76993336	701	265	9	56.43	11.7
chr7	102214108	102214577	470	152	9	56.21	11.7
chr7	105045883	105046520	638	176	11	60.6	11.7
chr7	132668612	132669440	829	408	14	71.89	11.7
chr7	140767232	140767862	631	342	12	69.51	11.7
chr8	36346895	36347694	800	353	13	65.85	11.7
chr8	129470412	129471221	810	390	15	64.68	11.7
chr8	142345160	142346072	913	267	21	112.74	11.7
chr9	97770358	97770779	422	254	6	53.32	11.7
chr9	116204840	116205891	1052	371	18	61.96	11.7
chr9	139896207	139896489	283	141	7	53.22	11.7
chrX	49789296	49790134	839	522	18	94.03	11.7
chrX	72326013	72327160	1148	697	29	120.61	11.7
chrX	95316976	95318590	1615	1257	33	99.52	11.7
chrY	9341530	9342131	602	159	8	53.02	11.7
chr11	51582586	51583081	496	320	80	327.41	11.74
chr12	48725479	48727481	2003	541	59	209.14	11.88
chr3	17746932	17747617	686	322	25	117.31	11.88
chr14	65360853	65362246	1394	522	35	120.9	11.89
chr5	103854386	103855417	1032	346	27	109.22	11.91
chrX	75436978	75437551	574	415	19	98.37	11.91
chr1	16947309	16947887	579	349	16	80.11	11.93
chr10	94434521	94435896	1376	882	54	167	11.93
chr11	44684444	44686126	1683	241	40	154.44	11.93
chr16	83671028	83671668	641	286	14	59.31	11.93
chr17	79030201	79030809	609	470	13	54.94	11.93
chr18	47103506	47104049	544	396	14	68.09	11.93
chr12	70596859	70597212	354	146	10	61.01	11.96
chr15	85043822	85044702	881	467	15	54.79	11.96
chr16	88999627	89000477	851	358	23	115.88	11.96
chr2	61714366	61714693	328	164	9	53.75	11.96
chr8	155828	156938	1111	567	26	114.7	11.96
chr8	8328674	8329338	665	203	14	63.07	11.96
chrX	81096792	81097340	549	305	14	73.5	11.96
chr1	6438207	6438562	356	208	9	56.8	12
chr1	17099347	17099999	653	301	14	70.58	12
chr15	29095334	29095807	474	307	10	53.97	12
chr18	70638936	70639768	833	168	16	64.53	12
chr2	27779566	27780934	1369	158	21	72.52	12
chr2	144618619	144619550	932	233	21	102.25	12
chr2	174569765	174570210	446	169	12	73.67	12
chr5	145989611	145990174	564	166	16	96.3	12
chr6	168961350	168963217	1868	674	33	122.11	12
chrX	49339641	49340222	582	425	18	68.91	12.02
chr1	17222102	17222701	600	168	13	74.29	12.04
chr16	2043473	2044687	1215	993	20	84.76	12.04
chr17	1120881	1121432	552	153	11	53.36	12.04
chr17	77898196	77898657	462	286	9	52.15	12.04
chr19	14616233	14616507	275	137	7	54.22	12.04
chr2	87573576	87574009	434	151	11	72.42	12.04
chr2	201547885	201548882	998	540	18	83.97	12.04
chr3	195954022	195954709	688	404	13	67.17	12.04
chr4	133865973	133867044	1072	336	18	79.1	12.04
chr5	152455645	152456610	966	262	18	86.22	12.04
chr5	179075542	179075813	272	136	7	54.22	12.04
chr6	32564152	32564528	377	244	8	50.87	12.04
chr7	1577423	1577862	440	334	9	53.98	12.04
chr7	26301961	26302551	591	315	11	58.44	12.04
chr7	148647049	148647477	429	245	10	63.76	12.04
chr7	158707684	158708680	997	719	17	76.51	12.04
chr7	158708921	158709390	470	145	9	51.51	12.04
chr9	140130813	140131398	586	422	14	84.34	12.04
chr2	64739451	64740418	968	167	43	224.61	12.07
chr1	29069555	29070134	580	269	10	57.83	12.1
chr1	94261150	94261991	842	401	13	64.97	12.1
chr1	118823741	118824523	783	369	11	53.11	12.1
chr1	215041930	215044033	2104	1348	53	178.85	12.1
chr1	226158073	226159042	970	687	14	65.18	12.1
chr11	65737150	65737994	845	161	15	80.9	12.1
chr11	65750001	65750900	900	555	12	54.23	12.1
chr15	28799217	28799469	253	126	6	59.78	12.1
chr15	102286456	102287244	789	298	15	85.01	12.1
chr17	1090411	1090964	554	260	10	59.72	12.1
chr17	3884455	3884643	189	94	6	80.34	12.1
chr17	29055120	29056080	961	800	16	81.22	12.1
chr17	79292534	79292781	248	124	6	59.78	12.1
chr18	77264737	77265412	676	325	11	59.54	12.1
chr19	48878131	48878489	359	158	8	58.07	12.1
chr2	47655173	47655443	271	135	6	50.15	12.1
chr2	207265381	207266075	695	164	12	66.46	12.1
chr20	35518222	35518770	549	169	9	51.65	12.1
chr20	41248317	41249184	868	149	14	71.22	12.1
chr22	18233826	18234221	396	246	8	54.65	12.1
chr3	58275328	58276211	884	568	12	55.06	12.1
chr4	677776	678336	561	256	10	59.2	12.1
chr4	39719016	39719816	801	497	13	67.53	12.1
chr4	70627576	70628603	1028	666	17	84.89	12.1
chr4	138417672	138418326	655	259	11	60.94	12.1
chr5	1585684	1586251	568	357	9	50.38	12.1
chr5	69746300	69747440	1141	215	17	78.07	12.1
chr6	22836940	22838097	1158	675	17	77.11	12.1
chr6	33026748	33027991	1244	426	20	94.96	12.1
chr7	5962195	5962824	630	351	12	71.25	12.1
chr8	105757368	105757961	594	235	11	65.33	12.1
chr8	145285796	145286301	506	386	10	63.5	12.1
chr9	127619784	127620060	277	138	6	50.15	12.1
chrY	313328	313583	256	128	6	59.78	12.1
chr19	20260700	20261792	1093	449	34	104.48	12.12
chrX	49240085	49241753	1669	657	48	129.13	12.12
chr1	151572196	151573377	1182	891	35	155.23	12.14
chr10	17670301	17671943	1643	790	42	160.51	12.14
chr19	22290792	22291528	737	251	20	88.94	12.14
chr3	11552131	11553570	1440	645	37	143.99	12.14
chr7	23887	24571	685	203	24	127.03	12.14
chr7	72698422	72699309	888	503	25	110.77	12.14
chr9	99461914	99463540	1627	830	44	176.28	12.14
chr1	226318056	226318299	244	122	5	56.07	12.18
chr11	66619113	66619808	696	550	11	66.73	12.18
chr11	69949205	69950190	986	586	12	58.8	12.18
chr11	92869830	92870633	804	418	17	68.28	12.18
chr12	49860855	49861041	187	93	5	77.4	12.18
chr12	117482565	117482963	399	125	7	51.24	12.18
chr12	121204519	121205064	546	110	8	50.12	12.18
chr13	27297665	27298986	1322	146	21	113.33	12.18
chr13	45255994	45256588	595	152	9	55.73	12.18
chr14	21917160	21917341	182	91	5	77.4	12.18
chr14	55922415	55922636	222	111	5	56.07	12.18
chr14	91856037	91856919	883	166	13	72.29	12.18
chr14	103032072	103032856	785	371	10	53.2	12.18
chr15	28713811	28714027	217	108	5	56.07	12.18
chr16	303058	303669	612	509	10	63.46	12.18
chr16	437899	439294	1396	314	27	91.5	12.18
chr16	57235074	57235903	830	460	11	58.83	12.18
chr16	68391338	68391580	243	121	5	56.07	12.18
chr17	4799137	4799843	707	351	10	57.47	12.18
chr17	15732160	15732692	533	116	8	50.94	12.18
chr19	3472099	3472633	535	287	8	50.81	12.18
chr19	4147872	4148558	687	433	9	50.35	12.18
chr19	6022085	6022665	581	204	9	56.63	12.18
chr19	13319628	13320108	481	167	8	54.47	12.18
chr19	46151162	46152446	1285	430	16	74.95	12.18
chr19	50904976	50905384	409	118	7	50.47	12.18
chr2	48066939	48067182	244	122	5	56.07	12.18
chr2	162137686	162137893	208	104	5	66.51	12.18
chr2	204480370	204480543	174	87	5	77.4	12.18
chr2	233018759	233019959	1201	475	23	79.25	12.18
chr2	242586686	242586921	236	118	5	56.07	12.18
chr20	49196208	49196873	666	351	12	77.88	12.18
chr22	21504313	21504869	557	431	9	58.24	12.18
chr22	41542015	41542532	518	160	8	51.92	12.18
chr22	46402040	46402809	770	356	10	53.98	12.18
chr3	105829181	105830043	863	474	25	122.84	12.18
chr3	129051815	129052006	192	96	5	66.51	12.18
chr3	195937834	195938415	582	379	9	56.57	12.18
chr4	1868316	1868875	560	405	9	58.04	12.18
chr4	2093337	2093537	201	100	5	66.51	12.18
chr4	6747121	6748491	1371	441	30	113.07	12.18
chr4	54431145	54431683	539	135	8	50.56	12.18
chr4	58039378	58040013	636	258	11	70.86	12.18
chr4	92712610	92713136	527	431	9	60.36	12.18
chr5	68358065	68358854	790	401	10	52.95	12.18
chr5	74938050	74939189	1140	741	27	111.02	12.18
chr5	89963572	89964226	655	241	10	60.63	12.18
chr7	5835222	5835402	181	90	5	77.4	12.18
chr7	30459218	30459864	647	507	10	61.14	12.18
chr7	55286764	55288947	2184	508	69	230.38	12.18
chr7	57928534	57929182	649	146	11	69.92	12.18
chr7	72341963	72342467	505	157	8	52.79	12.18
chr7	74143907	74144416	510	127	8	52.45	12.18
chr7	100186492	100186693	202	101	5	66.51	12.18
chr7	132786438	132787090	653	444	10	60.75	12.18
chr7	148734817	148735613	797	339	10	52.59	12.18
chr7	156946509	156947065	557	407	10	67.44	12.18
chr9	103158922	103159110	189	94	5	77.4	12.18
chr9	140560810	140561608	799	232	11	60.52	12.18
chr5	108676420	108677917	1498	765	41	133.25	12.22
chr10	42596744	42600547	3804	313	928	1419.18	12.23
chr12	100688841	100689606	766	147	16	70.94	12.24
chr19	379267	380197	931	464	15	53.06	12.24
chr4	2956482	2957467	986	746	29	153.81	12.24
chr6	27794252	27794955	704	549	19	100.13	12.24
chr9	102829566	102830623	1058	167	24	106.35	12.24
chrY	6402787	6403604	818	390	16	67	12.24
chrY	13460689	13461591	903	551	20	89.39	12.24
chr19	27738327	27739034	708	161	45	126.24	12.29
chr1	22400447	22401060	614	448	8	54.11	12.31
chr1	24179222	24180056	835	372	10	60.24	12.31
chr1	148854154	148854663	510	134	11	60.05	12.31
chr1	165777284	165777658	375	207	6	50.02	12.31
chr1	208913106	208913753	648	302	8	52.25	12.31
chr1	217696692	217697828	1137	769	12	63.12	12.31
chr10	104537970	104538450	481	366	7	52.69	12.31
chr10	104943444	104944082	639	316	8	52.73	12.31
chr11	28450918	28451851	934	583	23	85.73	12.31
chr11	66354803	66355651	849	560	16	64.93	12.31
chr12	56468809	56470572	1764	1514	37	108.67	12.31
chr12	90804765	90805297	533	151	8	59.04	12.31
chr12	96340423	96342049	1627	712	58	209.73	12.31
chr12	111764000	111765134	1135	702	25	118.99	12.31
chr12	124440943	124441432	490	156	7	52.11	12.31
chr14	91796452	91797168	717	551	9	57.52	12.31
chr15	21361997	21362477	481	149	7	52.69	12.31
chr15	43765688	43766276	589	160	8	55.55	12.31
chr15	83666126	83667836	1711	1385	44	157	12.31
chr16	2491089	2491663	575	408	15	87.79	12.31
chr16	21441362	21441680	319	159	8	50.4	12.31
chr16	21873640	21873958	319	159	8	50.4	12.31
chr17	62813131	62813800	670	236	9	60.12	12.31
chr17	71425343	71425857	515	373	7	50.57	12.31
chr17	76801393	76801883	491	121	7	52.05	12.31
chr19	246727	247753	1027	696	19	81.66	12.31
chr19	1303715	1304203	489	251	13	79.23	12.31
chr19	5042365	5043171	807	86	11	70.65	12.31
chr19	40661456	40662021	566	350	8	56.94	12.31
chr19	41685444	41686905	1462	637	25	95.56	12.31
chr19	42492853	42493309	457	332	7	54.3	12.31
chr2	103187381	103188650	1270	918	21	80.07	12.31
chr2	198594795	198595410	616	369	8	54	12.31
chr2	204237762	204238131	370	205	6	50.4	12.31
chr20	22322244	22322844	601	470	9	64.32	12.31
chr22	25838436	25838958	523	371	7	50.09	12.31
chr22	37562574	37563062	489	325	8	62.09	12.31
chr22	41079163	41079925	763	360	10	64.01	12.31
chr22	42059814	42060319	506	379	7	51.11	12.31
chr3	38384489	38384970	482	150	7	52.63	12.31
chr3	45028453	45029169	717	292	9	57.52	12.31
chr3	56726332	56726873	542	162	8	58.46	12.31
chr4	40926490	40926924	435	315	7	55.85	12.31
chr5	168070571	168071561	991	658	18	76.9	12.31
chr7	2114808	2115615	808	645	18	90.9	12.31
chr7	143990300	143990864	565	186	8	57	12.31
chr8	142211761	142212271	511	370	10	51.99	12.31
chr8	145118586	145119201	616	446	8	54	12.31
chr9	97296516	97297377	862	240	11	67.63	12.31
chr9	126180467	126181112	646	333	9	61.52	12.31
chr9	139736625	139737339	715	314	12	52.39	12.31
chrX	114959629	114960174	546	230	15	66.96	12.31
chrX	134939062	134939725	664	270	8	51.42	12.31
chr10	3360513	3361757	1245	798	31	121.8	12.37
chr7	161104	161785	682	519	19	88.51	12.37
chrX	29350790	29351792	1003	761	22	80.74	12.37
chr10	43918042	43918873	832	351	15	66.49	12.4
chr14	105768339	105768615	277	138	7	55.26	12.4
chr18	73558907	73559818	912	508	14	61.57	12.4
chr19	46216065	46217019	955	374	18	89.08	12.4
chr19	50187098	50187746	649	223	11	55.64	12.4
chr2	121016370	121017326	957	215	23	131.2	12.4
chr3	129081837	129082179	343	174	8	55.16	12.4
chr3	130587198	130587792	595	245	12	67.73	12.4
chr3	186582474	186583039	566	324	12	70.17	12.4
chr4	1727760	1728441	682	357	11	53.49	12.4
chr4	109329982	109331647	1666	605	30	132.76	12.4
chr7	5414171	5414460	290	145	7	55.26	12.4
chr7	55469292	55470003	712	493	14	75.04	12.4
chr7	64724255	64725393	1139	357	18	77.02	12.4
chr7	157056255	157056515	261	130	7	64.78	12.4
chr9	72819388	72819655	268	134	7	55.26	12.4
chr9	138711670	138712383	714	250	16	91.86	12.4
chrX	126496424	126497713	1290	478	18	75.56	12.4
chr2	48781815	48784899	3085	2563	76	165.06	12.43
chr9	123257106	123258969	1864	578	69	243.05	12.43
chr16	5251740	5253216	1477	523	35	142.02	12.44
chr19	18115977	18117690	1714	305	31	92	12.44
chr5	172834704	172835654	951	414	20	78.96	12.44
chr1	86680777	86683088	2312	765	73	232.47	12.48
chr1	3692379	3692875	497	328	10	65.74	12.53
chr1	9317997	9318894	898	164	14	71.29	12.53
chr1	62183065	62183523	459	306	6	52.9	12.53
chr1	63135548	63137153	1606	1156	62	258.93	12.53
chr1	182477874	182479661	1788	440	49	187.09	12.53
chr1	213325917	213326476	560	147	9	52.21	12.53
chr1	214304950	214305423	474	145	6	52	12.53
chr10	27276066	27276545	480	147	6	51.65	12.53
chr10	28622491	28623063	573	417	10	59.78	12.53
chr10	70188223	70188726	504	204	6	50.29	12.53
chr10	93575645	93576117	473	168	6	52.06	12.53
chr11	2927786	2928204	419	218	8	53.91	12.53
chr11	65141425	65141964	540	224	9	53.58	12.53
chr12	133306237	133306866	630	241	10	55.88	12.53
chr13	77583996	77584447	452	187	6	53.33	12.53
chr13	82832911	82833584	674	249	8	61.54	12.53
chr15	28558845	28559384	540	348	11	53.16	12.53
chr15	51586586	51587160	575	446	11	68.41	12.53
chr15	93310735	93311453	719	550	15	68.69	12.53
chr15	100322020	100322483	464	314	6	52.6	12.53
chr16	649506	650062	557	346	12	79.12	12.53
chr16	1500264	1500835	572	269	10	59.85	12.53
chr16	4148038	4148261	224	112	6	71.25	12.53
chr16	4745343	4745814	472	247	9	58.68	12.53
chr16	16447350	16448140	791	410	15	63.28	12.53
chr16	31243045	31243453	409	155	8	54.75	12.53
chr16	51392954	51393457	504	225	6	50.29	12.53
chr16	85684649	85685053	405	240	8	55.09	12.53
chr16	89562688	89562924	237	118	6	61.02	12.53
chr17	2213123	2213392	270	135	6	51.24	12.53
chr17	14141851	14142374	524	158	10	63.51	12.53
chr17	19016696	19017262	567	159	11	69.05	12.53
chr17	41530058	41530737	680	258	13	77.94	12.53
chr17	60321535	60322106	572	315	11	68.65	12.53
chr18	61519628	61520116	489	323	6	51.13	12.53
chr19	4728926	4730207	1282	987	18	80.13	12.53
chr19	10586968	10587517	550	211	12	79.75	12.53
chr19	49371241	49371606	366	199	6	59.29	12.53
chr19	50114863	50115342	480	312	6	51.65	12.53
chr2	91692152	91693274	1123	784	36	162.45	12.53
chr2	183040190	183040687	498	219	6	50.63	12.53
chr2	203399419	203400136	718	266	11	58.42	12.53
chr2	209677125	209678053	929	483	12	54.39	12.53
chr2	240258570	240259134	565	420	7	57.24	12.53
chr20	1003833	1004110	278	139	6	51.24	12.53
chr20	37089490	37090248	759	297	14	80.67	12.53
chr22	43003073	43004200	1128	801	17	81.09	12.53
chr3	45760924	45761483	560	397	7	57.52	12.53
chr3	49936349	49936787	439	252	8	52.31	12.53
chr3	114619670	114620225	556	282	7	57.75	12.53
chr3	146906946	146907395	450	308	6	53.45	12.53
chr3	184721060	184721539	480	315	6	51.65	12.53
chr3	184721807	184722416	610	347	7	54.82	12.53
chr5	79511414	79512010	597	222	7	55.5	12.53
chr6	44098757	44099195	439	198	8	52.31	12.53
chr6	163264499	163265209	711	462	17	84.78	12.53
chr7	72338287	72338712	426	221	8	53.34	12.53
chr7	74566450	74566804	355	200	7	50.08	12.53
chr7	111220953	111221529	577	226	7	56.57	12.53
chr7	140131540	140131996	457	301	8	50.93	12.53
chr7	142869471	142869967	497	234	6	50.68	12.53
chr7	155045290	155046039	750	341	12	64.48	12.53
chr8	1059122	1060237	1116	378	18	89.67	12.53
chr8	30559724	30560333	610	305	7	54.82	12.53
chr8	69655937	69656322	386	169	6	57.78	12.53
chr8	102909039	102909437	399	194	8	55.61	12.53
chr8	128329508	128330089	582	195	20	102.79	12.53
chr8	134302145	134303027	883	747	16	88.78	12.53
chr9	4266037	4266510	474	146	6	52	12.53
chr9	36266682	36267220	539	125	12	80.77	12.53
chr9	42256174	42256664	491	391	6	51.02	12.53
chr9	127870079	127871227	1149	841	21	112.18	12.53
chr9	132657857	132658510	654	425	10	54.35	12.53
chrX	49294302	49295293	992	469	23	82.25	12.53
chrX	49330088	49330657	570	420	16	59.6	12.53
chrX	85703575	85704286	712	442	12	66.99	12.53
chr1	33516556	33518061	1506	681	74	257.49	12.57
chr17	19053639	19055935	2297	1336	62	157.31	12.58
chr9	38241312	38243653	2342	281	60	180.63	12.6
chr15	83556660	83557651	992	565	19	63.84	12.61
chr22	41140264	41142365	2102	466	46	155.4	12.61
chr3	67495428	67496064	637	200	18	86.97	12.61
chr5	76337701	76339571	1871	450	37	115.15	12.61
chr5	170830036	170831892	1857	1440	41	141.45	12.61
chr11	57484742	57485267	526	260	12	68.16	12.64
chr15	22980769	22981116	348	165	9	59.68	12.64
chr16	16490928	16491501	574	164	11	56.01	12.64
chr16	67429954	67430274	321	160	8	51.31	12.64
chr17	2941464	2941828	365	121	9	57.85	12.64
chr2	203137324	203137876	553	383	11	57.64	12.64
chr3	132670114	132670864	751	382	16	81.4	12.64
chr6	17745216	17745963	748	359	15	73.73	12.64
chr7	4833035	4833588	554	407	11	57.57	12.64
chr7	65858717	65859459	743	535	15	66.42	12.64
chr7	152104295	152104752	458	299	13	84.18	12.64
chr9	128385064	128386444	1381	740	53	212.04	12.64
chr18	74740013	74740763	751	429	28	138.73	12.67
chr7	102885	104298	1414	882	56	272.94	12.67
chr1	5895339	5896085	747	139	10	56.96	12.71
chr1	16269112	16269311	200	100	5	68.04	12.71
chr1	39670253	39670787	535	373	8	52.27	12.71
chr1	109218243	109218925	683	457	10	60.66	12.71
chr1	145177835	145178409	575	379	9	58.65	12.71
chr1	246946207	246946819	613	335	11	65.19	12.71
chr10	24231718	24231924	207	103	5	68.04	12.71
chr10	75617050	75617817	768	299	11	64.2	12.71
chr10	105366352	105366868	517	167	8	53.45	12.71
chr10	105367155	105367584	430	158	7	50.24	12.71
chr11	9643403	9644913	1511	519	32	120.72	12.71
chr11	68150189	68150678	490	155	8	55.31	12.71
chr11	70107500	70108142	643	509	10	63.18	12.71
chr11	119194225	119194620	396	228	8	62.79	12.71
chr11	120063798	120064310	513	160	9	63.05	12.71
chr12	12718955	12719885	931	662	14	80.24	12.71
chr12	53518735	53518942	208	104	5	68.04	12.71
chr12	100548503	100548742	240	120	5	57.42	12.71
chr12	122098065	122098586	522	114	8	53.12	12.71
chr12	131098324	131099101	778	626	12	72.27	12.71
chr15	28822316	28822796	481	168	9	65.56	12.71
chr15	29432009	29432564	556	140	8	50.95	12.71
chr15	40186617	40187242	626	387	10	64.3	12.71
chr16	1271397	1271800	404	150	7	52.17	12.71
chr16	1372831	1373004	174	87	5	79.12	12.71
chr16	70155997	70156187	191	95	5	68.04	12.71
chr16	85777539	85777736	198	99	5	68.04	12.71
chr16	89707509	89707946	438	132	9	69.24	12.71
chr17	78839937	78840366	430	267	7	50.24	12.71
chr19	1313746	1314463	718	149	10	58.58	12.71
chr19	2248793	2249016	224	112	5	57.42	12.71
chr19	4918400	4919434	1035	692	22	87.98	12.71
chr19	40016436	40016851	416	268	7	51.26	12.71
chr19	58747226	58747927	702	583	10	59.52	12.71
chr2	65565314	65566115	802	415	11	62.25	12.71
chr2	70282662	70282889	228	114	5	57.42	12.71
chr2	74245122	74245660	539	280	8	52.02	12.71
chr2	121026617	121027124	508	156	9	63.43	12.71
chr2	222757128	222757908	781	122	11	63.44	12.71
chr2	232081911	232082337	427	308	9	70.24	12.71
chr2	238653348	238654180	833	449	12	68.92	12.71
chr20	42235180	42236108	929	133	13	71.86	12.71
chr20	62120807	62121202	396	259	7	52.8	12.71
chr20	62146039	62146280	242	121	5	57.42	12.71
chr22	25829452	25829693	242	121	5	57.42	12.71
chr22	41330649	41330879	231	115	5	57.42	12.71
chr3	106694649	106695231	583	124	9	58.12	12.71
chr3	112743610	112743979	370	164	7	54.93	12.71
chr4	2713419	2714284	866	453	12	67.03	12.71
chr5	6604366	6604948	583	164	10	67.31	12.71
chr5	101296927	101297954	1028	781	15	83.03	12.71
chr5	104854151	104854932	782	339	12	72.02	12.71
chr6	30643852	30644390	539	282	8	52.02	12.71
chr7	2404390	2404870	481	163	8	55.95	12.71
chr7	22840850	22841530	681	278	11	69.67	12.71
chr7	69445582	69445805	224	112	5	57.42	12.71
chr7	72856877	72857424	548	132	8	51.45	12.71
chr7	74158366	74158601	236	118	5	57.42	12.71
chr7	76668571	76669090	520	262	8	53.25	12.71
chr7	99871410	99871807	398	96	7	52.64	12.71
chr8	22480257	22481047	791	327	11	62.87	12.71
chrX	18102924	18103290	367	154	7	55.19	12.71
chr12	114309550	114311551	2002	1155	72	252	12.75
chr17	247234	248740	1507	448	43	175.23	12.76
chr5	81434685	81436163	1479	642	38	142.41	12.76
chr1	1152108	1152548	441	156	9	56.18	12.79
chr1	9653824	9654257	434	144	9	56.79	12.79
chr1	63939583	63940121	539	354	10	56.8	12.79
chr12	125041452	125042146	695	322	11	54	12.79
chr14	54669467	54670084	618	167	11	59.15	12.79
chr16	1389333	1389569	237	118	7	76.04	12.79
chr16	74147832	74148450	619	438	10	51.19	12.79
chr17	45498354	45498830	477	151	9	53.22	12.79
chr17	73745804	73746633	830	279	14	68.29	12.79
chr19	50626633	50627516	884	406	13	57.57	12.79
chr2	132979105	132979515	411	253	10	68.14	12.79
chr2	240114290	240114897	608	153	12	68.17	12.79
chr4	154464980	154465231	252	126	7	65.98	12.79
chr5	14383799	14384312	514	319	10	58.75	12.79
chr5	89890556	89891403	848	295	16	82.89	12.79
chr5	175442995	175443352	358	136	8	54.74	12.79
chr7	151253374	151253626	253	126	7	65.98	12.79
chr8	12050997	12051615	619	332	13	75.84	12.79
chrX	71901712	71902740	1029	860	30	112.99	12.79
chr1	1582413	1583118	706	302	13	56.44	12.84
chr1	13653997	13655058	1062	894	26	126.05	12.84
chr11	104064862	104066421	1560	245	36	160.18	12.84
chr14	102680235	102681008	774	447	17	80.79	12.84
chr2	74035581	74036087	507	197	12	64.97	12.84
chr2	243153435	243154254	820	588	37	161.07	12.84
chr3	47928601	47930223	1623	828	38	170.2	12.84
chr12	124431307	124432675	1369	1147	35	143.82	12.87
chr7	1019271	1020377	1107	430	24	89.14	12.87
chr9	6807941	6808515	575	311	14	64.01	12.87
chr11	28452043	28452715	673	421	19	80.43	12.89
chr19	53314201	53315572	1372	698	35	122.84	12.89
chr2	120600847	120602877	2031	191	50	162.75	12.89
chr8	32181	33737	1557	952	93	393.12	12.93
chr1	1005241	1006026	786	169	16	98.63	13
chr1	9307322	9307933	612	153	9	50.27	13
chr1	16930592	16931281	690	294	13	64.09	13
chr1	17075348	17075753	406	241	8	56.27	13
chr1	33015010	33015808	799	242	10	64.35	13
chr1	39699525	39700191	667	427	10	55.03	13
chr1	52266971	52267586	616	161	12	61.87	13
chr1	52511015	52511723	709	325	9	60.02	13
chr1	53379252	53379626	375	137	12	75.18	13
chr1	61667375	61667914	540	205	9	54.94	13
chr1	97786960	97787593	634	345	8	54.87	13
chr1	113613012	113613708	697	255	27	100.96	13
chr1	115806376	115806614	239	119	6	62.31	13
chr1	161287331	161288079	749	314	9	57.92	13
chr1	162435113	162436068	956	487	12	74.21	13
chr1	186607799	186608063	265	132	6	52.37	13
chr1	201417109	201417644	536	298	9	55.23	13
chr1	203763255	203763756	502	115	8	63.08	13
chr10	701616	702761	1146	664	18	90.36	13
chr10	53273273	53273710	438	281	7	57.35	13
chr11	3017341	3017767	427	180	8	54.52	13
chr11	65138012	65138267	256	128	6	62.31	13
chr11	116815572	116816138	567	408	8	58.77	13
chr11	125733306	125734542	1237	771	29	89.33	13
chr11	134513236	134514080	845	683	10	62	13
chr12	51779988	51780512	525	397	7	51.65	13
chr12	131918101	131918868	768	629	11	75.45	13
chr13	99940228	99940697	470	358	7	55.12	13
chr15	34827848	34828554	707	394	17	80.62	13
chr15	43296330	43297155	826	564	13	69.63	13
chr15	63390442	63391171	730	149	10	68.17	13
chr15	74374638	74375308	671	202	13	80.59	13
chr15	78296599	78296979	381	137	6	51.08	13
chr16	1350666	1351364	699	335	10	53.13	13
chr16	27488670	27489058	389	154	6	50.51	13
chr16	28689594	28691047	1454	305	64	263.28	13
chr16	29471206	29471582	377	139	9	57.66	13
chr16	33962966	33963416	451	182	11	68.02	13
chr17	18606128	18606652	525	260	7	51.65	13
chr17	19083482	19084095	614	289	19	93.41	13
chr17	28808214	28808694	481	155	7	54.39	13
chr17	29218873	29219232	360	91	6	52.67	13
chr17	29852213	29852884	672	333	10	71.72	13
chr17	36879604	36880054	451	359	7	56.42	13
chr17	42772618	42773103	486	113	7	54.06	13
chr17	46179399	46179892	494	371	7	53.55	13
chr17	48313479	48313935	457	254	7	56	13
chr17	60235803	60236362	560	439	8	59.21	13
chr17	73825951	73827041	1091	431	16	60.51	13
chr17	76423930	76424338	409	113	8	56.01	13
chr17	79667847	79668602	756	312	12	65.85	13
chr18	30442435	30442714	280	140	6	52.37	13
chr18	44402378	44403118	741	613	13	97.28	13
chr18	54300328	54301060	733	314	10	51.22	13
chr18	74158733	74159736	1004	252	15	74.94	13
chr19	269723	271560	1838	393	47	174.63	13
chr19	510192	511179	988	605	22	112.14	13
chr19	830508	831521	1014	668	16	64.8	13
chr19	3146554	3147150	597	160	9	51.19	13
chr19	4991475	4992182	708	216	14	70.54	13
chr19	35639618	35640009	392	93	6	50.29	13
chr19	39271654	39272440	787	344	10	64.99	13
chr2	11042104	11043142	1039	778	18	97.27	13
chr2	20490343	20490625	283	141	6	52.37	13
chr2	41974827	41975807	981	490	28	105.92	13
chr2	83316886	83317458	573	388	8	58.4	13
chr2	87140277	87141131	855	621	12	59.96	13
chr2	97127670	97128792	1123	644	39	169.14	13
chr2	106229376	106229874	499	345	8	53.23	13
chr2	157111287	157111966	680	494	14	89.03	13
chr2	204071490	204072244	755	595	13	74.33	13
chr2	215548878	215549328	451	302	9	61.83	13
chr2	237036717	237037155	439	112	7	57.27	13
chr20	14024738	14025680	943	550	16	86.91	13
chr20	25341483	25342201	719	396	11	59.97	13
chr20	31702203	31703212	1010	847	13	59.39	13
chr20	46153655	46154309	655	463	20	96.48	13
chr20	55162702	55163210	509	140	7	52.61	13
chr21	45566808	45567428	621	283	10	57.96	13
chr21	46290459	46291001	543	374	7	50.6	13
chr22	18623898	18624427	530	121	9	55.65	13
chr22	24597519	24598136	618	324	8	55.76	13
chr22	25673992	25674700	709	387	8	51.02	13
chr22	39706944	39707578	635	166	10	57.04	13
chr22	49661337	49662364	1028	192	19	106.63	13
chr3	42224774	42225269	496	138	7	53.42	13
chr3	171715895	171717161	1267	847	20	99.04	13
chr4	2622410	2623003	594	234	11	68.58	13
chr4	5684585	5684788	204	102	6	83.48	13
chr4	94564561	94565524	964	752	18	82.43	13
chr4	165940766	165941537	772	374	10	65.8	13
chr5	1479279	1480183	905	391	20	102.82	13
chr5	67617476	67617821	346	189	7	52.01	13
chr5	68534419	68534930	512	292	7	52.43	13
chr5	132301682	132302740	1059	685	15	71.83	13
chr5	179912671	179913361	691	478	10	70.52	13
chr6	16347949	16348824	876	428	15	83.01	13
chr6	34237203	34237650	448	288	8	52.86	13
chr7	4726637	4727188	552	313	9	54.12	13
chr7	5567298	5568353	1056	667	19	83.52	13
chr7	23210264	23210873	610	135	8	56.21	13
chr7	66735910	66736567	658	409	8	53.59	13
chr7	100735066	100735613	548	122	9	54.39	13
chr7	130723192	130723756	565	217	11	70.88	13
chr8	914153	916169	2017	1147	75	260.65	13
chr8	100040758	100041730	973	448	18	101.95	13
chr8	130169415	130169881	467	137	9	60.48	13
chr9	16881842	16882635	794	375	9	55.7	13
chr9	33950055	33950525	471	165	7	55.05	13
chr9	42368280	42368920	641	275	9	63.92	13
chr9	76813167	76813540	374	157	6	51.6	13
chr9	125629050	125629669	620	423	15	86.5	13
chr9	130265933	130266620	688	274	9	61.18	13
chr9	131287892	131288398	507	167	7	52.74	13
chr9	136244083	136244548	466	246	7	55.38	13
chrX	15248855	15249867	1013	854	12	71.35	13
chrX	129651330	129652241	912	685	26	113.98	13
chrX	134880498	134881289	792	385	9	55.79	13
chr13	35113944	35114852	909	680	33	161.42	13.11
chr19	1645863	1646898	1036	785	29	115.77	13.11
chr12	8939962	8941253	1292	301	31	124.31	13.13
chr4	80858875	80859762	888	421	18	67.36	13.13
chr12	12568039	12568470	432	166	10	56.72	13.16
chr14	89971402	89972149	748	405	14	54.81	13.16
chr15	29094363	29095101	739	405	13	55.41	13.16
chr15	32747490	32748273	784	482	16	66.53	13.16
chr15	60658665	60659565	901	216	19	87.35	13.16
chr15	65368272	65368825	554	408	16	95.82	13.16
chr16	29391431	29391748	318	159	9	57.36	13.16
chr17	80211850	80212658	809	450	19	95.19	13.16
chr19	3384395	3385338	944	310	17	69.65	13.16
chr6	129319644	129320464	821	334	16	71.12	13.16
chrX	118342111	118343239	1129	770	24	107.01	13.16
chrY	13468751	13469454	704	378	23	81.13	13.16
chr11	129960902	129962590	1689	1035	55	195.4	13.18
chr8	1136989	1138389	1401	495	45	160.64	13.18
chr1	13984808	13985557	750	169	13	67.48	13.21
chr1	28871296	28871830	535	368	10	58.41	13.21
chr1	58739826	58740314	489	157	10	62.14	13.21
chr1	58843784	58845053	1270	639	25	127.73	13.21
chr11	553768	554345	578	207	11	63.55	13.21
chr12	49235399	49236137	739	578	13	68.24	13.21
chr13	99221516	99221721	206	103	7	87.99	13.21
chr13	99223496	99223735	240	120	7	67.23	13.21
chr14	102600461	102601335	875	586	15	74.9	13.21
chr14	105673510	105673939	430	168	9	58.35	13.21
chr16	508068	508908	841	451	12	54.28	13.21
chr17	1268652	1269268	617	215	11	60.63	13.21
chr2	183077592	183078086	495	206	10	61.63	13.21
chr2	192263079	192263542	464	173	10	64.34	13.21
chr20	48581271	48581816	546	136	11	66.13	13.21
chr21	44515453	44516198	746	491	12	59.88	13.21
chr22	18254635	18255048	414	265	9	59.8	13.21
chr22	21643726	21644146	421	139	8	50.26	13.21
chr22	38701548	38702133	586	350	12	71.53	13.21
chr3	179445065	179446791	1727	1262	28	120.56	13.21
chr3	197704219	197705153	935	156	21	120.84	13.21
chr5	176521873	176522446	574	173	10	55.52	13.21
chr5	177034378	177034880	503	275	10	60.96	13.21
chr6	7315019	7315722	704	381	14	79.17	13.21
chr6	149922724	149923101	378	153	8	53.96	13.21
chr7	65023642	65024281	640	152	12	67.22	13.21
chr7	100402392	100403017	626	146	12	68.3	13.21
chr7	101002731	101003514	784	632	13	65.21	13.21
chr7	143120086	143120949	864	438	14	67.83	13.21
chr9	95441548	95441830	283	141	7	57.44	13.21
chr19	22048568	22049698	1131	900	40	201.74	13.24
chr1	9121589	9121762	174	87	5	80.91	13.29
chr1	9984616	9985250	635	282	9	56.56	13.29
chr1	15661386	15661805	420	151	7	52.35	13.29
chr1	17268636	17269066	431	154	7	51.54	13.29
chr1	22092576	22092813	238	119	5	58.83	13.29
chr1	28704438	28704999	562	366	8	52.11	13.29
chr1	64880820	64881413	594	446	8	50.21	13.29
chr1	119874902	119875357	456	125	8	59.38	13.29
chr1	145073732	145074349	618	150	10	66.72	13.29
chr10	6268751	6269173	423	288	8	62.03	13.29
chr10	6586731	6586960	230	115	5	58.83	13.29
chr10	29834606	29835052	447	316	7	50.41	13.29
chr10	47026012	47026185	174	87	5	80.91	13.29
chr10	51471960	51472184	225	112	5	58.83	13.29
chr10	76904709	76905138	430	165	7	51.62	13.29
chr11	3674968	3676101	1134	535	19	114.74	13.29
chr11	63920369	63920898	530	365	9	63.51	13.29
chr11	65006763	65007634	872	502	21	97.91	13.29
chr11	117051912	117052554	643	167	9	56.09	13.29
chr11	118930031	118930651	621	348	10	66.52	13.29
chr12	51716299	51716801	503	343	9	65.55	13.29
chr12	133019551	133020071	521	145	9	64.18	13.29
chr13	89745410	89745988	579	356	8	51.09	13.29
chr14	89709284	89710155	872	482	12	68.86	13.29
chr14	100079470	100079705	236	118	5	58.83	13.29
chr14	102322000	102322536	537	248	9	63	13.29
chr15	20701923	20702287	365	196	7	56.76	13.29
chr15	35947738	35948814	1077	169	27	125.47	13.29
chr15	99036503	99036926	424	262	7	52.05	13.29
chr16	426444	426882	439	279	7	50.97	13.29
chr17	2077910	2078439	530	162	8	54.13	13.29
chr17	41400214	41401250	1037	193	32	171.03	13.29
chr17	60536609	60537694	1086	243	15	82.41	13.29
chr17	71644065	71644877	813	388	14	90.54	13.29
chr18	72710547	72711041	495	137	9	66.18	13.29
chr19	3091623	3091803	181	90	5	80.91	13.29
chr19	11439035	11439253	219	109	5	58.83	13.29
chr19	51054959	51055413	455	251	10	79.94	13.29
chr19	53422857	53423272	416	249	8	62.62	13.29
chr19	54900988	54901199	212	106	5	69.65	13.29
chr19	56150397	56151013	617	300	10	66.79	13.29
chr19	58951376	58951910	535	121	9	63.15	13.29
chr2	71809740	71810155	416	268	8	62.62	13.29
chr2	97532560	97533154	595	317	8	50.16	13.29
chr2	152307443	152308085	643	257	9	56.09	13.29
chr2	158423114	158423713	600	434	13	61.02	13.29
chr2	204649842	204650476	635	486	9	56.56	13.29
chr2	219444091	219444780	690	315	10	62.08	13.29
chr2	233231563	233232074	512	330	8	55.32	13.29
chr2	235963412	235963977	566	128	8	51.86	13.29
chr20	61833184	61833679	496	166	8	56.43	13.29
chr22	29947802	29948321	520	322	9	64.25	13.29
chr22	41483577	41483997	421	90	9	72.57	13.29
chr22	44349141	44349370	230	115	5	58.83	13.29
chr22	46887159	46887868	710	387	9	52.36	13.29
chr3	4958900	4959476	577	233	9	60.22	13.29
chr3	5325762	5326233	472	168	8	58.16	13.29
chr3	50099186	50099759	574	166	9	60.42	13.29
chr3	58534792	58536887	2096	548	58	187.22	13.29
chr3	176932527	176932727	201	100	5	69.65	13.29
chr4	16394187	16394578	392	212	7	54.51	13.29
chr4	49268545	49268761	217	108	5	58.83	13.29
chr4	152135934	152136679	746	419	9	50.52	13.29
chr5	69981187	69981628	442	191	7	50.76	13.29
chr5	85806409	85807613	1205	546	26	106.89	13.29
chr6	56689778	56690228	451	126	9	69.84	13.29
chr6	158596509	158597306	798	658	10	56.07	13.29
chr6	169279305	169279861	557	210	8	52.41	13.29
chr7	43452639	43453065	427	291	7	51.83	13.29
chr7	64596997	64597694	698	154	10	61.6	13.29
chr7	77138894	77139843	950	540	29	111.31	13.29
chr8	68300288	68300461	174	87	5	80.91	13.29
chr9	99873869	99874042	174	87	5	80.91	13.29
chr9	128729199	128729385	187	93	5	80.91	13.29
chr9	139867755	139868193	439	146	7	50.97	13.29
chrX	12981554	12982532	979	536	13	71.44	13.29
chrX	133972776	133973523	748	352	12	76.43	13.29
chrY	13131356	13131787	432	263	7	51.47	13.29
chr16	1648776	1650534	1759	340	54	161.57	13.32
chr2	74015987	74016382	396	207	20	105.99	13.32
chr3	98556089	98557886	1798	1083	59	188.29	13.32
chr12	125058625	125059511	887	147	28	126.53	13.34
chr1	9350730	9350989	260	130	8	72.17	13.37
chr10	107540380	107541065	686	233	12	58.11	13.37
chr12	121884460	121884812	353	150	9	61.27	13.37
chr16	15080148	15080747	600	302	11	56.5	13.37
chr16	28709814	28710673	860	242	33	144.97	13.37
chr17	30408260	30408863	604	232	12	64.16	13.37
chr17	34763333	34763629	297	148	8	62.49	13.37
chr17	44418191	44419177	987	627	22	114.63	13.37
chr19	8080428	8080604	177	88	8	125.59	13.37
chr19	47566046	47566410	365	124	9	59.98	13.37
chr2	112771753	112772191	439	230	10	61.58	13.37
chr2	194082361	194083177	817	407	18	95.91	13.37
chr20	48538609	48539276	668	318	17	101.26	13.37
chr20	60613366	60613777	412	246	11	73.48	13.37
chr22	39202104	39204511	2408	1918	67	201.75	13.37
chr3	126765718	126767070	1353	389	25	110.2	13.37
chr4	184354182	184354851	670	153	15	83.53	13.37
chr6	84898996	84900512	1517	1007	31	144.49	13.37
chr7	96480983	96481880	898	566	17	81.41	13.37
chr10	71752762	71753669	908	588	28	142.31	13.4
chr20	33741410	33742931	1522	1331	35	135.57	13.4
chr5	672812	673466	655	247	16	73.77	13.4
chr9	140182712	140183529	818	164	24	119.75	13.4
chr3	101157585	101159406	1822	1397	59	239.07	13.42
chr1	2187689	2187914	226	113	6	74.2	13.5
chr1	10302683	10303193	511	305	6	51.97	13.5
chr1	16984705	16985166	462	245	8	53.1	13.5
chr1	19902135	19902485	351	87	5	50.71	13.5
chr1	23829752	23830927	1176	482	18	91.19	13.5
chr1	39112477	39113110	634	365	10	58.66	13.5
chr1	230254828	230255442	615	157	11	68.72	13.5
chr10	501230	502140	911	568	17	100.37	13.5
chr10	74845088	74845608	521	351	6	51.43	13.5
chr10	121481940	121482608	669	251	12	73.67	13.5
chr10	135317153	135317668	516	294	6	51.7	13.5
chr11	10154954	10155316	363	202	7	51.69	13.5
chr11	18028572	18029094	523	132	6	51.32	13.5
chr11	65894551	65895073	523	309	6	51.32	13.5
chr11	65990612	65991075	464	294	6	54.67	13.5
chr11	72749401	72749927	527	389	6	51.11	13.5
chr11	73097824	73098030	207	103	6	74.2	13.5
chr11	119494778	119495188	411	139	9	66.92	13.5
chr12	39193805	39194570	766	298	15	69.3	13.5
chr12	51564145	51564658	514	388	6	51.81	13.5
chr12	104373191	104373681	491	168	6	53.09	13.5
chr12	104651182	104651714	533	253	6	50.8	13.5
chr12	118538470	118538916	447	305	6	55.73	13.5
chr12	124529207	124529589	383	264	7	50.02	13.5
chr15	100958079	100958712	634	256	9	50.36	13.5
chr16	2269366	2269929	564	407	10	63.53	13.5
chr16	18485454	18485905	452	290	14	75.02	13.5
chr16	23611079	23611598	520	125	6	51.48	13.5
chr16	28427261	28428396	1136	632	47	193.77	13.5
chr16	29521847	29522165	319	159	9	58.33	13.5
chr16	30210548	30211005	458	139	11	63.69	13.5
chr16	32822463	32823117	655	151	11	65.85	13.5
chr16	48449778	48450324	547	388	6	50.08	13.5
chr16	88921287	88921661	375	206	7	50.68	13.5
chr17	48261926	48262396	471	313	9	61.61	13.5
chr17	78208573	78209067	495	145	6	52.86	13.5
chr17	79297196	79297738	543	217	11	74.47	13.5
chr18	512474	512945	472	163	6	54.19	13.5
chr18	12772015	12772744	730	345	11	60.97	13.5
chr18	47104250	47105436	1187	622	28	106.05	13.5
chr18	59546126	59546559	434	233	6	56.56	13.5
chr19	5276477	5277767	1291	1072	27	119.33	13.5
chr19	13133707	13134634	928	657	23	118.9	13.5
chr19	30101598	30102133	536	153	6	50.64	13.5
chr19	49261035	49261552	518	277	10	67.13	13.5
chr19	50621279	50622125	847	630	17	78.18	13.5
chr19	58659394	58659681	288	144	6	53.55	13.5
chr2	24137175	24137867	693	309	11	63.3	13.5
chr2	43289910	43290542	633	345	7	55.99	13.5
chr2	85806908	85807138	231	115	6	63.65	13.5
chr2	113484134	113484528	395	234	6	59.23	13.5
chr2	152250116	152250629	514	374	6	51.81	13.5
chr2	229149696	229150112	417	259	6	57.69	13.5
chr20	31940217	31940669	453	136	8	53.78	13.5
chr20	60881330	60881759	430	152	8	55.58	13.5
chr21	32891899	32892827	929	512	14	73.5	13.5
chr21	42933853	42934370	518	145	6	51.59	13.5
chr21	45836417	45837833	1417	1145	61	296.44	13.5
chr21	48117720	48118703	984	525	23	113.7	13.5
chr22	36714450	36715033	584	259	9	53.42	13.5
chr22	37330989	37331488	500	134	6	52.58	13.5
chr22	42096785	42096997	213	106	6	74.2	13.5
chr22	51194896	51195573	678	157	11	64.29	13.5
chr3	116769459	116770257	799	405	14	81.96	13.5
chr3	128327958	128328642	685	461	10	55.49	13.5
chr4	716803	717093	291	145	6	53.55	13.5
chr4	25813192	25813406	215	107	6	74.2	13.5
chr4	34074141	34074623	483	259	6	53.55	13.5
chr4	37593414	37593900	487	364	6	53.32	13.5
chr4	115942634	115943306	673	353	9	74.84	13.5
chr4	116093420	116093923	504	368	6	52.36	13.5
chr4	119897237	119898447	1211	584	24	140.49	13.5
chr4	140696645	140697325	681	260	11	64.09	13.5
chr5	1289377	1290178	802	271	25	101.33	13.5
chr5	123924631	123925112	482	334	6	53.61	13.5
chr5	141454549	141457030	2482	166	59	163.31	13.5
chr6	3238554	3239067	514	374	6	51.81	13.5
chr6	150079948	150080414	467	149	8	52.73	13.5
chr7	6362552	6362984	433	276	8	55.34	13.5
chr7	32536491	32537037	547	218	6	50.08	13.5
chr7	47397321	47398273	953	126	11	80.59	13.5
chr7	55612077	55612561	485	329	6	53.43	13.5
chr7	100172700	100173196	497	147	8	50.6	13.5
chr7	104224143	104224646	504	302	6	52.36	13.5
chr7	151261772	151262285	514	163	6	51.81	13.5
chr8	38561169	38561644	476	264	6	53.96	13.5
chr8	96194849	96195378	530	379	6	50.95	13.5
chr8	131359476	131359987	512	204	6	51.92	13.5
chr9	34438645	34439351	707	148	11	62.41	13.5
chr9	97875861	97876346	486	234	6	53.37	13.5
chr9	128221158	128222302	1145	885	18	93.07	13.5
chr9	134281334	134282207	874	726	17	76.15	13.5
chrX	29351862	29353199	1338	724	27	87.99	13.5
chrX	52855012	52856713	1702	1259	33	133.13	13.5
chrX	64836192	64836638	447	152	6	55.73	13.5
chrX	123890539	123891049	511	236	6	51.97	13.5
chr17	42258505	42259261	757	199	28	123.12	13.56
chr17	36324361	36325352	992	595	25	95.57	13.58
chr6	87718751	87720644	1894	1660	50	183.94	13.58
chr6	27795658	27796255	598	436	19	112.43	13.6
chr6	56758525	56759291	767	442	16	70.86	13.6
chr4	48364765	48365851	1087	548	38	145.78	13.62
chr1	156527757	156528706	950	529	15	72.02	13.65
chr1	226302021	226303062	1042	236	19	97.75	13.65
chr10	111577610	111578029	420	275	8	51.46	13.65
chr11	73647734	73648447	714	275	11	55.64	13.65
chr12	50253766	50254929	1164	819	18	82.01	13.65
chr12	70407366	70408069	704	153	13	72.47	13.65
chr12	122842106	122842697	592	334	11	63.95	13.65
chr14	66159793	66160204	412	189	9	61.25	13.65
chr14	95123724	95124105	382	161	8	54.73	13.65
chr15	30427038	30427586	549	213	9	50.39	13.65
chr15	73806497	73806888	392	169	9	63.18	13.65
chr16	28769041	28769773	733	405	15	87.4	13.65
chr16	29621453	29622052	600	437	10	55.05	13.65
chr16	33318418	33319214	797	627	13	66.04	13.65
chr17	13925601	13926124	524	366	11	69.5	13.65
chr17	17389992	17391063	1072	337	20	103.83	13.65
chr17	48698121	48698946	826	407	14	72.09	13.65
chr17	80846361	80846911	551	381	13	85.52	13.65
chr19	2651998	2652705	708	220	14	80.7	13.65
chr19	35412730	35414004	1275	382	26	139.04	13.65
chr19	45445903	45446138	236	118	7	78.86	13.65
chr2	38982469	38983295	827	457	13	64.16	13.65
chr2	129175245	129176121	877	408	15	76.69	13.65
chr2	170446767	170447563	797	595	17	99.72	13.65
chr2	242663768	242664320	553	289	9	50.12	13.65
chr20	30836905	30837792	888	737	12	53.29	13.65
chr21	43265943	43266422	480	313	10	64.3	13.65
chr22	46023820	46024276	457	289	10	66.37	13.65
chr3	14070699	14071441	743	305	14	77.98	13.65
chr3	52309457	52309984	528	166	9	51.84	13.65
chr3	112765899	112766405	507	301	9	53.35	13.65
chr4	10122349	10122815	467	259	10	65.45	13.65
chr4	130934821	130935585	765	309	14	76.35	13.65
chr7	47998626	47999805	1180	357	19	88.64	13.65
chr7	73211279	73212519	1241	843	21	100.32	13.65
chr7	129116147	129116837	691	167	13	73.44	13.65
chr7	158596639	158597540	902	306	17	91.33	13.65
chr9	92008006	92008510	505	348	11	71.2	13.65
chr9	94987154	94987556	403	153	8	52.88	13.65
chrX	67545800	67546413	614	166	11	62.31	13.65
chr2	70376376	70377187	812	355	18	76	13.69
chr2	198786672	198787962	1291	536	31	129.11	13.69
chr21	9825414	9826587	1174	692	39	108.58	13.69
chrX	44898866	44899574	709	444	18	85.22	13.69
chr1	604782	605324	543	235	7	52.38	13.76
chr1	1270570	1271162	593	149	11	58.29	13.76
chr1	1596997	1597563	567	291	12	68.62	13.76
chr1	7661454	7662187	734	294	9	60.89	13.76
chr1	53705429	53705973	545	169	7	52.26	13.76
chr1	113440197	113442096	1900	1346	57	194.22	13.76
chr1	156254771	156255292	522	246	7	53.61	13.76
chr11	1990600	1991157	558	393	7	51.53	13.76
chr11	65183822	65184208	387	162	9	58.85	13.76
chr11	66011338	66011909	572	140	7	50.76	13.76
chr11	129820902	129821731	830	343	11	74.49	13.76
chr12	5692464	5692918	455	318	8	68.65	13.76
chr12	49531401	49532067	667	462	12	53.16	13.76
chr12	50201480	50202046	567	148	7	51.03	13.76
chr12	70247411	70248153	743	353	9	60.42	13.76
chr12	79438277	79438791	515	162	7	54.04	13.76
chr12	108649029	108649478	450	137	7	58.3	13.76
chr12	132111054	132111801	748	166	16	78.69	13.76
chr14	59524948	59525720	773	410	8	50.02	13.76
chr14	63632320	63632857	538	396	7	52.67	13.76
chr14	92111630	92112159	530	191	12	71.93	13.76
chr15	32680277	32680887	611	190	13	73.33	13.76
chr15	32894209	32895017	809	116	10	66.24	13.76
chr15	40566850	40567264	415	289	6	50.3	13.76
chr15	53448222	53448907	686	268	10	73.29	13.76
chr15	75336481	75337061	581	379	7	50.28	13.76
chr15	83194323	83194710	388	247	6	52.17	13.76
chr15	89096580	89097586	1007	316	26	109.94	13.76
chr16	842588	843205	618	166	12	56.48	13.76
chr16	1521092	1521743	652	499	9	65.48	13.76
chr16	3761758	3762174	417	263	9	56	13.76
chr16	18759023	18759571	549	381	10	53.58	13.76
chr16	23638297	23638854	558	345	7	51.53	13.76
chr16	50348410	50348882	473	324	11	68.46	13.76
chr16	70035019	70035485	467	333	7	57.12	13.76
chr16	70569708	70570290	583	284	7	50.17	13.76
chr16	74643291	74643696	406	162	6	50.91	13.76
chr16	81367590	81368200	611	160	8	58.15	13.76
chr17	3478717	3479242	526	118	7	53.37	13.76
chr17	4068136	4068864	729	575	14	72.08	13.76
chr17	4883660	4884111	452	165	7	58.16	13.76
chr17	10225513	10226036	524	286	7	53.49	13.76
chr17	18083231	18083626	396	241	6	51.6	13.76
chr17	20693578	20694081	504	347	7	54.72	13.76
chr17	27442888	27443301	414	267	6	50.36	13.76
chr17	28178927	28179448	522	383	7	53.61	13.76
chr17	29027591	29028100	510	155	7	54.34	13.76
chr17	30399793	30400406	614	455	8	57.98	13.76
chr17	36868513	36868868	356	164	6	54.58	13.76
chr17	40102598	40103113	516	124	7	53.98	13.76
chr17	44290277	44291138	862	152	10	63.56	13.76
chr17	47413770	47414352	583	303	7	50.17	13.76
chr17	74477278	74477688	411	245	6	50.57	13.76
chr18	7098055	7099217	1163	233	25	127.31	13.76
chr18	19898854	19899265	412	156	6	50.5	13.76
chr18	33597471	33598118	648	274	8	56.1	13.76
chr19	260986	261513	528	196	7	53.26	13.76
chr19	11723320	11723908	589	313	8	59.44	13.76
chr19	17496509	17497219	711	319	8	52.89	13.76
chr19	33062595	33063727	1133	427	24	121.52	13.76
chr19	51823334	51823852	519	373	7	53.79	13.76
chr2	27581626	27583070	1445	979	41	178.35	13.76
chr2	37126701	37127098	398	129	6	51.46	13.76
chr2	74225503	74226079	577	256	8	60.17	13.76
chr2	99090868	99091302	435	145	7	59.38	13.76
chr2	111787969	111788518	550	229	7	51.98	13.76
chr2	145269528	145270685	1158	454	14	85.03	13.76
chr2	173180006	173180613	608	467	12	65.24	13.76
chr2	234153564	234154028	465	91	7	57.26	13.76
chr2	241931257	241931691	435	125	7	59.38	13.76
chr2	243163273	243163744	472	371	7	56.79	13.76
chr20	5060253	5060640	388	107	6	52.17	13.76
chr20	26188806	26189200	395	271	6	51.67	13.76
chr20	50377793	50378339	547	154	7	52.15	13.76
chr21	45876791	45877374	584	237	8	59.74	13.76
chr22	39161966	39162520	555	306	7	51.7	13.76
chr22	41727234	41727647	414	327	7	50.36	13.76
chr3	37989406	37989815	410	185	8	72.42	13.76
chr3	44509982	44510374	393	119	6	51.81	13.76
chr3	165947336	165947852	517	127	7	53.92	13.76
chr4	5653801	5654326	526	361	7	53.37	13.76
chr4	19950741	19951304	564	411	7	51.2	13.76
chr5	24370955	24371625	671	405	8	54.89	13.76
chr5	67303746	67304326	581	224	7	50.28	13.76
chr5	138187259	138187768	510	358	7	54.34	13.76
chr5	138496499	138496993	495	130	7	55.28	13.76
chr6	4363183	4364179	997	175	13	84.17	13.76
chr6	33864170	33865017	848	539	10	64.25	13.76
chr6	168905684	168906280	597	153	9	68.95	13.76
chr7	20707588	20709085	1498	366	23	89.39	13.76
chr7	72125922	72126770	849	554	10	64.2	13.76
chr7	104503030	104503523	494	253	7	55.35	13.76
chr7	129266054	129266630	577	350	7	50.49	13.76
chr7	150931302	150931657	356	240	6	54.58	13.76
chr7	157150550	157151059	510	349	7	54.34	13.76
chr8	141318656	141319259	604	157	9	68.49	13.76
chr9	16858758	16859262	505	415	7	54.65	13.76
chr9	27123909	27124427	519	214	7	53.79	13.76
chr9	95667715	95668226	512	264	7	54.22	13.76
chr9	113179318	113180212	895	519	27	129.3	13.76
chr9	136209008	136209545	538	158	7	52.67	13.76
chrX	49175842	49176905	1064	664	27	104.44	13.82
chr11	60933255	60934733	1479	508	31	137.88	13.85
chr11	66355736	66356529	794	124	20	108.83	13.85
chr17	75658919	75659824	906	757	20	98.55	13.85
chr19	39955245	39955642	398	167	11	71.28	13.85
chr2	133025590	133025927	338	169	9	59.32	13.85
chr2	157225874	157226542	669	273	12	55.45	13.85
chr20	2805367	2806275	909	466	16	68.08	13.85
chr22	25047700	25048275	576	282	14	79.01	13.85
chr22	38625611	38626672	1062	431	30	168.26	13.85
chr4	1141070	1141918	849	346	22	120.51	13.85
chr5	55310826	55311893	1068	353	23	108.78	13.85
chr7	140062805	140063371	567	151	11	55.38	13.85
chr1	1705925	1706592	668	164	12	84.47	13.92
chr1	32487355	32487589	235	117	5	60.32	13.92
chr1	54491422	54491928	507	317	9	67.06	13.92
chr1	92134072	92134898	827	229	14	92.25	13.92
chr1	151176642	151176868	227	113	5	60.32	13.92
chr1	151818588	151818970	383	162	7	56.71	13.92
chr1	220419579	220420140	562	343	8	53.71	13.92
chr10	23360717	23361264	548	159	10	73.87	13.92
chr10	94734590	94735327	738	165	11	70.16	13.92
chr10	104374559	104374732	174	87	5	82.8	13.92
chr10	120826609	120826795	187	93	5	82.8	13.92
chr10	126331833	126332542	710	412	9	54.1	13.92
chr11	1834301	1835185	885	544	14	88.33	13.92
chr11	64796139	64796375	237	118	5	60.32	13.92
chr11	107235994	107236589	596	157	8	51.69	13.92
chr11	108087089	108087295	207	103	5	71.33	13.92
chr11	127646658	127647309	652	388	9	57.33	13.92
chr11	134213622	134214407	786	158	11	67.27	13.92
chr12	26129435	26130217	783	165	11	67.45	13.92
chr12	52386487	52387339	853	316	12	72.22	13.92
chr12	66528161	66528912	752	337	10	60.44	13.92
chr12	120406403	120406840	438	168	7	52.49	13.92
chr12	120751957	120752739	783	327	9	50.45	13.92
chr12	124990689	124991126	438	311	8	62.44	13.92
chr12	131575893	131576331	439	137	8	62.36	13.92
chr13	25797493	25798067	575	288	8	52.92	13.92
chr14	77216873	77217522	650	494	9	57.44	13.92
chr15	40989562	40989978	417	161	7	54.03	13.92
chr16	28803767	28805127	1361	378	66	285.52	13.92
chr16	59598313	59598542	230	115	5	60.32	13.92
chr16	68870957	68871182	226	113	5	60.32	13.92
chr17	1238084	1238522	439	140	11	62.27	13.92
chr17	15409102	15409878	777	314	10	59.08	13.92
chr17	17116018	17116408	391	272	7	56.06	13.92
chr17	55577169	55577384	216	108	5	60.32	13.92
chr17	56756356	56757023	668	375	12	84.47	13.92
chr17	73272730	73272948	219	109	5	60.32	13.92
chr19	8441047	8441691	645	296	9	57.74	13.92
chr19	9899883	9900280	398	167	7	55.5	13.92
chr19	13202296	13202874	579	422	9	61.89	13.92
chr19	18707487	18708038	552	163	9	63.74	13.92
chr19	19631897	19632094	198	99	5	71.33	13.92
chr19	36438214	36439069	856	292	13	81	13.92
chr19	37114182	37115171	990	784	15	90.82	13.92
chr19	38586663	38586885	223	111	5	60.32	13.92
chr19	55055966	55056664	699	303	9	54.69	13.92
chr2	863990	864666	677	537	10	64.84	13.92
chr2	8306115	8306336	222	111	5	60.32	13.92
chr2	215700539	215700992	454	308	8	61.17	13.92
chr2	220045681	220046572	892	161	12	70.02	13.92
chr20	62605179	62605536	358	202	7	58.86	13.92
chr21	37725076	37725513	438	107	7	52.49	13.92
chr21	46296039	46296512	474	309	10	80.18	13.92
chr22	18790195	18790736	542	160	8	54.96	13.92
chr22	28948905	28949364	460	125	7	50.97	13.92
chr22	50324160	50324573	414	165	8	64.45	13.92
chr22	50790985	50791346	362	176	7	58.5	13.92
chr3	47832505	47832970	466	365	8	60.25	13.92
chr3	127330705	127331143	439	279	7	52.42	13.92
chr4	37669932	37670804	873	421	12	71.08	13.92
chr4	107242257	107242823	567	221	11	82.46	13.92
chr4	113143542	113144309	768	463	10	59.56	13.92
chr4	128576478	128577275	798	341	10	57.98	13.92
chr5	1167172	1167585	414	327	9	75.1	13.92
chr5	31889047	31889494	448	290	7	51.79	13.92
chr5	55455170	55455405	236	118	5	60.32	13.92
chr5	56523147	56523653	507	373	8	57.29	13.92
chr5	130068866	130069093	228	114	5	60.32	13.92
chr5	177374423	177375395	973	608	12	65.8	13.92
chr5	178659087	178659786	700	358	9	54.64	13.92
chr5	179228811	179229433	623	157	10	59.07	13.92
chr6	33800241	33801023	783	343	9	50.45	13.92
chr6	37974268	37974469	202	101	5	71.33	13.92
chr6	113852683	113853363	681	293	9	55.67	13.92
chr7	48014501	48014934	434	283	7	52.78	13.92
chr7	100468237	100468468	232	116	5	60.32	13.92
chr7	102088954	102089195	242	121	5	60.32	13.92
chr7	130274409	130275181	773	333	10	59.29	13.92
chr8	28460530	28461185	656	282	10	66.17	13.92
chr8	143863819	143864226	408	167	7	54.72	13.92
chr9	22353939	22354472	534	252	8	55.48	13.92
chr9	66493200	66493620	421	169	8	63.85	13.92
chr9	103053501	103053946	446	152	7	51.93	13.92
chr9	132651529	132652225	697	216	9	54.8	13.92
chr9	136271692	136272275	584	419	9	61.55	13.92
chr9	138960005	138960633	629	140	10	67.95	13.92
chrX	47973982	47974614	633	123	10	67.68	13.92
chr7	152282079	152282601	523	233	16	90.53	13.98
chr8	124327799	124328811	1013	331	24	104.2	13.98
chrX	44900886	44901342	457	308	13	72.71	13.98
chr3	48096737	48098352	1616	717	68	227.03	14.01
chr1	1137185	1137886	702	420	15	101.27	14.04
chr1	14308602	14309329	728	520	14	89.54	14.04
chr1	16705364	16706002	639	406	9	51.52	14.04
chr1	21544082	21545166	1085	361	16	82.92	14.04
chr1	28855535	28855758	224	112	6	75.77	14.04
chr10	12093497	12094476	980	437	17	98.06	14.04
chr10	31093577	31094554	978	703	14	72.83	14.04
chr10	134752389	134752665	277	138	6	54.78	14.04
chr11	781467	782141	675	391	10	57.69	14.04
chr11	19881300	19882683	1384	1145	19	90.3	14.04
chr12	49816202	49816870	669	373	10	58.06	14.04
chr12	116006381	116007143	763	331	10	52.7	14.04
chr13	29074026	29074713	688	244	13	83.38	14.04
chr13	50759588	50760076	489	160	8	52.5	14.04
chr16	14628564	14628738	175	87	6	98.39	14.04
chr16	28375725	28376720	996	379	27	120.43	14.04
chr16	46687259	46687923	665	356	12	75.92	14.04
chr16	70239268	70239878	611	167	20	107.85	14.04
chr17	2904024	2904672	649	384	10	59.31	14.04
chr17	40758368	40758729	362	133	8	63.02	14.04
chr19	5029464	5030215	752	388	13	78.61	14.04
chr19	7755282	7755675	394	131	7	50.36	14.04
chr19	13296309	13297568	1260	450	18	89.11	14.04
chr19	46441583	46442199	617	260	9	52.83	14.04
chr2	1232537	1233332	796	270	14	84.41	14.04
chr2	48063898	48064292	395	118	7	50.28	14.04
chr2	136318706	136319106	401	260	9	69.43	14.04
chr2	230716123	230716581	459	290	9	64.13	14.04
chr2	239194519	239195192	674	486	13	84.48	14.04
chr20	34588906	34589779	874	441	18	115.35	14.04
chr21	45084314	45084713	400	237	8	59.49	14.04
chr21	47166236	47166841	606	299	11	71.2	14.04
chr22	50714273	50715046	774	488	11	60.11	14.04
chr3	5155792	5156460	669	305	12	75.62	14.04
chr3	29513965	29515368	1404	640	22	113.27	14.04
chr3	49125581	49126109	529	169	9	58.65	14.04
chr3	129057526	129058052	527	311	9	58.8	14.04
chr3	183219712	183220160	449	339	8	55.44	14.04
chr4	63597936	63598645	710	436	12	63.98	14.04
chr5	17225150	17225528	379	167	7	51.57	14.04
chr5	43088705	43089256	552	242	16	81.83	14.04
chr5	68542078	68542348	271	135	6	54.78	14.04
chr5	149857772	149858533	762	594	14	86.91	14.04
chr5	176629006	176629372	367	136	7	52.57	14.04
chr5	177254436	177254794	359	222	7	53.26	14.04
chr6	42783306	42783704	399	241	8	59.58	14.04
chr6	166992780	166993358	579	416	9	55.22	14.04
chr7	1472084	1472474	391	251	7	50.6	14.04
chr7	22572953	22573584	632	320	10	60.42	14.04
chr7	73247359	73247569	211	105	6	75.77	14.04
chr7	75581406	75581927	522	151	8	50.26	14.04
chr7	130592955	130593193	239	119	6	65.05	14.04
chr8	61839469	61840115	647	166	9	51.06	14.04
chr8	123257983	123258272	290	145	6	54.78	14.04
chr9	43133116	43133567	452	289	8	55.21	14.04
chr9	75421456	75422209	754	452	10	53.18	14.04
chr9	95036675	95037194	520	133	8	50.39	14.04
chrX	41070766	41071445	680	455	13	84.01	14.04
chr17	1641914	1643391	1478	399	41	112.56	14.06
chr2	42832134	42832908	775	346	19	76.74	14.08
chr6	35307476	35308616	1141	345	37	173.12	14.08
chr6	116154622	116156075	1454	893	44	191.34	14.08
chr1	1114617	1115282	666	377	12	68.53	14.12
chr1	1362044	1362875	832	544	14	73.56	14.12
chr1	19718839	19719093	255	127	7	69.86	14.12
chr1	89883535	89884050	516	239	10	62.68	14.12
chr1	182710997	182711880	884	561	14	70.22	14.12
chr10	42936149	42936661	513	369	9	54.18	14.12
chr11	39333741	39334921	1181	521	24	123.85	14.12
chr11	96647268	96647583	316	158	7	50.15	14.12
chr12	6038964	6039341	378	217	8	56.27	14.12
chr12	6041234	6041917	684	385	13	75.77	14.12
chr12	49309183	49309670	488	213	11	74.36	14.12
chr15	40968073	40968620	548	407	10	60.17	14.12
chr17	1385145	1385492	348	157	8	59.17	14.12
chr17	73630031	73630328	298	149	7	59.78	14.12
chr19	43113771	43114492	722	451	12	64.62	14.12
chr19	47562890	47563295	406	248	8	53.79	14.12
chr19	52846810	52847219	410	167	8	53.45	14.12
chr2	83995530	83996196	667	251	12	60.13	14.12
chr2	242467342	242467972	631	380	11	62.61	14.12
chr22	18267650	18268495	846	165	16	89.27	14.12
chr22	44508459	44509155	697	302	10	50.38	14.12
chr3	14069707	14070344	638	286	12	70.63	14.12
chr3	87728287	87729565	1279	847	22	100.62	14.12
chr5	43578169	43578575	407	154	8	53.71	14.12
chr5	176626776	176627493	718	491	13	73.21	14.12
chr6	5891912	5892194	283	141	7	59.78	14.12
chr7	1008531	1008861	331	165	7	50.15	14.12
chr7	44050913	44051516	604	314	10	56.16	14.12
chr7	97926938	97927260	323	161	7	50.15	14.12
chr7	154696700	154697466	767	360	13	69.77	14.12
chr8	99627997	99628383	387	142	8	55.45	14.12
chr8	121661656	121661981	326	163	7	50.15	14.12
chr1	2143223	2143812	590	101	14	85.66	14.18
chr1	150560278	150560730	453	286	9	54	14.18
chr1	179105041	179105883	843	329	15	73.43	14.18
chr1	242018239	242018820	582	150	13	77.47	14.18
chr10	121974036	121974778	743	424	17	98.01	14.18
chr11	75589584	75589930	347	201	9	64.21	14.18
chr13	114527086	114528202	1117	162	20	93.32	14.18
chr15	41687033	41687544	512	163	10	57.64	14.18
chr15	101828809	101829927	1119	847	20	93.19	14.18
chr16	1508450	1509078	629	136	13	65.04	14.18
chr16	30198273	30199002	730	455	14	73.65	14.18
chr17	73629122	73629654	533	154	11	64.39	14.18
chr19	50892685	50892874	190	95	8	117.87	14.18
chr19	51526513	51526975	463	145	9	53.18	14.18
chr20	32287897	32288232	336	168	8	55.26	14.18
chr21	45380893	45382070	1178	496	21	96.87	14.18
chr3	130586227	130587190	964	579	15	65.72	14.18
chr4	14756866	14757592	727	328	14	73.88	14.18
chr4	53683068	53683637	570	279	11	61.38	14.18
chr5	160142225	160142713	489	147	11	68.3	14.18
chr6	43965868	43966825	958	709	19	96.91	14.18
chr7	870783	871400	618	386	15	91.99	14.18
chr7	72589450	72589774	325	162	8	55.26	14.18
chr7	77137899	77138846	948	567	29	111.53	14.18
chr7	99407367	99407678	312	156	8	55.26	14.18
chr7	129714597	129715176	580	415	13	77.66	14.18
chr9	138980464	138981277	814	461	13	60.15	14.18
chrX	46134885	46135922	1038	385	21	107.05	14.18
chr1	6535391	6535885	495	213	13	80	14.22
chr1	8012301	8012891	591	149	12	54.74	14.22
chr10	75442067	75443359	1293	370	19	67.57	14.22
chr11	45123132	45123895	764	206	27	180.31	14.22
chr14	63002900	63003581	682	236	13	63.3	14.22
chr16	4824841	4825389	549	145	12	66.08	14.22
chr17	25538674	25540239	1566	1106	29	119.61	14.22
chr17	42315366	42316806	1441	1092	26	106.36	14.22
chr19	1482442	1482862	421	176	11	69.92	14.22
chr19	15473023	15474017	995	438	21	101.22	14.22
chr3	124086046	124086406	361	143	10	67.48	14.22
chr7	206332	207523	1192	511	29	149.38	14.22
chr7	1293578	1294122	545	298	13	74.9	14.22
chr7	4015632	4016885	1254	815	23	97.23	14.22
chr7	65859680	65860084	405	211	11	71.71	14.22
chr9	90859348	90860002	655	166	15	81.56	14.22
chr15	28314511	28315122	612	245	15	79.49	14.26
chr3	11528571	11529160	590	155	15	81.67	14.26
chr6	116281199	116282319	1121	165	24	98.04	14.26
chrX	42332656	42334300	1645	166	39	176.05	14.26
chr10	77093687	77094005	319	159	11	70.48	14.29
chr12	125092873	125094121	1249	429	24	87.83	14.29
chr14	24052822	24054663	1842	595	34	113.54	14.29
chr2	90471433	90472555	1123	857	29	134.34	14.29
chr21	30383832	30384548	717	254	15	64.92	14.29
chr7	102130997	102131746	750	477	18	84.34	14.29
chr8	43034102	43034707	606	150	16	82.58	14.29
chr12	8777590	8779287	1698	1248	42	167.38	14.32
chr12	133515311	133516947	1637	916	44	175.31	14.34
chr18	46729563	46730371	809	155	25	119.55	14.34
chr3	178837322	178838372	1051	295	31	130.56	14.36
chr2	43523832	43525667	1836	1508	57	222.9	14.38
chr20	31310974	31312738	1765	1350	53	202.13	14.38
chr17	19530482	19532320	1839	1578	67	241.72	14.43
chr1	113611376	113612373	998	402	39	150.23	14.44
chr1	931790	932421	632	393	10	69.83	14.62
chr1	1731194	1731597	404	237	8	55.18	14.62
chr1	3742206	3742726	521	384	7	55.58	14.62
chr1	6015490	6016112	623	236	9	54	14.62
chr1	10803525	10803993	469	328	7	58.92	14.62
chr1	11771082	11771691	610	316	8	52.57	14.62
chr1	12268958	12269240	283	141	5	51.16	14.62
chr1	16689260	16689467	208	104	5	73.11	14.62
chr1	18104017	18104383	367	113	5	51.58	14.62
chr1	30911353	30911765	413	239	6	52.12	14.62
chr1	33144009	33144182	174	87	5	84.79	14.62
chr1	33201238	33201773	536	169	8	57.05	14.62
chr1	44185041	44185469	429	155	6	59.16	14.62
chr1	45301383	45302187	805	386	8	50.71	14.62
chr1	46802617	46803041	425	156	6	51.32	14.62
chr1	53225435	53225805	371	146	6	55.13	14.62
chr1	55222784	55223193	410	165	6	52.32	14.62
chr1	76562289	76562653	365	241	7	54.02	14.62
chr1	144837030	144837288	259	129	5	51.16	14.62
chr1	147933115	147933727	613	258	8	52.4	14.62
chr1	151797718	151798470	753	232	14	81.12	14.62
chr1	154259922	154260547	626	161	12	73.29	14.62
chr1	156297162	156297643	482	345	7	58.05	14.62
chr1	180845601	180845862	262	131	9	80.88	14.62
chr1	206540227	206540612	386	153	5	50.34	14.62
chr1	220046145	220046683	539	386	9	66.57	14.62
chr1	232468308	232468522	215	107	6	77.4	14.62
chr1	242023114	242023571	458	152	8	50.86	14.62
chr1	248056412	248057260	849	489	17	83.25	14.62
chr1	249226887	249227403	517	257	6	53.88	14.62
chr10	1096512	1096943	432	134	6	50.87	14.62
chr10	3810988	3811554	567	262	8	55.09	14.62
chr10	7107186	7107669	484	318	13	82.68	14.62
chr10	7302769	7303144	376	86	5	50.98	14.62
chr10	34641600	34642645	1046	169	23	125.92	14.62
chr10	35751104	35751388	285	142	7	61.02	14.62
chr10	43133165	43133845	681	244	11	67.72	14.62
chr10	47721706	47722231	526	120	10	57.8	14.62
chr10	48426708	48427338	631	392	7	58.63	14.62
chr10	51762224	51762477	254	127	6	66.51	14.62
chr10	65283279	65283897	619	318	7	59.24	14.62
chr10	82303797	82304031	235	117	5	61.88	14.62
chr10	93082516	93082927	412	258	7	50.24	14.62
chr10	103124179	103124435	257	128	6	56.07	14.62
chr10	120704805	120705535	731	210	11	72.85	14.62
chr10	122630204	122630820	617	258	7	50.29	14.62
chr10	123249970	123250389	420	252	6	51.65	14.62
chr10	123364372	123364852	481	144	7	51.09	14.62
chr10	134802277	134802783	507	354	9	55.95	14.62
chr11	870058	870527	470	261	12	69.85	14.62
chr11	1097818	1098310	493	283	7	57.33	14.62
chr11	1242496	1242750	255	127	5	51.16	14.62
chr11	1924371	1924648	278	139	5	51.16	14.62
chr11	2095475	2096052	578	228	7	61.43	14.62
chr11	16928725	16929768	1044	593	15	79.58	14.62
chr11	17071263	17072145	883	714	19	96.51	14.62
chr11	33264890	33265405	516	158	7	55.89	14.62
chr11	45928708	45929092	385	155	7	52.35	14.62
chr11	57554736	57555106	371	165	7	53.51	14.62
chr11	60903093	60903763	671	158	11	76.83	14.62
chr11	66486213	66486463	251	125	6	66.51	14.62
chr11	75021273	75021843	571	160	10	66.39	14.62
chr11	85752936	85753319	384	268	5	50.47	14.62
chr11	89477631	89478365	735	336	9	54.64	14.62
chr11	104888141	104888618	478	346	7	51.29	14.62
chr11	113563723	113564140	418	150	6	59.9	14.62
chr11	117027569	117027794	226	113	5	61.88	14.62
chr11	121329229	121330036	808	419	9	51.09	14.62
chr11	126014993	126015410	418	279	7	62.6	14.62
chr11	129865669	129866070	402	114	6	52.87	14.62
chr12	1926590	1927163	574	314	10	59.71	14.62
chr12	3408907	3409453	547	263	8	56.34	14.62
chr12	6661922	6662568	647	423	13	67.39	14.62
chr12	27072823	27073243	421	126	7	55.26	14.62
chr12	47334811	47335349	539	134	6	52.72	14.62
chr12	51168548	51168831	284	142	5	51.16	14.62
chr12	52064316	52064819	504	157	7	56.63	14.62
chr12	57176519	57177188	670	401	9	51.28	14.62
chr12	96363310	96364310	1001	846	14	84.06	14.62
chr12	112764738	112765265	528	312	8	57.57	14.62
chr12	113690325	113690952	628	327	8	59.32	14.62
chr12	122213980	122214634	655	292	12	71.06	14.62
chr12	123392388	123392846	459	294	9	59.75	14.62
chr12	131539390	131540201	812	358	10	68.66	14.62
chr12	132520189	132520911	723	261	10	73.64	14.62
chr12	133478224	133478641	418	116	6	51.78	14.62
chr13	43540493	43541438	946	142	26	130.53	14.62
chr13	46058685	46060405	1721	1021	55	224.7	14.62
chr13	99698099	99698607	509	132	7	56.32	14.62
chr13	101161304	101161825	522	358	9	54.85	14.62
chr13	114519931	114520185	255	127	5	51.16	14.62
chr14	21919864	21920505	642	477	8	50.81	14.62
chr14	35702269	35702797	529	320	9	67.31	14.62
chr14	42144499	42144764	266	133	7	71.25	14.62
chr14	53220531	53221020	490	403	7	57.52	14.62
chr14	55922785	55923793	1009	278	15	81.61	14.62
chr14	67807375	67808032	658	309	12	78.49	14.62
chr14	72977197	72977565	369	133	6	55.28	14.62
chr14	74730229	74730619	391	265	5	50.03	14.62
chr14	92377973	92378853	881	609	12	73.04	14.62
chr14	100765999	100766408	410	168	7	50.39	14.62
chr14	101733167	101733763	597	153	9	55.6	14.62
chr14	101743246	101743626	381	271	6	54.38	14.62
chr14	103284980	103285916	937	434	13	61.33	14.62
chr14	103856206	103856745	540	168	11	78.47	14.62
chr14	104145706	104146117	412	155	7	55.95	14.62
chr14	105106368	105106916	549	332	6	52.2	14.62
chr15	20679113	20679394	282	141	5	51.16	14.62
chr15	30522686	30523593	908	571	11	73.14	14.62
chr15	40975004	40976484	1481	849	38	149.86	14.62
chr15	41412103	41412770	668	169	11	68.6	14.62
chr15	41934306	41934539	234	117	5	61.88	14.62
chr15	43306848	43307358	511	239	6	54.21	14.62
chr15	43458972	43459457	486	286	8	60.49	14.62
chr15	52753194	52753693	500	118	7	56.88	14.62
chr15	69151702	69152187	486	342	12	79.26	14.62
chr15	85059198	85059600	403	156	7	56.65	14.62
chr15	99035809	99036283	475	212	9	64.39	14.62
chr15	99322802	99323281	480	244	9	63.98	14.62
chr16	641397	641789	393	233	7	51.71	14.62
chr16	1541475	1541889	415	274	7	50.02	14.62
chr16	4912373	4912869	497	340	7	57.07	14.62
chr16	6882178	6882752	575	419	6	50.91	14.62
chr16	10971028	10971390	363	155	7	54.19	14.62
chr16	11839438	11839864	427	149	8	65.09	14.62
chr16	14929974	14930454	481	315	8	60.85	14.62
chr16	15354236	15354724	489	149	9	63.26	14.62
chr16	21044271	21044704	434	315	8	58.06	14.62
chr16	28481686	28482724	1039	669	15	70.83	14.62
chr16	30066353	30066635	283	141	6	56.07	14.62
[truncated: 17,355 more rows]
