# Supplementary material for: Genome-wide 5-hydroxymethylcytosine modification pattern is a novel epigenetic feature of globozoospermia
Source: Oncotarget. 2015 Feb 2;6(9):6535–43. doi: 10.18632/oncotarget.3163 (PMC4466632; doi:10.18632/oncotarget.3163)
Supplement: Supplementary file 3 [file oncotarget-06-6535-s003.xls]

## Sheet: total -normal
A2BP1
A2M
AADACL3
AADAT
AAGAB
AAK1
AARS
AARS2
AARSD1
AATF
ABCA10
ABCA13
ABCA2
ABCA4
ABCA5
ABCA7
ABCB1
ABCB10
ABCB5
ABCB7
ABCB9
ABCC1
ABCC11
ABCC12
ABCC2
ABCC3
ABCC4
ABCC5
ABCC9
ABCD4
ABCG2
ABHD12
ABHD15
ABHD2
ABHD3
ABHD8
ABI2
ABI3BP
ABL1
ABL2
ABLIM1
ABLIM2
ABLIM3
ABO
ABR
ABRA
ABTB1
ACAA2
ACACA
ACACB
ACAD10
ACAD11
ACAD9
ACADS
ACADSB
ACAN
ACAP2
ACAP3
ACAT1
ACBD3
ACBD5
ACBD6
ACBD7
ACCN1
ACCN2
ACCN4
ACE
ACER2
ACER3
ACIN1
ACLY
ACO2
ACOT1
ACOT11
ACOT2
ACOT7
ACOT9
ACOXL
ACP1
ACPL2
ACPP
ACRC
ACSBG1
ACSBG2
ACSL1
ACSL3
ACSL4
ACSL6
ACSS1
ACSS2
ACSS3
ACTA2
ACTG2
ACTL8
ACTN1
ACTN2
ACTN4
ACTR10
ACTR3
ACTR3B
ACVR1B
ACVR1C
ACVRL1
ACY1
ACYP2
ADA
ADAD2
ADAL
ADAM10
ADAM11
ADAM12
ADAM17
ADAM22
ADAM23
ADAM28
ADAM32
ADAMTS12
ADAMTS14
ADAMTS16
ADAMTS17
ADAMTS19
ADAMTS2
ADAMTS20
ADAMTS4
ADAMTS6
ADAMTSL1
ADAMTSL3
ADAMTSL4
ADAR
ADARB1
ADARB2
ADCK1
ADCK2
ADCK5
ADCY1
ADCY2
ADCY3
ADCY4
ADCY5
ADCY8
ADCY9
ADD1
ADD2
ADD3
ADH5
ADI1
ADIPOQ
ADIPOR1
ADIPOR2
ADK
ADNP2
ADORA1
ADORA2B
ADORA3
ADPGK
ADPRHL1
ADRBK1
ADRBK2
ADRM1
AEBP2
AES
AFAP1
AFF1
AFF2
AFF3
AFF4
AFG3L2
AFP
AFTPH
AGAP1
AGAP3
AGAP5
AGBL1
AGBL2
AGBL4
AGER
AGGF1
AGK
AGL
AGPAT3
AGPAT5
AGPAT6
AGPHD1
AGR2
AGRN
AGTR1
AGTRAP
AHCY
AHCYL1
AHCYL2
AHDC1
AHI1
AHNAK
AHNAK2
AHR
AHRR
AIDA
AIF1L
AIFM3
AIM1
AIM1L
AIMP1
AIMP2
AJAP1
AK1
AK3
AK3L1
AK5
AK7
AKAP10
AKAP12
AKAP13
AKAP6
AKAP7
AKAP8
AKAP8L
AKAP9
AKNA
AKNAD1
AKT1
AKT2
AKT3
ALCAM
ALDH18A1
ALDH1L2
ALDH2
ALDH3B1
ALDOA
ALG1
ALG1L
ALG6
ALK
ALKBH2
ALKBH3
ALOX5
ALOXE3
ALPK2
ALPK3
ALS2
ALS2CR11
ALS2CR8
AMBRA1
AMDHD1
AMMECR1
AMN
AMOTL1
AMPD3
AMPH
ANAPC1
ANAPC13
ANAPC4
ANGPT1
ANK1
ANK2
ANK3
ANKFN1
ANKFY1
ANKH
ANKHD1-EIF4EBP3
ANKRD11
ANKRD13B
ANKRD13C
ANKRD17
ANKRD20A3
ANKRD20A4
ANKRD26
ANKRD27
ANKRD28
ANKRD29
ANKRD30A
ANKRD30B
ANKRD32
ANKRD33B
ANKRD36
ANKRD36B
ANKRD40
ANKRD44
ANKRD53
ANKRD55
ANKRD6
ANKRD7
ANKS1A
ANKS1B
ANKS3
ANLN
ANO1
ANO10
ANO3
ANO4
ANO5
ANO6
ANO9
ANP32B
ANP32D
ANXA13
ANXA6
ANXA9
AOAH
AP1AR
AP1B1
AP1G1
AP1S3
AP2A2
AP2B1
AP3B1
AP3B2
AP3M1
AP3S1
AP3S2
AP4S1
APAF1
APBA1
APBA2
APBB2
APC
APLF
APLP2
APOBEC1
APOBEC2
APOBEC3F
APOC1
APOC2
APOC4
APOH
APOLD1
APOO
APP
APPBP2
APPL2
APTX
AQP11
AQP12B
AQP8
AQPEP
AQR
ARCN1
ARF3
ARF4
ARF6
ARFGAP2
ARFGEF1
ARFGEF2
ARFIP1
ARG2
ARHGAP1
ARHGAP10
ARHGAP12
ARHGAP15
ARHGAP18
ARHGAP19
ARHGAP20
ARHGAP21
ARHGAP22
ARHGAP23
ARHGAP24
ARHGAP25
ARHGAP26
ARHGAP27
ARHGAP29
ARHGAP30
ARHGAP32
ARHGAP5
ARHGAP6
ARHGEF10
ARHGEF10L
ARHGEF11
ARHGEF12
ARHGEF16
ARHGEF17
ARHGEF2
ARHGEF3
ARHGEF7
ARID1A
ARID1B
ARID2
ARID3A
ARID3B
ARID4A
ARID4B
ARIH1
ARIH2
ARL1
ARL13A
ARL15
ARL17A
ARL5C
ARL6IP1
ARL6IP6
ARL8B
ARL9
ARMC2
ARMC3
ARMC4
ARMC6
ARMC8
ARMC9
ARNT
ARNT2
ARPC1A
ARPC3
ARPC4
ARRB1
ARRDC2
ARSB
ARSE
ARSG
ARSH
ARSK
ART3
ART4
ARV1
ASAH1
ASAM
ASAP1
ASAP2
ASB1
ASB15
ASB16
ASB3
ASB4
ASB8
ASB9
ASCC1
ASCC2
ASCC3
ASGR2
ASH1L
ASMTL
ASPA
ASRGL1
ASS1
ASTN2
ASXL1
ASXL2
ATAD2
ATAD2B
ATAD3A
ATE1
ATF1
ATF7IP
ATG10
ATG2B
ATG4B
ATG5
ATG7
ATIC
ATL2
ATM
ATOX1
ATP10A
ATP10B
ATP11A
ATP11B
ATP12A
ATP13A3
ATP13A4
ATP1A2
ATP2A1
ATP2A2
ATP2B1
ATP2B4
ATP2C2
ATP4A
ATP5F1
ATP5H
ATP6V0A1
ATP6V0A2
ATP6V0A4
ATP6V0C
ATP6V0D1
ATP6V0E1
ATP6V1B2
ATP6V1D
ATP6V1E1
ATP6V1E2
ATP6V1G1
ATP6V1H
ATP7A
ATP7B
ATP8A1
ATP8A2
ATP8B1
ATP8B2
ATP8B3
ATP8B4
ATP9A
ATP9B
ATR
ATRN
ATRNL1
ATRX
ATXN1
ATXN10
ATXN2
ATXN7
ATXN7L1
ATXN7L2
AUH
AURKAIP1
AUTS2
AVEN
AVL9
AVPI1
AVPR1B
AXIN1
AZIN1
B3GALT2
B3GALTL
B3GAT2
B3GAT3
B3GNT6
B3GNT8
B4GALNT3
B4GALT6
B4GALT7
B9D2
BACE1
BACE2
BACH1
BACH2
BAG4
BAGE2
BAHD1
BAI1
BAI3
BAIAP2
BAIAP2L1
BAIAP3
BAK1
BANF2
BANP
BARX2
BAT2L2
BAX
BAZ1A
BAZ1B
BAZ2A
BAZ2B
BBOX1
BBS4
BBS5
BBS9
BBX
BCAR1
BCAR3
BCAS1
BCAS3
BCAS4
BCAT1
BCL2L12
BCL2L14
BCL6
BCL7A
BCL7B
BCL9
BCOR
BCORL1
BCR
BEND3
BEND4
BEST3
BFAR
BFSP2
BHMT
BICC1
BICD2
BIN1
BIN2
BIN3
BIRC2
BIRC6
BLCAP
BLM
BLMH
BLOC1S2
BLVRA
BLVRB
BMP1
BMP5
BMP6
BMP7
BMPR1A
BMPR1B
BMPR2
BMS1
BNC2
BNIP2
BNIP3L
BOLA3
BPI
BPIL2
BPNT1
BPTF
BPY2
BRAF
BRAP
BRCA1
BRCA2
BRD4
BRDT
BRE
BRI3BP
BRIP1
BRMS1L
BRP44
BRPF3
BRWD1
BRWD3
BSDC1
BSN
BSND
BST1
BTAF1
BTBD10
BTBD11
BTBD16
BTBD19
BTBD7
BTBD9
BTD
BTK
BTNL9
BTRC
BUB1B
BVES
C10orf11
C10orf118
C10orf119
C10orf137
C10orf18
C10orf2
C10orf26
C10orf28
C10orf32
C10orf46
C10orf47
C10orf71
C10orf72
C10orf76
C10orf79
C10orf90
C11orf24
C11orf30
C11orf31
C11orf49
C11orf60
C11orf63
C11orf67
C11orf70
C11orf80
C11orf84
C12orf11
C12orf34
C12orf35
C12orf41
C12orf43
C12orf51
C12orf54
C12orf62
C12orf65
C13orf1
C13orf18
C13orf23
C13orf34
C13orf35
C14orf101
C14orf102
C14orf106
C14orf118
C14orf138
C14orf142
C14orf145
C14orf147
C14orf148
C14orf159
C14orf166
C14orf179
C14orf2
C14orf37
C14orf43
C14orf49
C14orf50
C14orf93
C15orf17
C15orf23
C15orf27
C15orf29
C15orf33
C15orf40
C15orf41
C15orf44
C15orf52
C15orf61
C16orf45
C16orf46
C16orf52
C16orf58
C16orf61
C16orf62
C16orf70
C16orf73
C16orf74
C16orf78
C16orf80
C16orf89
C17orf104
C17orf49
C17orf53
C17orf57
C17orf63
C17orf64
C17orf65
C17orf67
C17orf75
C17orf76
C17orf85
C17orf87
C17orf95
C17orf96
C17orf99
C18orf1
C18orf19
C18orf34
C18orf54
C18orf8
C19orf28
C19orf38
C19orf43
C19orf50
C19orf57
C19orf6
C19orf61
C1orf101
C1orf106
C1orf129
C1orf130
C1orf151
C1orf159
C1orf163
C1orf174
C1orf175
C1orf186
C1orf189
C1orf21
C1orf216
C1orf227
C1orf228
C1orf25
C1orf27
C1orf59
C1orf61
C1orf69
C1orf70
C1orf77
C1orf83
C1orf84
C1orf85
C1orf9
C1orf95
C1QBP
C1QC
C1QL1
C1QTNF3
C20orf112
C20orf114
C20orf117
C20orf118
C20orf123
C20orf132
C20orf152
C20orf165
C20orf173
C20orf185
C20orf186
C20orf194
C20orf196
C20orf20
C20orf26
C20orf29
C20orf30
C20orf43
C20orf94
C21orf29
C21orf33
C21orf45
C21orf59
C21orf7
C21orf70
C22orf30
C22orf33
C22orf9
C2CD2
C2CD3
C2orf16
C2orf27A
C2orf27B
C2orf3
C2orf34
C2orf39
C2orf42
C2orf43
C2orf44
C2orf50
C2orf54
C2orf55
C2orf61
C2orf63
C2orf65
C2orf67
C2orf69
C2orf70
C2orf73
C2orf76
C2orf78
C2orf81
C2orf86
C3orf14
C3orf15
C3orf20
C3orf21
C3orf23
C3orf26
C3orf31
C3orf38
C3orf55
C3orf58
C3orf59
C3orf67
C3orf71
C4orf14
C4orf19
C4orf22
C4orf32
C4orf34
C4orf41
C4orf43
C4orf46
C4orf47
C4orf50
C4orf51
C4orf52
C5
C5orf13
C5orf24
C5orf25
C5orf28
C5orf33
C5orf36
C5orf41
C5orf48
C5orf49
C6
C6orf106
C6orf115
C6orf145
C6orf154
C6orf186
C6orf201
C6orf223
C6orf25
C6orf27
C6orf35
C6orf62
C6orf70
C6orf72
C6orf97
C7orf10
C7orf16
C7orf27
C7orf28A
C7orf28B
C7orf34
C7orf42
C7orf50
C7orf60
C7orf63
C8orf34
C8orf40
C8orf41
C8orf74
C9orf102
C9orf103
C9orf140
C9orf144B
C9orf153
C9orf16
C9orf167
C9orf171
C9orf24
C9orf25
C9orf3
C9orf30
C9orf5
C9orf50
C9orf6
C9orf68
C9orf80
C9orf82
C9orf93
C9orf96
C9orf98
CA10
CA12
CA13
CA14
CA4
CA5B
CA8
CAB39
CABIN1
CABLES1
CABLES2
CABYR
CACNA1A
CACNA1B
CACNA1C
CACNA1D
CACNA1G
CACNA1H
CACNA1I
CACNA1S
CACNA2D3
CACNA2D4
CACNB2
CACNB4
CACNG2
CACNG6
CAD
CADM1
CADM2
CADM4
CADPS
CADPS2
CALCRL
CALM1
CALN1
CAMK1
CAMK1D
CAMK2A
CAMK2B
CAMK2G
CAMKK2
CAMSAP1
CAMSAP1L1
CAMTA1
CAND2
CANT1
CANX
CAP1
CAP2
CAPN1
CAPN2
CAPN3
CAPN7
CAPN8
CAPN9
CAPRIN1
CAPS2
CAPZA1
CAPZB
CARD10
CARD11
CARKD
CARM1
CARS
CASC3
CASC4
CASC5
CASK
CASP2
CASP6
CASP8
CASP8AP2
CASP9
CASR
CAST
CASZ1
CAT
CATSPER2
CATSPER4
CATSPERB
CATSPERG
CAV1
CBARA1
CBFA2T2
CBFA2T3
CBFB
CBL
CBLC
CBWD1
CBWD2
CBWD3
CBWD6
CCAR1
CCBE1
CCDC101
CCDC102B
CCDC106
CCDC108
CCDC109A
CCDC109B
CCDC111
CCDC113
CCDC115
CCDC117
CCDC12
CCDC122
CCDC123
CCDC126
CCDC132
CCDC134
CCDC135
CCDC138
CCDC14
CCDC146
CCDC148
CCDC149
CCDC15
CCDC150
CCDC18
CCDC27
CCDC28A
CCDC30
CCDC33
CCDC36
CCDC38
CCDC40
CCDC41
CCDC42B
CCDC46
CCDC47
CCDC48
CCDC50
CCDC52
CCDC55
CCDC57
CCDC6
CCDC60
CCDC62
CCDC63
CCDC64
CCDC65
CCDC67
CCDC68
CCDC7
CCDC73
CCDC77
CCDC79
CCDC85A
CCDC87
CCDC88C
CCDC90A
CCDC92
CCDC94
CCDC99
CCK
CCL28
CCNB1
CCNB1IP1
CCNB3
CCNG2
CCNJ
CCNJL
CCNY
CCPG1
CCRN4L
CCT3
CCT5
CCT8L2
CD101
CD164
CD226
CD2AP
CD38
CD40LG
CD52
CD58
CD59
CD70
CD74
CD82
CD8B
CD96
CD99
CDADC1
CDC123
CDC14B
CDC16
CDC25A
CDC25C
CDC27
CDC34
CDC40
CDC42
CDC42BPA
CDC42BPB
CDC42BPG
CDC42EP4
CDC5L
CDC73
CDCA2
CDCA7L
CDCP1
CDH10
CDH12
CDH13
CDH15
CDH18
CDH2
CDH20
CDH23
CDH4
CDH5
CDH7
CDH8
CDHR2
CDK11A
CDK11B
CDK12
CDK14
CDK15
CDK17
CDK5R2
CDK5RAP1
CDK5RAP2
CDK5RAP3
CDK6
CDK7
CDKAL1
CDKL2
CDKL3
CDKL5
CDKN1C
CDON
CDR2L
CDRT15
CDS2
CDV3
CDX1
CDYL2
CEACAM6
CEBPZ
CECR1
CECR2
CECR5
CEL
CELA1
CELA2A
CELF1
CELF2
CELF4
CELSR1
CELSR2
CELSR3
CENPA
CENPB
CENPC1
CENPE
CENPH
CENPI
CENPJ
CENPK
CENPP
CENPT
CEP152
CEP192
CEP250
CEP63
CEP72
CEP76
CEP78
CERK
CES1
CES3
CES8
CETP
CFDP1
CFHR3
CFHR4
CFLAR
CGGBP1
CGRRF1
CHAF1B
CHCHD1
CHCHD3
CHCHD6
CHD1
CHD1L
CHD2
CHD3
CHD5
CHD6
CHD7
CHD8
CHD9
CHEK1
CHFR
CHI3L2
CHID1
CHKA
CHL1
CHM
CHMP1A
CHMP2A
CHMP7
CHN1
CHN2
CHORDC1
CHP
CHPT1
CHRM1
CHRNA6
CHRNA7
CHRNB3
CHST10
CHST11
CHST12
CHST4
CHST8
CHSY1
CHSY3
CHTF8
CHUK
CIAPIN1
CIB2
CIB3
CIDEB
CIITA
CIRBP
CIT
CKAP2
CKAP2L
CKAP4
CKAP5
CLASP1
CLASP2
CLCF1
CLCN3
CLCN5
CLCN6
CLDN10
CLDN11
CLDN14
CLDN18
CLDN5
CLEC16A
CLEC3B
CLEC6A
CLEC9A
CLIC4
CLIC6
CLINT1
CLIP1
CLIP2
CLIP4
CLK1
CLK2
CLK4
CLMN
CLN6
CLN8
CLNS1A
CLPB
CLPTM1
CLPTM1L
CLPX
CLRN1
CLRN3
CLSTN1
CLSTN2
CLTC
CLTCL1
CLUAP1
CLUL1
CLVS2
CLYBL
CMAS
CMBL
CMC1
CMIP
CMTM4
CNBD1
CNDP1
CNGB3
CNIH3
CNIH4
CNKSR3
CNN2
CNNM1
CNNM2
CNNM4
CNO
CNOT1
CNOT10
CNOT2
CNOT3
CNOT4
CNOT6
CNOT6L
CNP
CNPY1
CNRIP1
CNST
CNTD1
CNTLN
CNTN1
CNTN3
CNTN4
CNTN5
CNTN6
CNTNAP1
CNTNAP2
CNTNAP4
CNTNAP5
COBL
COBLL1
COG3
COG4
COG5
COG6
COG7
COG8
COL12A1
COL13A1
COL14A1
COL15A1
COL16A1
COL18A1
COL19A1
COL21A1
COL22A1
COL23A1
COL24A1
COL25A1
COL27A1
COL28A1
COL3A1
COL4A2
COL4A5
COL4A6
COL5A1
COL5A2
COL5A3
COL6A1
COL6A3
COL6A6
COL8A2
COLEC10
COLEC12
COLQ
COMMD1
COMMD10
COMMD7
COMT
COPA
COPG
COPG2
COPS3
COPS6
COPZ1
COPZ2
COQ10A
COQ10B
COQ3
CORIN
CORO1C
CORO2B
CORO7
COX4I1
COX4I2
COX7A2L
COX7B
COX7B2
CPA6
CPAMD8
CPB1
CPD
CPEB1
CPEB3
CPLX1
CPM
CPNE1
CPNE4
CPNE7
CPPED1
CPS1
CPSF4
CPT1A
CPT1B
CR1L
CRADD
CRAMP1L
CRB1
CRB2
CRBN
CRCP
CREB1
CREB3L1
CREB3L2
CREB5
CREBBP
CREBL2
CRELD1
CRHR1
CRIM1
CRIP2
CRIPT
CRK
CRMP1
CRTAC1
CRTC1
CRTC3
CRYBB1
CRYGA
CRYGN
CRYL1
CRYZL1
CSAD
CSDA
CSDE1
CSE1L
CSF2RA
CSF3
CSGALNACT1
CSGALNACT2
CSK
CSMD1
CSMD2
CSMD3
CSNK1E
CSNK1G1
CSNK1G2
CSNK2A1
CSNK2A2
CSPG4
CSPP1
CSRNP3
CSTF3
CT45A4
CTAG1A
CTAGE4
CTAGE6
CTBP2
CTCF
CTDP1
CTDSPL
CTDSPL2
CTHRC1
CTNNA1
CTNNA2
CTNNA3
CTNNAL1
CTNNBIP1
CTNND1
CTNND2
CTSF
CTSS
CTTN
CTTNBP2
CTTNBP2NL
CUBN
CUL1
CUL2
CUL4A
CUL5
CUL9
CUX1
CUX2
CWC25
CWC27
CWH43
CXCL13
CXorf22
CXorf23
CXorf30
CYB5B
CYB5D2
CYB5R3
CYFIP1
CYGB
CYHR1
CYP11B2
CYP19A1
CYP1A1
CYP1B1
CYP20A1
CYP2A7
CYP2B6
CYP2C19
CYP2D6
CYP2S1
CYP2W1
CYP3A43
CYP46A1
CYP4F22
CYP4Z1
CYTH1
CYTH3
CYTSA
CYTSB
CYYR1
D2HGDH
D4S234E
DAAM1
DAB1
DAB2IP
DACH2
DAG1
DAGLA
DAK
DAO
DAP
DAP3
DAPK1
DAPK2
DAPL1
DAZ1
DAZ2
DAZ3
DAZAP1
DBN1
DBNDD1
DBNDD2
DBNL
DBP
DBR1
DBX2
DCAF12
DCAF5
DCAF6
DCAF8
DCAKD
DCBLD2
DCC
DCDC2
DCI
DCLK1
DCLK2
DCPS
DCTN4
DCTN6
DCTPP1
DCUN1D1
DCUN1D2
DCUN1D3
DCUN1D4
DCXR
DDB1
DDB2
DDC
DDHD1
DDI2
DDIT4
DDX1
DDX10
DDX17
DDX20
DDX21
DDX23
DDX27
DDX31
DDX4
DDX41
DDX42
DDX43
DDX46
DDX50
DDX52
DDX54
DDX56
DDX58
DDX59
DDX6
DEFB112
DEFB119
DEGS2
DEK
DENND1A
DENND1B
DENND1C
DENND2A
DENND2C
DENND3
DENND4A
DENND4C
DENND5A
DENND5B
DEPDC5
DEPDC6
DERA
DET1
DFFB
DFNA5
DGAT2
DGCR14
DGCR6L
DGCR8
DGKA
DGKB
DGKD
DGKG
DGKI
DGKZ
DGUOK
DHDPSL
DHFR
DHODH
DHRS3
DHRS4L1
DHRS7B
DHRSX
DHX29
DHX30
DHX33
DHX34
DHX35
DHX37
DHX57
DHX58
DHX8
DIAPH1
DIAPH2
DICER1
DIDO1
DIP2A
DIP2B
DIP2C
DIS3L
DIS3L2
DISC1
DISP2
DIXDC1
DKK3
DKKL1
DLAT
DLC1
DLD
DLEC1
DLEU7
DLG1
DLG2
DLG4
DLG5
DLGAP1
DLGAP2
DLGAP3
DLGAP4
DLGAP5
DLK2
DLST
DMBT1
DMD
DMKN
DMP1
DMPK
DMXL1
DMXL2
DNAH10
DNAH11
DNAH12
DNAH14
DNAH17
DNAH2
DNAH3
DNAH5
DNAH6
DNAH7
DNAH8
DNAH9
DNAI1
DNAJA1
DNAJA2
DNAJA3
DNAJB1
DNAJB12
DNAJB6
DNAJC1
DNAJC13
DNAJC15
DNAJC16
DNAJC2
DNAJC21
DNAJC25
DNAJC27
DNAJC3
DNAJC5
DNAJC5B
DNAJC8
DNAL1
DNAL4
DNER
DNM2
DNMBP
DNMT1
DNMT3B
DNTT
DNTTIP1
DOC2B
DOCK1
DOCK10
DOCK2
DOCK3
DOCK4
DOCK5
DOCK6
DOCK7
DOCK8
DOCK9
DOK2
DOK5
DOK6
DOT1L
DPAGT1
DPF3
DPP10
DPP6
DPP8
DPP9
DPY19L3
DPY19L4
DPYD
DPYSL2
DPYSL3
DRD2
DRD3
DSCAM
DSCC1
DSE
DSG2
DSG3
DSN1
DST
DSTYK
DTD1
DTL
DTNA
DTNB
DTNBP1
DTWD2
DTX1
DTX2
DTX4
DUS1L
DUS2L
DUS4L
DUSP10
DUSP11
DUSP16
DUT
DUXA
DYDC2
DYM
DYNC1H1
DYNC1I1
DYNC1LI2
DYNC2H1
DYNLRB1
DYRK1A
DYRK1B
DYSF
DYSFIP1
DYTN
DZIP1L
E2F2
E2F3
E2F4
EAPP
EARS2
EBAG9
EBF1
EBF2
EBF3
EBF4
EBNA1BP2
EBPL
ECD
ECE1
ECE2
ECM1
ECSIT
ECT2
ECT2L
EDARADD
EEA1
EEF1A1
EEF1A2
EEF1B2
EEF1D
EEFSEC
EEPD1
EFCAB2
EFCAB4B
EFCAB6
EFHA2
EFHB
EFHC2
EFHD1
EFHD2
EFNA5
EFR3B
EFTUD1
EGFL6
EGFL7
EGFLAM
EGFR
EGLN2
EHBP1
EHD1
EHD2
EHD3
EIF1
EIF2A
EIF2AK3
EIF2B3
EIF2C2
EIF2C3
EIF2C4
EIF3A
EIF3B
EIF3C
EIF3CL
EIF3H
EIF3J
EIF3K
EIF4B
EIF4E
EIF4E1B
EIF4E3
EIF4EBP2
EIF4ENIF1
EIF4G3
EIF5B
ELAVL1
ELF1
ELF2
ELF3
ELF4
ELK3
ELK4
ELL
ELMO1
ELOVL2
ELOVL5
ELP2
ELP3
EMID1
EMID2
EMILIN1
EMILIN2
EML1
EML4
EML5
EML6
EMP2
EMR1
EMR3
ENAH
ENG
ENGASE
ENKUR
ENO1
ENOX1
ENPP1
ENPP2
ENPP3
ENPP6
ENTHD1
ENTPD2
ENTPD4
ENTPD8
EP300
EP400
EPAS1
EPB41
EPB41L2
EPB41L4A
EPB41L5
EPB49
EPC1
EPC2
EPHA10
EPHA6
EPHA7
EPHB1
EPHB2
EPHB4
EPHX4
EPM2A
EPN2
EPOR
EPRS
EPS15
EPS15L1
EPS8
EPSTI1
EPT1
ERBB2IP
ERBB3
ERBB4
ERC1
ERC2
ERCC2
ERCC4
ERCC5
ERCC6L
ERF
ERG
ERGIC1
ERI2
ERI3
ERMAP
ERN1
ERP44
ERRFI1
ESCO1
ESPN
ESR1
ESR2
ESRP1
ESRRA
ESRRB
ESRRG
ESYT2
ETF1
ETFA
ETNK1
ETS1
ETV1
ETV5
ETV6
ETV7
EVC
EVC2
EVI5
EVI5L
EVL
EXD1
EXD2
EXD3
EXO1
EXOC2
EXOC4
EXOC5
EXOC6
EXOC6B
EXOG
EXOSC1
EXOSC9
EXTL1
EXTL3
EYA1
EYA2
EYA3
EYS
EZH1
EZH2
EZR
F10
F13A1
F8
F9
FA2H
FAAH2
FABP6
FADS3
FAF1
FAF2
FAH
FAIM
FAIM2
FAIM3
FAM100A
FAM102A
FAM103A1
FAM104B
FAM107B
FAM114A1
FAM115A
FAM116A
FAM117A
FAM117B
FAM118A
FAM118B
FAM119A
FAM120A
FAM120B
FAM120C
FAM122B
FAM122C
FAM123C
FAM125B
FAM128B
FAM129A
FAM129B
FAM132A
FAM134B
FAM135B
FAM13A
FAM13B
FAM149A
[truncated: 4,664 more rows]

## Sheet: total -abnormal
A2BP1
A2LD1
A2M
AAK1
AARS
AASDH
AASDHPPT
AATF
ABAT
ABCA1
ABCA10
ABCA12
ABCA13
ABCA3
ABCA5
ABCA9
ABCB10
ABCB11
ABCB4
ABCB5
ABCB9
ABCC1
ABCC2
ABCC4
ABCC5
ABCC6
ABCC8
ABCD1
ABCD4
ABCE1
ABCF1
ABCG1
ABCG2
ABCG5
ABHD11
ABHD12
ABHD12B
ABHD2
ABHD3
ABHD4
ABHD5
ABHD6
ABI1
ABI2
ABI3BP
ABL1
ABL2
ABLIM1
ABLIM2
ABLIM3
ABR
ABRA
ABTB2
ACAA2
ACACA
ACACB
ACAD11
ACADL
ACADM
ACADS
ACADSB
ACAN
ACAP2
ACBD3
ACBD5
ACBD6
ACBD7
ACCN1
ACCN2
ACE
ACER1
ACER2
ACER3
ACIN1
ACLY
ACN9
ACO2
ACOT1
ACOT11
ACOT13
ACOT4
ACOT7
ACOT9
ACOX1
ACOX2
ACOX3
ACOXL
ACP1
ACPL2
ACR
ACRC
ACSBG1
ACSBG2
ACSF2
ACSF3
ACSL3
ACSL4
ACSM1
ACSM3
ACSS2
ACSS3
ACTA2
ACTG2
ACTL6B
ACTL8
ACTN1
ACTN2
ACTN4
ACTR1A
ACTR2
ACTR3
ACTR3B
ACTR3C
ACTR6
ACVR1
ACVR1B
ACVR1C
ACVR2A
ACVR2B
ACVRL1
ACYP2
ADAD1
ADAM10
ADAM11
ADAM12
ADAM17
ADAM18
ADAM19
ADAM2
ADAM22
ADAM23
ADAM9
ADAMTS10
ADAMTS12
ADAMTS13
ADAMTS14
ADAMTS16
ADAMTS17
ADAMTS18
ADAMTS19
ADAMTS2
ADAMTS20
ADAMTS6
ADAMTS9
ADAMTSL1
ADAMTSL3
ADAP1
ADAR
ADARB1
ADARB2
ADCK1
ADCK2
ADCK4
ADCY1
ADCY10
ADCY2
ADCY5
ADCY7
ADCY8
ADCY9
ADD1
ADD2
ADD3
ADIPOQ
ADIPOR1
ADIPOR2
ADK
ADNP
ADNP2
ADORA1
ADORA2A
ADORA2B
ADORA3
ADPGK
ADRA1A
ADRA1B
ADRB1
ADRB3
ADRBK1
ADRBK2
ADSS
AEBP2
AFAP1
AFAP1L2
AFF1
AFF2
AFF3
AFF4
AFG3L2
AFP
AFTPH
AGAP1
AGAP11
AGAP3
AGAP6
AGBL1
AGBL2
AGBL3
AGBL4
AGER
AGFG1
AGGF1
AGK
AGL
AGPAT3
AGPAT4
AGPAT5
AGPAT6
AGPHD1
AGR2
AGT
AGTPBP1
AGTR1
AGXT2L1
AGXT2L2
AHCTF1
AHCY
AHCYL1
AHCYL2
AHDC1
AHI1
AHNAK
AHRR
AIFM1
AIFM2
AIFM3
AIG1
AIM1
AIM1L
AIMP1
AJAP1
AK1
AK2
AK3
AK3L1
AK5
AK7
AKAP1
AKAP10
AKAP11
AKAP12
AKAP13
AKAP14
AKAP5
AKAP6
AKAP7
AKAP8
AKAP9
AKIRIN2
AKNA
AKNAD1
AKR1E2
AKT2
AKT3
AKTIP
ALAS1
ALB
ALCAM
ALDH1A1
ALDH1A2
ALDH1L1
ALDH1L2
ALDH2
ALDH3B1
ALDH3B2
ALDH4A1
ALDH5A1
ALDH6A1
ALDOA
ALG10B
ALG14
ALG1L2
ALG6
ALG8
ALK
ALKBH1
ALKBH3
ALLC
ALMS1
ALOX5
ALOX5AP
ALPK2
ALPK3
ALPL
ALS2
ALS2CL
ALS2CR11
ALS2CR8
ALX3
ALX4
AMAC1
AMBRA1
AMD1
AMDHD1
AMFR
AMHR2
AMMECR1
AMMECR1L
AMN
AMN1
AMPD2
AMPH
AMZ2
ANAPC1
ANAPC10
ANAPC13
ANAPC16
ANAPC4
ANAPC5
ANG
ANGEL1
ANGPT1
ANGPTL6
ANK1
ANK2
ANK3
ANKAR
ANKFN1
ANKFY1
ANKH
ANKHD1-EIF4EBP3
ANKIB1
ANKLE1
ANKLE2
ANKMY1
ANKRD12
ANKRD13A
ANKRD13C
ANKRD16
ANKRD17
ANKRD2
ANKRD20A3
ANKRD20A4
ANKRD24
ANKRD26
ANKRD27
ANKRD28
ANKRD29
ANKRD30A
ANKRD30B
ANKRD32
ANKRD33B
ANKRD34C
ANKRD35
ANKRD36
ANKRD36B
ANKRD40
ANKRD42
ANKRD44
ANKRD45
ANKRD46
ANKRD5
ANKRD50
ANKRD53
ANKRD55
ANKRD6
ANKS1A
ANKS1B
ANKS6
ANLN
ANO1
ANO10
ANO2
ANO3
ANO4
ANO5
ANO7
ANP32A
ANTXR1
ANTXR2
ANUBL1
ANXA11
ANXA13
ANXA5
ANXA6
ANXA7
ANXA8
ANXA9
AOAH
AOX1
AP1B1
AP1G1
AP1M1
AP1S1
AP1S2
AP1S3
AP2A2
AP2B1
AP2S1
AP3B1
AP3B2
AP3M1
AP3M2
AP3S1
AP3S2
AP4E1
APAF1
APBA1
APBA2
APBB1IP
APBB2
APC
APCDD1
APCDD1L
APH1B
API5
APLF
APLP2
APOBEC2
APOBEC3B
APOBEC3H
APOC1
APOD
APOH
APOL3
APOL6
APOLD1
APOO
APP
APPBP2
APPL1
APPL2
APTX
AQP11
AQP5
AQP8
AQP9
AQPEP
AQR
ARAP1
ARAP2
ARAP3
ARCN1
ARF1
ARF6
ARFGAP2
ARFGAP3
ARFGEF1
ARFGEF2
ARFIP1
ARG2
ARHGAP10
ARHGAP11A
ARHGAP11B
ARHGAP12
ARHGAP15
ARHGAP17
ARHGAP18
ARHGAP19
ARHGAP20
ARHGAP21
ARHGAP23
ARHGAP24
ARHGAP25
ARHGAP26
ARHGAP27
ARHGAP29
ARHGAP31
ARHGAP32
ARHGAP5
ARHGAP6
ARHGAP9
ARHGEF10
ARHGEF10L
ARHGEF11
ARHGEF12
ARHGEF15
ARHGEF16
ARHGEF17
ARHGEF19
ARHGEF2
ARHGEF3
ARHGEF4
ARHGEF5
ARHGEF5L
ARHGEF6
ARHGEF7
ARID1A
ARID1B
ARID2
ARID3B
ARID4A
ARID4B
ARID5A
ARID5B
ARIH1
ARIH2
ARL10
ARL11
ARL13B
ARL15
ARL3
ARL4A
ARL5C
ARL6
ARL6IP1
ARL6IP5
ARL6IP6
ARL8B
ARL9
ARMC2
ARMC3
ARMC4
ARMC9
ARNT
ARNT2
ARNTL
ARNTL2
ARPC1A
ARPC2
ARPC3
ARPC4
ARPC5
ARPP19
ARPP21
ARRB1
ARRDC3
ARRDC5
ARSB
ARSD
ARSG
ARSK
ART3
ART4
ART5
ARTN
ARV1
ARVCF
AS3MT
ASAH1
ASAM
ASAP1
ASAP2
ASB13
ASB18
ASB3
ASB4
ASB5
ASB7
ASB8
ASB9
ASCC1
ASCC2
ASCC3
ASCL1
ASCL2
ASCL3
ASCL4
ASGR1
ASH1L
ASH2L
ASNS
ASNSD1
ASPHD2
ASRGL1
ASS1
ASTE1
ASTN1
ASTN2
ASXL1
ASXL2
ASXL3
ASZ1
ATAD1
ATAD2
ATAD2B
ATAD5
ATE1
ATF2
ATF3
ATF6
ATF6B
ATF7
ATF7IP
ATG10
ATG16L1
ATG16L2
ATG2B
ATG3
ATG4B
ATG4C
ATG5
ATG7
ATL1
ATL2
ATL3
ATM
ATOH8
ATP10A
ATP10B
ATP11A
ATP11B
ATP12A
ATP13A2
ATP13A3
ATP13A4
ATP13A5
ATP1A1
ATP1A3
ATP1B3
ATP2A2
ATP2A3
ATP2B1
ATP2B2
ATP2B3
ATP2B4
ATP2C2
ATP5A1
ATP5C1
ATP5F1
ATP5G2
ATP5J
ATP5L
ATP5O
ATP5S
ATP6V0A1
ATP6V0A2
ATP6V0A4
ATP6V0D1
ATP6V0D2
ATP6V0E1
ATP6V1C1
ATP6V1C2
ATP6V1D
ATP6V1E1
ATP6V1E2
ATP6V1H
ATP7A
ATP7B
ATP8A1
ATP8A2
ATP8B1
ATP8B2
ATP8B4
ATP9A
ATP9B
ATPAF1
ATPBD4
ATR
ATRN
ATRNL1
ATRX
ATXN1
ATXN10
ATXN2
ATXN3
ATXN7
ATXN7L1
AUH
AUTS2
AVEN
AVP
AVPI1
AVPR1B
AXIN2
AZIN1
B3GALNT1
B3GALNT2
B3GALT1
B3GALTL
B3GNT2
B4GALNT1
B4GALNT2
B4GALNT3
B4GALT1
B4GALT2
B4GALT4
B4GALT5
B4GALT7
B9D2
BAALC
BACE1
BACE2
BACH1
BACH2
BAG1
BAG2
BAG3
BAG4
BAGE2
BAHD1
BAI1
BAI3
BAIAP2L1
BANF2
BANK1
BANP
BARD1
BARX2
BAT2L1
BAT2L2
BATF2
BAX
BAZ1A
BAZ1B
BAZ2A
BAZ2B
BBC3
BBOX1
BBS2
BBS4
BBS5
BBS9
BBX
BCAM
BCAP29
BCAP31
BCAR3
BCAS1
BCAS3
BCAS4
BCAT1
BCDIN3D
BCL10
BCL11A
BCL11B
BCL2
BCL2L12
BCL2L13
BCL3
BCL7A
BCL7C
BCL9
BCL9L
BCMO1
BCO2
BCOR
BCORL1
BCR
BDH1
BDKRB2
BDNF
BDP1
BEAN
BEND2
BEND3
BEND7
BEST1
BEST3
BET3L
BFAR
BFSP1
BFSP2
BGN
BHMT2
BICC1
BICD1
BICD2
BID
BIN1
BIN2
BIN3
BIRC6
BIVM
BLM
BLMH
BLNK
BLVRA
BLZF1
BMP1
BMP10
BMP2K
BMP6
BMP7
BMPER
BMPR1A
BMPR1B
BMPR2
BMS1
BNC1
BNC2
BNIP2
BOC
BOD1L
BOLL
BPGM
BPI
BPIL2
BPIL3
BPNT1
BPTF
BRAF
BRAP
BRCA1
BRCA2
BRCC3
BRD4
BRD7
BRD9
BRDT
BRE
BRF2
BRI3BP
BRIP1
BRMS1L
BRP44
BRP44L
BRPF3
BRWD1
BRWD3
BSCL2
BSN
BSND
BSPRY
BST1
BTAF1
BTBD1
BTBD10
BTBD11
BTBD16
BTBD17
BTBD3
BTBD7
BTBD8
BTBD9
BTD
BTF3
BTF3L4
BTG2
BTG3
BTG4
BTNL3
BTNL9
BTRC
BUB1
BUB1B
BUD13
BVES
BYSL
BZW1
BZW2
C10orf107
C10orf11
C10orf119
C10orf120
C10orf122
C10orf128
C10orf129
C10orf131
C10orf137
C10orf140
C10orf18
C10orf2
C10orf26
C10orf27
C10orf28
C10orf46
C10orf47
C10orf57
C10orf67
C10orf72
C10orf76
C10orf79
C10orf81
C10orf84
C10orf90
C10orf99
C11orf16
C11orf24
C11orf30
C11orf31
C11orf41
C11orf49
C11orf54
C11orf57
C11orf58
C11orf60
C11orf61
C11orf63
C11orf65
C11orf67
C11orf70
C11orf73
C11orf80
C11orf82
C11orf84
C11orf85
C11orf9
C11orf94
C11orf95
C12orf11
C12orf24
C12orf35
C12orf39
C12orf4
C12orf41
C12orf43
C12orf49
C12orf51
C12orf54
C12orf56
C12orf62
C12orf63
C12orf71
C12orf76
C13orf1
C13orf16
C13orf18
C13orf23
C13orf27
C13orf34
C13orf35
C13orf38
C14orf102
C14orf106
C14orf118
C14orf135
C14orf142
C14orf143
C14orf145
C14orf147
C14orf148
C14orf156
C14orf159
C14orf166
C14orf179
C14orf182
C14orf2
C14orf37
C14orf38
C14orf45
C14orf49
C14orf50
C14orf93
C15orf23
C15orf24
C15orf27
C15orf29
C15orf33
C15orf41
C15orf42
C15orf44
C15orf52
C15orf54
C15orf59
C15orf60
C16orf45
C16orf46
C16orf5
C16orf52
C16orf58
C16orf61
C16orf62
C16orf68
C16orf70
C16orf72
C16orf73
C16orf74
C16orf75
C16orf78
C16orf80
C16orf87
C16orf89
C17orf106
C17orf108
C17orf28
C17orf48
C17orf51
C17orf53
C17orf56
C17orf57
C17orf58
C17orf60
C17orf63
C17orf64
C17orf65
C17orf66
C17orf67
C17orf75
C17orf76
C17orf79
C17orf85
C17orf87
C17orf89
C17orf95
C18orf1
C18orf10
C18orf19
C18orf22
C18orf25
C18orf34
C18orf45
C18orf54
C18orf56
C18orf62
C18orf8
C19orf18
C19orf2
C19orf20
C19orf21
C19orf42
C19orf44
C19orf45
C19orf46
C19orf50
C19orf54
C19orf57
C19orf63
C19orf69
C19orf75
C1GALT1
C1orf100
C1orf101
C1orf106
C1orf107
C1orf111
C1orf112
C1orf113
C1orf123
C1orf124
C1orf125
C1orf129
C1orf130
C1orf131
C1orf14
C1orf141
C1orf144
C1orf163
C1orf168
C1orf173
C1orf175
C1orf177
C1orf183
C1orf185
C1orf186
C1orf190
C1orf201
C1orf21
C1orf212
C1orf216
C1orf228
C1orf25
C1orf26
C1orf27
C1orf43
C1orf57
C1orf58
C1orf59
C1orf61
C1orf63
C1orf64
C1orf77
C1orf83
C1orf84
C1orf9
C1orf92
C1orf95
C1QC
C1QL1
C1QL2
C1QTNF2
C1QTNF7
C1R
C2
C20orf107
C20orf11
C20orf117
C20orf118
C20orf132
C20orf141
C20orf152
C20orf160
C20orf165
C20orf185
C20orf194
C20orf196
C20orf197
C20orf24
C20orf26
C20orf3
C20orf30
C20orf4
C20orf54
C20orf7
C20orf71
C20orf94
C20orf95
C20orf96
C21orf29
C21orf33
C21orf45
C21orf56
C21orf63
C21orf7
C22orf28
C22orf30
C22orf33
C22orf36
C22orf42
C22orf43
C22orf9
C2CD2
C2CD3
C2CD4D
C2orf18
C2orf27A
C2orf27B
C2orf29
C2orf3
C2orf34
C2orf39
C2orf42
C2orf43
C2orf44
C2orf48
C2orf49
C2orf50
C2orf55
C2orf56
C2orf61
C2orf63
C2orf65
C2orf67
C2orf70
C2orf71
C2orf73
C2orf76
C2orf77
C2orf83
C2orf86
C2orf88
C3
C3orf19
C3orf20
C3orf21
C3orf22
C3orf23
C3orf24
C3orf25
C3orf26
C3orf31
C3orf32
C3orf33
C3orf35
C3orf37
C3orf43
C3orf58
C3orf59
C3orf63
C3orf64
C3orf67
C3orf70
C3orf71
C3orf77
C4orf17
C4orf19
C4orf21
C4orf22
C4orf31
C4orf32
C4orf34
C4orf37
C4orf41
C4orf43
C4orf45
C4orf46
C4orf47
C4orf51
C4orf52
C5
C5orf13
C5orf25
C5orf32
C5orf33
C5orf36
C5orf38
C5orf39
C5orf40
C5orf41
C5orf42
C5orf44
C5orf47
C5orf49
C5orf53
C5orf56
C5orf60
C5orf62
C6orf10
C6orf103
C6orf105
C6orf106
C6orf115
C6orf127
C6orf129
C6orf130
C6orf138
C6orf145
C6orf150
C6orf154
C6orf163
C6orf165
C6orf167
C6orf168
C6orf174
C6orf182
C6orf186
C6orf191
C6orf204
C6orf211
C6orf222
C6orf35
C6orf52
C6orf57
C6orf70
C6orf89
C6orf94
C6orf97
C7
C7orf10
C7orf16
C7orf27
C7orf28A
C7orf28B
C7orf30
C7orf31
C7orf34
C7orf42
C7orf49
C7orf50
C7orf51
C7orf52
C7orf58
C7orf60
C7orf64
C7orf65
C7orf68
C8orf22
C8orf31
C8orf34
C8orf40
C8orf41
C8orf42
C8orf44
C8orf46
C8orf47
C8orf74
C8orf80
C9
C9orf102
C9orf103
C9orf116
C9orf128
C9orf131
C9orf140
C9orf153
C9orf156
C9orf16
C9orf163
C9orf171
C9orf173
C9orf21
C9orf24
C9orf25
C9orf3
C9orf30
C9orf4
C9orf41
C9orf5
C9orf6
C9orf68
C9orf78
C9orf79
C9orf80
C9orf82
C9orf84
C9orf85
C9orf86
C9orf9
C9orf93
C9orf96
C9orf98
CA10
CA12
CA13
CA14
CA2
CA4
CA5B
CA6
CA8
CAB39
CAB39L
CABC1
CABIN1
CABLES1
CABP1
CABP4
CABP5
CACHD1
CACNA1A
CACNA1B
CACNA1C
CACNA1D
CACNA1E
CACNA1G
CACNA1H
CACNA1I
CACNA1S
CACNA2D1
CACNA2D2
CACNA2D3
CACNA2D4
CACNB2
CACNB4
CACNG2
CACNG3
CACNG4
CACNG7
CAD
CADM1
CADM2
CADM3
CADM4
CADPS
CADPS2
CAGE1
CALB1
CALCOCO1
CALCOCO2
CALCR
CALCRL
CALD1
CALN1
CALR
CALR3
CALU
CAMK1
CAMK1D
CAMK2A
CAMK2B
CAMK2D
CAMK2G
CAMK4
CAMSAP1
CAMSAP1L1
CAMTA1
CAMTA2
CAND2
CAP1
CAP2
CAPN1
CAPN10
CAPN11
CAPN2
CAPN3
CAPN5
CAPN7
CAPN8
CAPRIN1
CAPRIN2
CAPS2
CAPSL
CAPZA1
CAPZA2
CAPZB
CARD10
CARD11
CARD14
CARD8
CARKD
CARM1
CARS
CARS2
CASC1
CASC4
CASC5
CASK
CASKIN2
CASP2
CASP5
CASP7
CASP8
CASP8AP2
CASP9
CASQ1
CASQ2
CASR
CASS4
CAST
CASZ1
CAT
CATSPER3
CATSPER4
CATSPERB
CAV1
CBARA1
CBFA2T2
CBFA2T3
CBFB
CBL
CBLB
CBLC
CBLL1
CBLN2
CBR3
CBWD1
CBWD2
CBWD3
CBWD6
CBX2
CBX4
CBX5
CBX6
CBX7
CBX8
CC2D1A
CC2D2A
CCAR1
CCBE1
CCBL1
CCBL2
CCBP2
CCDC101
CCDC102A
CCDC102B
CCDC103
CCDC104
CCDC105
CCDC108
CCDC109A
CCDC109B
CCDC11
CCDC111
CCDC114
CCDC115
CCDC117
CCDC12
CCDC120
CCDC123
CCDC13
CCDC132
CCDC134
CCDC135
CCDC137
CCDC138
CCDC14
CCDC142
CCDC144A
CCDC144B
CCDC144NL
CCDC146
CCDC148
CCDC149
CCDC15
CCDC150
CCDC18
CCDC19
CCDC21
CCDC22
CCDC23
CCDC27
CCDC28A
CCDC28B
CCDC3
CCDC30
CCDC33
CCDC34
CCDC37
CCDC38
CCDC40
CCDC41
CCDC42
CCDC43
CCDC45
CCDC46
CCDC47
CCDC48
CCDC50
CCDC52
CCDC55
CCDC57
CCDC6
CCDC60
CCDC61
CCDC62
CCDC63
CCDC64
CCDC64B
CCDC65
CCDC66
CCDC67
CCDC68
CCDC69
CCDC7
CCDC73
CCDC77
CCDC79
CCDC83
CCDC85A
CCDC85C
CCDC88A
CCDC88B
CCDC88C
CCDC90A
CCDC91
CCDC92
CCDC93
CCDC94
CCDC99
CCHCR1
CCK
CCL17
CCL20
CCL22
CCL28
CCL3L1
CCL5
CCL8
CCM2
CCNB1
CCNB3
CCNC
CCND1
CCND2
CCND3
CCNF
CCNJ
CCNJL
CCNK
CCNL1
CCNO
CCNT1
CCNT2
CCNY
CCNYL1
CCR6
CCR7
CCR8
CCR9
CCRN4L
CCS
CCT2
CCT3
CCT5
CCT6A
CCT6B
CCT8L2
CD109
CD160
CD163
CD1C
CD2
CD209
CD226
CD247
CD274
CD276
CD28
CD2AP
CD300A
CD300E
CD38
CD3E
CD4
CD40
CD46
CD47
CD48
CD53
CD58
CD6
CD72
CD79A
CD80
CD83
CD86
CD96
CD99
CD99L2
CDADC1
CDAN1
CDC14A
CDC16
CDC20B
CDC23
CDC25A
CDC25C
CDC27
CDC37
CDC37L1
CDC40
CDC42
CDC42BPA
CDC42BPB
CDC42BPG
CDC42EP1
CDC42EP3
CDC42EP5
CDC42SE2
CDC5L
CDC7
CDC73
CDCA2
CDCA7L
CDCP1
CDH1
CDH10
CDH11
CDH12
CDH13
CDH16
CDH17
CDH18
CDH19
CDH2
CDH22
CDH23
CDH26
CDH3
CDH4
CDH7
CDH8
CDH9
CDHR2
CDHR3
CDK11B
CDK13
CDK14
CDK15
CDK17
CDK19
CDK5R2
CDK5RAP1
CDK5RAP2
CDK5RAP3
CDK6
CDK7
CDK8
CDKAL1
CDKL2
CDKL3
CDKL5
CDKN1B
CDKN1C
CDKN2AIPNL
CDKN3
CDON
CDR2
CDR2L
CDRT1
CDRT15
CDRT4
CDS1
CDS2
CDX1
CDX2
CDYL
CEACAM1
CEACAM18
CEACAM19
CEACAM3
CEACAM5
CEACAM6
CEACAM7
CEACAM8
CEBPA
CEBPE
CEBPZ
CECR1
CECR2
CECR5
CELA1
CELA2A
CELA3A
CELA3B
CELF2
CELF3
CELF4
CELF5
CELSR1
CELSR2
CELSR3
CENPB
CENPE
CENPF
CENPI
CENPN
CENPP
CEP110
CEP120
CEP152
CEP164
CEP170
CEP192
CEP250
CEP290
CEP350
CEP57
CEP63
CEP76
CEP78
CEP97
CEPT1
CERK
CERKL
CES1
CES2
CES3
CES8
CETP
CFDP1
CFHR4
CFI
CFL2
CFLAR
CGNL1
CGREF1
CHAF1A
CHAF1B
CHCHD3
CHCHD6
CHCHD7
CHD1
CHD2
CHD3
CHD6
CHD7
CHD8
CHD9
CHEK1
CHEK2
CHFR
CHI3L2
CHIC2
CHID1
CHKA
CHL1
CHMP1A
CHMP4B
CHMP5
CHMP7
CHN1
CHN2
CHPF2
CHRDL2
CHRM3
CHRNA6
CHRNA7
CHRNB3
CHRNB4
CHRNE
CHST1
CHST10
CHST11
CHST12
CHST13
CHST15
CHST3
CHST4
CHST6
CHST8
CHST9
CHSY1
CHSY3
CHUK
CIAPIN1
CIB2
CIB4
CIDEB
CIITA
CINP
CIR1
CIRH1A
CIT
CKAP2L
CKAP5
CKLF
CLASP1
CLASP2
CLCC1
CLCF1
CLCN2
CLCN3
CLCN4
CLCN5
CLCN6
CLCNKA
CLCNKB
CLDN1
CLDN10
CLDN14
CLDN18
CLDN7
CLDND1
CLEC16A
CLEC2L
CLEC4C
CLEC6A
CLEC7A
CLGN
CLIC1
CLIC2
CLIC4
CLIC5
CLIC6
CLINT1
CLIP1
CLIP2
CLIP3
CLIP4
CLK2
CLK4
CLMN
CLN3
CLN5
CLN6
CLN8
CLNS1A
CLOCK
CLPB
CLPX
CLRN1
CLRN3
CLSPN
CLSTN1
CLSTN2
CLTC
CLTCL1
CLU
CLUL1
CLVS1
CLYBL
CMBL
CMC1
CMIP
CMKLR1
CMPK1
CMTM2
CMTM4
CMTM5
CMTM6
CMTM8
CMYA5
CNBD1
CNDP2
CNGA3
CNGB1
CNGB3
CNIH
CNIH3
CNIH4
CNN3
CNNM2
CNNM4
CNO
CNOT1
CNOT10
CNOT2
CNOT4
CNOT6
CNOT6L
CNPY1
CNPY4
CNR2
CNST
CNTLN
CNTN1
CNTN2
CNTN3
CNTN4
CNTN5
CNTN6
CNTNAP1
CNTNAP2
CNTNAP3
CNTNAP4
CNTNAP5
CNTROB
COBL
COBLL1
COBRA1
COG1
COG3
COG4
COG5
COG6
COG7
COL13A1
COL14A1
COL15A1
COL17A1
COL18A1
COL19A1
COL1A1
COL22A1
COL23A1
COL24A1
COL25A1
COL28A1
COL29A1
COL2A1
COL3A1
COL4A1
COL4A2
COL4A3
COL4A3BP
COL4A4
COL4A5
COL4A6
COL5A1
COL5A2
COL6A3
COL6A6
COL8A1
COL8A2
COL9A1
COLEC11
COLEC12
COLQ
COMMD1
COMMD10
COMMD2
COMMD5
COMT
COPA
COPB1
COPB2
COPG
COPG2
COPS3
COPS5
COPS6
COPS7B
COPZ1
COPZ2
COQ10A
CORIN
CORO1A
CORO1C
CORO2A
CORO2B
CORO6
CORO7
COTL1
COX10
COX11
COX19
COX4I1
COX4I2
COX4NB
COX7B2
CPA6
CPAMD8
CPB2
CPD
CPEB1
CPEB2
CPEB3
CPEB4
CPLX1
CPM
CPN1
CPN2
CPNE1
CPNE2
CPNE4
CPNE5
CPNE8
CPNE9
CPPED1
CPS1
CPSF3
CPSF4
CPSF4L
CPSF6
CPSF7
CPT1A
CPT1C
CPVL
CPXM2
CPZ
CR1L
CR2
CRADD
CRB1
CRB2
CRBN
CRCP
CREB1
CREB3L1
CREB3L2
CREB5
CREBBP
CREBL2
CREBZF
CREG1
CREG2
CREM
CRHBP
CRHR1
CRHR2
CRIM1
CRISPLD1
CRISPLD2
CRK
CRLF3
CRMP1
CROCC
CRTAC1
CRTAM
[truncated: 7,029 more rows]

## Sheet: total-globozoospermia
A1CF
A2BP1
A2M
A4GALT
AACS
AAK1
AARS
AASDH
AATF
ABAT
ABCA1
ABCA4
ABCA5
ABCB1
ABCB10
ABCB11
ABCB4
ABCB5
ABCC1
ABCC10
ABCC12
ABCC2
ABCC4
ABCC5
ABCC6
ABCC9
ABCD1
ABCD4
ABCG2
ABCG5
ABHD1
ABHD12
ABHD15
ABHD2
ABHD3
ABHD6
ABI1
ABI2
ABI3BP
ABL1
ABL2
ABLIM3
ABR
ABRA
ACAA2
ACACA
ACACB
ACAD10
ACADM
ACAN
ACAP2
ACBD3
ACBD6
ACCN1
ACER2
ACER3
ACLY
ACO2
ACOT11
ACOT4
ACOT7
ACOT9
ACOX3
ACOXL
ACP1
ACPL2
ACSF2
ACSL1
ACSL3
ACSL6
ACSM3
ACSS1
ACSS2
ACTB
ACTG2
ACTL6A
ACTL8
ACTN4
ACTR1A
ACTR2
ACTR3
ACTR3B
ACTRT2
ACVR1
ACVR1B
ACVR1C
ACVRL1
ACY1
ACYP2
ADA
ADAD1
ADAD2
ADAM10
ADAM11
ADAM12
ADAM17
ADAM19
ADAM2
ADAM22
ADAMTS12
ADAMTS13
ADAMTS17
ADAMTS18
ADAMTS19
ADAMTS2
ADAMTS20
ADAMTS5
ADAMTS6
ADAMTS9
ADAMTSL1
ADAMTSL3
ADAR
ADARB1
ADARB2
ADCK2
ADCK4
ADCK5
ADCY2
ADCY5
ADCY7
ADCY8
ADCY9
ADCYAP1R1
ADD1
ADD3
ADIPOR1
ADIPOR2
ADK
ADNP
ADNP2
ADORA2B
ADORA3
ADPGK
ADRA1A
ADRA1B
ADRBK2
ADRM1
ADSS
AEBP2
AFAP1
AFAP1L1
AFF1
AFF3
AFF4
AFG3L2
AFTPH
AGAP1
AGAP3
AGAP5
AGAP6
AGAP7
AGBL3
AGBL4
AGFG1
AGGF1
AGMAT
AGPAT3
AGPAT4
AGPAT5
AGPAT6
AGR2
AGRN
AGT
AGTPBP1
AHCTF1
AHCY
AHCYL1
AHCYL2
AHI1
AHNAK
AHNAK2
AHRR
AIDA
AIFM3
AIG1
AIMP1
AIMP2
AIP
AIRE
AJAP1
AK1
AK3L1
AK5
AK7
AKAP1
AKAP10
AKAP12
AKAP13
AKAP5
AKAP7
AKAP8
AKD1
AKIRIN2
AKNA
AKNAD1
AKR1C1
AKR1C2
AKT2
AKT3
ALAS1
ALCAM
ALDH1A1
ALDH1L2
ALDH3B1
ALDH4A1
ALDH6A1
ALDH9A1
ALDOA
ALDOB
ALG1
ALG5
ALG9
ALK
ALKBH2
ALKBH3
ALOX12
ALOX5
ALOX5AP
ALOXE3
ALPK1
ALPK3
ALPL
ALS2
ALS2CR11
ALS2CR8
ALX4
AMBRA1
AMDHD1
AMH
AMMECR1
AMPH
ANAPC1
ANAPC5
ANGPTL4
ANGPTL5
ANK1
ANK2
ANK3
ANKDD1A
ANKFN1
ANKFY1
ANKH
ANKHD1-EIF4EBP3
ANKLE2
ANKRD10
ANKRD11
ANKRD13A
ANKRD13B
ANKRD13C
ANKRD13D
ANKRD20A3
ANKRD20A4
ANKRD26
ANKRD27
ANKRD28
ANKRD29
ANKRD30A
ANKRD36
ANKRD42
ANKRD43
ANKRD44
ANKRD45
ANKRD46
ANKRD50
ANKRD55
ANKRD57
ANKRD6
ANKRD7
ANKS1A
ANKS1B
ANKS6
ANO1
ANO10
ANO2
ANO5
ANO9
ANP32A
ANP32B
ANTXR2
ANUBL1
ANXA11
ANXA2
ANXA6
AOAH
AOX1
AP1B1
AP1G1
AP1M1
AP1S1
AP1S3
AP2A2
AP2B1
AP2S1
AP3B1
AP3M1
AP3S2
AP4E1
AP4S1
APAF1
APBA1
APBA3
APBB2
APC
APH1B
APIP
APITD1
APLF
APLP2
APOBEC3A
APOBEC3B
APOC1
APOC4
APOH
APOLD1
APOM
APP
APTX
AQP12A
AQP12B
AQP5
AQP6
AQR
ARAP1
ARAP2
ARCN1
ARF1
ARF3
ARFGAP2
ARFGAP3
ARFGEF1
ARFGEF2
ARFIP1
ARHGAP10
ARHGAP12
ARHGAP15
ARHGAP18
ARHGAP19
ARHGAP20
ARHGAP21
ARHGAP22
ARHGAP24
ARHGAP25
ARHGAP26
ARHGAP27
ARHGAP29
ARHGAP32
ARHGAP33
ARHGAP6
ARHGDIA
ARHGEF10
ARHGEF10L
ARHGEF12
ARHGEF16
ARHGEF17
ARHGEF18
ARHGEF2
ARHGEF3
ARHGEF4
ARHGEF5
ARHGEF7
ARID1A
ARID1B
ARID2
ARID3A
ARID5B
ARIH1
ARIH2
ARL13A
ARL15
ARL17A
ARL6IP1
ARL6IP5
ARL6IP6
ARL8B
ARMC2
ARMC3
ARMC4
ARMC8
ARMC9
ARNT
ARNT2
ARPC1A
ARPC2
ARPC3
ARPC4
ARPP21
ARRB1
ARRDC1
ARRDC2
ARSB
ARSE
ARSG
ARSK
ART1
ART3
ART4
ARV1
ASAH1
ASAM
ASAP1
ASAP2
ASB8
ASCC1
ASCC3
ASCL3
ASF1A
ASH1L
ASH2L
ASMTL
ASPHD2
ASRGL1
ASS1
ASXL1
ASXL2
ASXL3
ATAD2
ATAD2B
ATAD3A
ATAD3C
ATAD5
ATE1
ATF1
ATF2
ATF3
ATG10
ATG16L2
ATG2B
ATG3
ATG4B
ATG7
ATIC
ATL2
ATL3
ATP10A
ATP10B
ATP11A
ATP11B
ATP13A3
ATP1A3
ATP2A2
ATP5C1
ATP5H
ATP5L
ATP5O
ATP5S
ATP6AP1L
ATP6V0A1
ATP6V0A2
ATP6V0D1
ATP6V0E1
ATP6V1B2
ATP6V1C1
ATP6V1D
ATP6V1E1
ATP7B
ATP8A1
ATP8A2
ATP8B2
ATP9A
ATP9B
ATPBD4
ATR
ATRN
ATRNL1
ATRX
ATXN1
ATXN10
ATXN2
ATXN7
ATXN7L1
AUH
AURKAIP1
AUTS2
AVEN
AVL9
AXIN1
AZGP1
AZI1
AZI2
AZU1
B3GALTL
B3GAT2
B3GNT6
B3GNTL1
B4GALNT2
B4GALNT3
B4GALT1
B4GALT4
B4GALT7
B9D1
BAALC
BACE2
BACH2
BAG2
BAG4
BAGE2
BAHCC1
BAHD1
BAIAP2
BAIAP2L1
BAIAP3
BANK1
BANP
BARD1
BASP1
BAT2
BAT2L1
BAT3
BAX
BAZ1A
BAZ1B
BAZ2A
BAZ2B
BBS5
BBS7
BBX
BCAM
BCAR3
BCAS1
BCAS2
BCAS3
BCAS4
BCAT1
BCKDHA
BCKDHB
BCKDK
BCL10
BCL11A
BCL2
BCL2L1
BCL2L12
BCL2L13
BCL7A
BCL7B
BCL9
BCOR
BCR
BDNF
BDP1
BEND3
BEND7
BFAR
BICC1
BICD1
BID
BIN1
BIN2
BIN3
BIRC5
BIRC6
BLMH
BLNK
BLOC1S1
BLVRA
BLVRB
BLZF1
BMP10
BMP7
BMPR1A
BMPR1B
BMPR2
BNC2
BNIP3L
BOD1L
BOK
BOLL
BPTF
BRAF
BRCA1
BRCA2
BRD1
BRD3
BRD4
BRD7
BRDT
BRE
BRF1
BRF2
BRIP1
BRMS1L
BRPF3
BRSK2
BRWD1
BRWD3
BSCL2
BSND
BTAF1
BTBD1
BTBD10
BTBD11
BTBD3
BTBD7
BTBD9
BTF3
BTG4
BTNL3
BTRC
BUB1
BUB1B
BVES
BZW2
C10orf11
C10orf18
C10orf26
C10orf28
C10orf46
C10orf55
C10orf58
C10orf67
C10orf76
C10orf79
C10orf82
C10orf84
C10orf90
C10orf93
C11orf1
C11orf20
C11orf30
C11orf31
C11orf41
C11orf48
C11orf49
C11orf53
C11orf58
C11orf63
C11orf68
C11orf74
C11orf75
C11orf90
C11orf94
C12orf11
C12orf34
C12orf4
C12orf41
C12orf42
C12orf5
C12orf51
C12orf54
C12orf62
C13orf1
C13orf16
C13orf18
C13orf27
C13orf35
C14orf101
C14orf102
C14orf115
C14orf118
C14orf138
C14orf143
C14orf145
C14orf147
C14orf148
C14orf149
C14orf159
C14orf179
C14orf182
C14orf2
C14orf37
C14orf39
C14orf4
C14orf43
C14orf50
C15orf33
C15orf38
C15orf39
C15orf40
C15orf41
C15orf44
C15orf60
C16orf45
C16orf52
C16orf58
C16orf61
C16orf62
C16orf7
C16orf70
C16orf72
C16orf73
C16orf74
C16orf89
C16orf90
C16orf92
C17orf105
C17orf51
C17orf53
C17orf57
C17orf63
C17orf65
C17orf85
C17orf95
C18orf1
C18orf25
C18orf34
C18orf45
C19orf18
C19orf20
C19orf21
C19orf28
C19orf29
C19orf38
C19orf41
C19orf50
C19orf54
C19orf61
C19orf77
C1D
C1orf112
C1orf113
C1orf125
C1orf144
C1orf151
C1orf173
C1orf177
C1orf182
C1orf185
C1orf186
C1orf187
C1orf210
C1orf216
C1orf228
C1orf25
C1orf26
C1orf27
C1orf58
C1orf61
C1orf65
C1orf83
C1orf84
C1orf9
C1orf94
C1QC
C1QTNF1
C1QTNF6
C20orf117
C20orf118
C20orf141
C20orf152
C20orf165
C20orf185
C20orf186
C20orf194
C20orf196
C20orf197
C20orf20
C20orf26
C20orf27
C20orf3
C20orf30
C20orf46
C20orf94
C21orf29
C21orf33
C21orf45
C21orf57
C21orf70
C22orf30
C22orf36
C2CD2
C2CD3
C2CD4C
C2orf18
C2orf27A
C2orf27B
C2orf29
C2orf3
C2orf34
C2orf42
C2orf43
C2orf44
C2orf48
C2orf50
C2orf55
C2orf61
C2orf65
C2orf71
C2orf76
C2orf78
C2orf86
C2orf89
C3orf14
C3orf21
C3orf22
C3orf26
C3orf31
C3orf58
C3orf64
C3orf67
C3orf71
C4BPA
C4orf19
C4orf21
C4orf22
C4orf29
C4orf32
C4orf37
C4orf47
C4orf51
C5orf25
C5orf32
C5orf33
C5orf36
C5orf41
C5orf42
C5orf44
C5orf60
C6orf10
C6orf103
C6orf105
C6orf106
C6orf132
C6orf134
C6orf138
C6orf145
C6orf150
C6orf182
C6orf186
C6orf201
C6orf203
C6orf204
C6orf211
C6orf222
C6orf223
C6orf225
C6orf226
C6orf35
C6orf57
C6orf62
C6orf89
C6orf97
C7orf10
C7orf28A
C7orf28B
C7orf31
C7orf42
C7orf45
C7orf50
C7orf65
C7orf70
C8orf31
C8orf34
C8orf40
C8orf41
C8orf73
C8orf80
C8orf83
C8orf86
C9orf102
C9orf103
C9orf114
C9orf119
C9orf129
C9orf150
C9orf156
C9orf16
C9orf171
C9orf21
C9orf25
C9orf3
C9orf46
C9orf68
C9orf69
C9orf80
C9orf86
C9orf89
C9orf93
C9orf96
C9orf98
CA1
CA10
CA11
CA12
CA13
CA5B
CA8
CAB39
CAB39L
CABC1
CABIN1
CABLES1
CABP1
CABYR
CACHD1
CACNA1A
CACNA1B
CACNA1C
CACNA1D
CACNA1E
CACNA1G
CACNA1H
CACNA1S
CACNA2D1
CACNA2D3
CACNA2D4
CACNB2
CACNB4
CACNG2
CACNG3
CACNG6
CACNG7
CADM1
CADM2
CADPS
CADPS2
CALCOCO2
CALCRL
CALD1
CALHM3
CALN1
CALR
CALR3
CAMK1
CAMK1D
CAMK2D
CAMK2G
CAMKK2
CAMSAP1
CAMTA1
CAMTA2
CAND1
CAP1
CAP2
CAPG
CAPN1
CAPN11
CAPN2
CAPN5
CAPN8
CAPRIN2
CAPS2
CAPZA1
CAPZB
CARD11
CARD6
CARKD
CARS
CARS2
CASC4
CASC5
CASK
CASP2
CASP5
CASP9
CASR
CASZ1
CAT
CATSPER1
CATSPER3
CATSPERB
CAV1
CBARA1
CBFA2T2
CBFA2T3
CBFB
CBL
CBLB
CBWD2
CBWD6
CBX1
CBX4
CBX5
CBX7
CC2D1A
CCBE1
CCBL1
CCDC104
CCDC109A
CCDC109B
CCDC111
CCDC114
CCDC120
CCDC122
CCDC129
CCDC132
CCDC135
CCDC138
CCDC14
CCDC146
CCDC148
CCDC155
CCDC18
CCDC21
CCDC27
CCDC28B
CCDC33
CCDC36
CCDC37
CCDC38
CCDC40
CCDC41
CCDC46
CCDC52
CCDC57
CCDC6
CCDC60
CCDC63
CCDC65
CCDC66
CCDC67
CCDC68
CCDC69
CCDC74A
CCDC75
CCDC79
CCDC83
CCDC84
CCDC85C
CCDC87
CCDC88B
CCDC88C
CCDC92
CCDC93
CCDC94
CCL18
CCL22
CCL28
CCL3L1
CCNA1
CCNB1
CCNB1IP1
CCNB3
CCND3
CCNE2
CCNF
CCNI2
CCNJ
CCNK
CCNL1
CCNY
CCPG1
CCT2
CCT3
CCT8L2
CD101
CD109
CD163
CD22
CD226
CD247
CD276
CD2AP
CD300A
CD38
CD47
CD58
CD81
CD84
CD86
CD9
CD93
CDC14A
CDC14B
CDC16
CDC23
CDC25A
CDC27
CDC34
CDC40
CDC42
CDC42BPA
CDC42BPB
CDC42BPG
CDC42EP1
CDC42EP4
CDC5L
CDC73
CDCA4
CDCA7
CDCP1
CDH1
CDH11
CDH12
CDH13
CDH17
CDH18
CDH23
CDH3
CDH4
CDH6
CDH8
CDHR2
CDK11A
CDK11B
CDK12
CDK14
CDK17
CDK19
CDK5RAP1
CDK5RAP2
CDK5RAP3
CDK6
CDK7
CDK8
CDKAL1
CDKL1
CDKL2
CDKL5
CDKN2AIPNL
CDR2
CDR2L
CDRT1
CDRT15
CDS1
CDS2
CDYL
CDYL2
CEACAM1
CEACAM6
CEBPB
CEBPZ
CECR1
CECR2
CECR5
CELF1
CELF2
CELF4
CELF5
CELF6
CELSR1
CELSR2
CENPA
CENPF
CENPI
CENPM
CENPO
CENPP
CEP152
CEP164
CEP250
CEP350
CEP57
CEP63
CEP76
CEP97
CERK
CES1
CES3
CETN1
CFC1B
CFDP1
CFH
CGNL1
CGRRF1
CHAF1A
CHCHD2
CHCHD3
CHCHD4
CHCHD7
CHCHD8
CHD1
CHD2
CHD3
CHD6
CHD7
CHD8
CHD9
CHEK1
CHI3L2
CHIA
CHID1
CHKA
CHMP1A
CHN1
CHN2
CHPF2
CHPT1
CHRDL2
CHRFAM7A
CHRM2
CHRM3
CHRNA2
CHRNA5
CHRNA7
CHRNB1
CHRNB3
CHRNE
CHST11
CHST3
CHST6
CHST8
CHST9
CHTF18
CHUK
CHURC1
CIITA
CINP
CIRH1A
CISD3
CIT
CKAP2
CKAP2L
CKAP5
CLASP1
CLASP2
CLCC1
CLCF1
CLCN5
CLCN6
CLCN7
CLDN14
CLDN4
CLDN6
CLEC16A
CLEC6A
CLIC1
CLIC4
CLIC6
CLINT1
CLIP1
CLIP2
CLIP4
CLK2
CLOCK
CLPB
CLPTM1
CLRN3
CLSTN2
CLUL1
CLVS1
CLYBL
CMC1
CMIP
CMKLR1
CMPK1
CMTM6
CMTM8
CNBP
CNIH4
CNKSR3
CNN2
CNN3
CNNM2
CNNM4
CNOT1
CNOT10
CNOT2
CNOT4
CNOT6
CNOT8
CNPY4
CNST
CNTFR
CNTLN
CNTN1
CNTN3
CNTN4
CNTN5
CNTNAP2
CNTNAP3
CNTNAP4
CNTNAP5
COBL
COBLL1
COG1
COG3
COG4
COG5
COG7
COL11A1
COL12A1
COL13A1
COL14A1
COL18A1
COL19A1
COL1A1
COL20A1
COL21A1
COL23A1
COL24A1
COL28A1
COL29A1
COL3A1
COL4A1
COL4A2
COL4A3BP
COL4A4
COL4A6
COL5A1
COL5A2
COL5A3
COL6A6
COL9A1
COLEC11
COLEC12
COLQ
COMMD1
COMMD7
COMT
COPA
COPB2
COPG2
COPS3
COPS4
COPS7B
COPZ1
COPZ2
COQ10B
COQ9
CORIN
CORO1A
CORO1C
CORO2B
COTL1
COX10
COX18
COX19
COX5A
COX6B1
COX7B2
CPA6
CPAMD8
CPB2
CPD
CPE
CPEB1
CPEB2
CPEB3
CPLX1
CPN1
CPN2
CPNE3
CPNE4
CPNE8
CPO
CPS1
CPSF2
CPSF3
CPSF7
CPT1A
CPVL
CR1L
CRABP2
CRADD
CRAMP1L
CRB1
CRCP
CREB3L4
CREB5
CREBBP
CREG1
CRELD1
CRELD2
CRHBP
CRHR1
CRIM1
CRIP2
CRISPLD1
CRISPLD2
CRK
CRKL
CRLF1
CRLF3
CRMP1
CROCC
CRTAC1
CRTAM
CRTAP
CRTC1
CRTC3
CRY2
CRYGD
CRYGN
CRYM
CSAD
CSDE1
CSE1L
CSF1
CSF2RA
CSF2RB
CSF3
CSGALNACT1
CSMD1
CSMD2
CSMD3
CSNK1A1
CSNK1D
CSNK1E
CSNK1G1
CSNK1G2
CSNK2A1
CSNK2A2
CSPP1
CSRNP2
CSRP1
CSRP2BP
CST8
CSTF2
CSTF3
CT45A4
CT45A5
CT45A6
CT47A11
CT47A5
CT47A7
CTAGE4
CTBP1
CTBP2
CTCF
CTDSP2
CTDSPL
CTDSPL2
CTNNA1
CTNNA2
CTNNA3
CTNNB1
CTNNBIP1
CTNNBL1
CTNND1
CTNND2
CTNS
CTPS
CTPS2
CTSE
CTSH
CTSS
CTTNBP2NL
CTU2
CTXN3
CUBN
CUEDC1
CUL1
CUL2
CUL3
CUL4A
CUL9
CUX1
CUX2
CWC25
CWC27
CWF19L2
CXCL13
CXorf15
CXorf23
CYB5R2
CYFIP1
CYP19A1
CYP1A1
CYP2B6
CYP2W1
CYP39A1
CYP46A1
CYP4B1
CYP4F22
CYP7B1
CYTH3
CYTIP
CYTSA
CYTSB
CYYR1
D2HGDH
DAB1
DAB2IP
DACH1
DACH2
DAG1
DAGLA
DAGLB
DAK
DAP
DAP3
DAPP1
DARS
DAZ1
DAZ2
DBC1
DBF4B
DBNL
DBP
DCAF10
DCAF16
DCAF5
DCAF8
DCAKD
DCBLD2
DCC
DCDC1
DCI
DCLK1
DCP1A
DCPS
DCTD
DCTN1
DCTN5
DCTN6
DCUN1D1
DDC
DDHD2
DDI2
DDN
DDO
DDX1
DDX10
DDX11
DDX20
DDX23
DDX25
DDX31
DDX43
DDX46
DDX50
DDX52
DDX54
DDX59
DDX6
DEAF1
2014-12-01
DEDD2
DEF6
DEF8
DEFB112
DEFB124
DEFB130
DEFB132
DEGS1
DENND1A
DENND1B
DENND2A
DENND2C
DENND3
DENND5A
DENND5B
DEPDC1B
DEPDC6
DERA
DET1
DFFB
DFNA5
DGAT2
DGCR14
DGCR2
DGCR8
DGKB
DGKD
DGKE
DGKG
DGKI
DGKZ
DHRS2
DHRS7
DHRSX
DHX15
DHX30
DHX33
DHX34
DHX37
DHX8
DIAPH1
DIAPH2
DIAPH3
DICER1
DIDO1
DIP2A
DIP2B
DIP2C
DIRAS1
DIS3L
DIS3L2
DISC1
DIXDC1
DKC1
DKK3
DKKL1
DLAT
DLC1
DLD
DLEC1
DLEU7
DLG1
DLG2
DLG4
DLG5
DLGAP1
DLGAP2
DLGAP3
DLGAP4
DLGAP5
DLK2
DLL3
DLST
DMC1
DMD
DMKN
DMP1
DMRT1
DMRTC1
DMRTC1B
DMXL1
DMXL2
DNA2
DNAH10
DNAH11
DNAH12
DNAH14
DNAH17
DNAH2
DNAH3
DNAH5
DNAH6
DNAH8
DNAH9
DNAI1
DNAJA1
DNAJA3
DNAJB1
DNAJB12
DNAJB14
DNAJB5
DNAJB6
DNAJB8
DNAJB9
DNAJC1
DNAJC10
DNAJC11
DNAJC13
DNAJC16
DNAJC17
DNAJC25
DNAJC28
DNAJC3
DNAJC5
DNAJC6
DNAJC8
DNAL1
DNAL4
DNER
DNM1L
DNM2
DNM3
DNMBP
DNMT3A
DNMT3B
DOCK1
DOCK11
DOCK2
DOCK3
DOCK4
DOCK7
DOCK8
DOCK9
DOHH
DONSON
DOPEY2
DOT1L
DPEP1
DPF1
DPF3
DPP10
DPP6
DPP8
DPP9
DPYD
DRD3
DRD4
DRG1
DRGX
DSCAM
DSCAML1
DSCR3
DSCR4
DSG3
DSG4
DST
DSTN
DSTYK
DTD1
DTNA
DTNB
DTWD2
DTX2
DUS1L
DUS2L
DUS3L
DUS4L
DUSP22
DUSP5
DUT
DUXA
DVL1
DYM
DYNC1I2
DYNC1LI1
DYNC2H1
DYNLRB1
DYRK1A
DYRK3
DYSF
DZIP1
DZIP1L
E2F2
E2F3
E2F6
E4F1
EAPP
EARS2
EBF1
EBF2
EBF3
EBPL
ECE1
ECH1
ECHDC2
ECT2
ECT2L
EDAR
EDARADD
EDC3
EDEM1
EDEM2
EDEM3
EDNRB
EEA1
EED
EEF1A2
EEF1B2
EEF1G
EEFSEC
EEPD1
EFCAB2
EFCAB3
EFCAB6
EFCAB7
EFCAB8
EFEMP2
EFHA1
EFHA2
EFHC2
EFNA5
EFR3A
EFTUD2
EGF
EGFL6
EGFLAM
EHBP1
EHD3
EHD4
EHMT1
EHMT2
EIF2AK4
EIF2B3
EIF2B5
EIF2C1
EIF2C2
EIF2C3
EIF2C4
EIF2S1
EIF2S3
EIF3A
EIF3B
EIF3CL
EIF3D
EIF3H
EIF3J
EIF3K
EIF4A3
EIF4E
EIF4E3
EIF4EBP2
EIF4ENIF1
EIF4G3
EIF5B
ELAVL1
ELAVL2
ELAVL3
ELAVL4
ELF1
ELF2
ELF4
ELFN2
ELK3
ELL
ELMO1
ELMOD1
ELOVL2
ELOVL5
ELOVL6
ELP3
EMG1
EMID2
EML1
EML4
EML5
EML6
EMP3
EMR1
EMR3
ENAH
ENG
ENGASE
ENO1
ENOPH1
ENOSF1
ENOX1
ENPP1
ENPP2
ENPP3
ENPP6
ENPP7
ENTHD1
ENTPD2
ENTPD7
EP300
EP400
EPAS1
EPB41
EPB41L1
EPB41L2
EPB41L4A
EPB41L4B
EPB42
EPB49
EPC1
EPC2
EPHA2
EPHA3
EPHA4
EPHA5
EPHA6
EPHA7
EPHB1
EPHB2
EPHB3
EPHB4
EPHX1
EPM2A
EPN2
EPRS
EPS15
EPS15L1
EPSTI1
EPT1
ERBB2IP
ERBB3
ERBB4
ERC1
ERC2
ERCC3
ERCC6
ERF
ERG
ERGIC1
ERLIN1
ERN1
ERO1LB
ERP29
ERP44
ESCO1
ESF1
ESPL1
ESR1
ESR2
ESRRA
ESRRG
ESYT2
ETF1
ETFA
ETFB
ETNK1
ETV1
ETV4
ETV5
ETV7
EVC
EVC2
EVI5
EVI5L
EVL
EVPL
EXD3
EXO1
EXOC2
EXOC3
EXOC4
EXOC6
EXOC6B
EXOSC10
EXOSC4
EXOSC7
EXOSC9
EXT1
EYA1
EYA2
EYA3
EYA4
EYS
EZH1
F10
F2RL1
F2RL3
F9
FA2H
FABP6
FAF1
FAF2
FAH
FAHD2A
FAHD2B
FAIM2
FAM102B
FAM103A1
FAM105A
FAM105B
FAM107B
FAM108B1
FAM108C1
FAM109A
FAM110A
FAM110B
FAM114A1
FAM115A
FAM116A
FAM117A
FAM117B
FAM118A
FAM120A
FAM120B
FAM120C
FAM122C
FAM123A
FAM124A
FAM125B
FAM126B
FAM129A
FAM129B
FAM133B
FAM134A
FAM134C
FAM135B
FAM13A
FAM13B
FAM153C
FAM154A
FAM155A
FAM156A
FAM157A
FAM157B
FAM160A1
FAM160B1
FAM161B
FAM163A
FAM163B
FAM165B
FAM168A
FAM168B
FAM169A
FAM169B
FAM171A1
FAM173B
FAM175B
FAM184A
FAM184B
FAM188A
FAM188B
FAM189A1
FAM189B
FAM18B2
FAM190A
FAM190B
FAM192A
FAM193A
FAM198A
FAM19A1
FAM19A2
FAM19A5
FAM20C
FAM21A
FAM21B
FAM38B
FAM40A
FAM40B
FAM43A
FAM45A
FAM46D
FAM49B
FAM53A
FAM53B
FAM54A
FAM5B
FAM65B
FAM65C
FAM69B
FAM71D
FAM71E2
FAM73A
FAM76A
FAM78A
FAM78B
FAM82A1
FAM82A2
FAM83B
FAM83F
FAM86B1
FAM86B2
FANCA
FANCC
FANCD2
FANCI
FANCM
FANK1
FAP
FAR1
[truncated: 4,318 more rows]

## Sheet: specific-normal 
AADACL3
AADAT
AAGAB
AARS2
AARSD1
ABCA2
ABCA7
ABCB7
ABCC11
ABCC3
ABHD8
ABO
ABTB1
ACAD9
ACAP3
ACAT1
ACCN4
ACOT2
ACPP
ACTR10
ADAL
ADAM28
ADAM32
ADAMTS4
ADAMTSL4
ADCY3
ADCY4
ADH5
ADI1
ADPRHL1
AES
AGTRAP
AHR
AIF1L
AKAP8L
AKT1
ALDH18A1
ALG1L
AMOTL1
AMPD3
ANKS3
ANO6
ANP32D
AP1AR
APOBEC1
APOBEC3F
APOC2
ARF4
ARHGAP1
ARHGAP30
ARL1
ARMC6
ARSH
ASB1
ASB15
ASB16
ASGR2
ASPA
ATOX1
ATP1A2
ATP2A1
ATP4A
ATP6V0C
ATP6V1G1
ATP8B3
ATXN7L2
B3GALT2
B3GAT3
B3GNT8
B4GALT6
BAK1
BCAR1
BCL2L14
BCL6
BEND4
BHMT
BIRC2
BLCAP
BLOC1S2
BMP5
BOLA3
BPY2
BSDC1
BTBD19
BTK
C10orf118
C10orf32
C10orf71
C12orf65
C15orf17
C15orf61
C17orf104
C17orf49
C17orf96
C17orf99
C19orf43
C19orf6
C1orf159
C1orf174
C1orf189
C1orf227
C1orf69
C1orf70
C1orf85
C1QBP
C1QTNF3
C20orf112
C20orf114
C20orf123
C20orf173
C20orf29
C20orf43
C21orf59
C2orf16
C2orf54
C2orf69
C2orf81
C3orf15
C3orf38
C3orf55
C4orf14
C4orf50
C5orf24
C5orf28
C5orf48
C6
C6orf25
C6orf27
C6orf72
C7orf63
C9orf144B
C9orf167
C9orf50
CABLES2
CALM1
CANT1
CANX
CAPN9
CASC3
CASP6
CATSPER2
CATSPERG
CCDC106
CCDC113
CCDC126
CCDC42B
CCNG2
CD164
CD40LG
CD52
CD59
CD70
CD74
CD82
CD8B
CDC123
CDH15
CDH20
CDH5
CDV3
CEL
CENPC1
CENPH
CENPJ
CENPK
CENPT
CEP72
CFHR3
CGGBP1
CHCHD1
CHD1L
CHD5
CHM
CHMP2A
CHORDC1
CHP
CHRM1
CHTF8
CIB3
CIRBP
CKAP4
CLDN11
CLDN5
CLEC3B
CLEC9A
CLK1
CLPTM1L
CLUAP1
CLVS2
CMAS
CNDP1
CNNM1
CNOT3
CNP
CNRIP1
CNTD1
COG8
COL16A1
COL27A1
COL6A1
COLEC10
COQ3
COX7A2L
COX7B
CPB1
CPNE7
CPT1B
CRIPT
CRYL1
CSDA
CSK
CSPG4
CSRNP3
CTDP1
CTHRC1
CTNNAL1
CTSF
CXorf30
CYB5D2
CYB5R3
CYGB
CYHR1
CYP2A7
CYP2C19
CYP2D6
DAPL1
DBN1
DBNDD1
DBNDD2
DCTPP1
DCUN1D4
DCXR
DDB2
DDX17
DDX41
DDX42
DDX58
DGCR6L
DGKA
DHDPSL
DHFR
DHRS3
DISP2
DMPK
DNAJA2
DNMT1
DNTT
DOC2B
DOK2
DPAGT1
DSCC1
DSG2
DTX4
DUSP10
DUSP11
DYNC1LI2
DYRK1B
DYSFIP1
DYTN
E2F4
ECE2
ECM1
ECSIT
EEF1A1
EEF1D
EFHB
EGFL7
EHD1
EHD2
EIF1
EIF2AK3
EIF4E1B
EMILIN1
EMILIN2
ENTPD8
ERCC5
ERCC6L
ERI2
ERMAP
EXD1
EXOSC1
FAAH2
FAIM3
FAM100A
FAM104B
FAM119A
FAM122B
FAM123C
FAM128B
FAM132A
FAM149A
FAM150A
FAM174A
FAM183A
FAM189A2
FAM46B
FAM47E
FAM53C
FAM57B
FAM72A
FAM73B
FAM91A1
FASN
FBXL22
FBXO38
FBXO43
FBXO6
FCGRT
FEZF2
FFAR2
FGF10
FKRP
FLJ25006
FLT4
FOXF2
FRG1
FSD1
FSHR
GABBR1
GABRG2
GABRQ
GADD45B
GADL1
GAGE12J
GAL3ST4
GAS2
GATAD1
GATC
GATSL3
GBP6
GCDH
GCNT2
GDI1
GDNF
GEMIN7
GFI1B
GFPT1
GHRH
GHRL
GLRX2
GLT6D1
GLUD1
GML
GNAI2
GOT1L1
GPKOW
GPN2
GPR111
GPR123
GPR160
GPR162
GPSM1
GRIN2C
GRTP1
GSG2
GTPBP2
GUCA1B
GUCY1B3
GXYLT1
H3F3A
HARS2
HAUS2
HBXIP
HCLS1
HEPHL1
HEYL
HGFAC
HHLA2
HINT2
HMBS
HMGCS2
HMHA1
HNF4G
HNRNPL
HOXC4
HOXD9
HPS3
HSCB
HSD17B14
HSPA1L
HTR3B
HTR5A
HTRA3
HYAL1
HYI
IFNAR1
IL17B
IL1R1
IL20RA
IL27
ILF3
ILKAP
IMP4
IMPA2
IMPG2
ING1
INHBC
INPP1
INTS10
INTS5
IQCA1
IQUB
IRAK1
IRF7
IRS2
ISLR2
ISOC2
ITGB1
ITPA
ITPRIPL1
JPH2
JUB
JUND
KAT5
KCNG2
KCNG3
KCNH2
KCNH8
KCNK3
KCNQ2
KCTD2
KCTD7
KDELR2
KDM4A
KIAA0284
KIAA0513
KIAA1143
KIAA1257
KIAA1543
KIAA1737
KIF26A
KIF27
KIF2C
KIFC2
KLC4
KLF16
KLHL13
KLHL21
KLHL25
KLHL38
KPNA7
KPTN
KRT17
KRT6C
KRTAP2-1
L1TD1
LAIR1
LAIR2
LASS2
LAT
LCAT
LCN15
LDHAL6A
LDHC
LENEP
LENG8
LEPRE1
LFNG
LGALS12
LGALS3BP
LIG1
LIN28A
LIN7A
LIPA
LIPI
LIX1
LMAN2L
LMBR1L
LOC100132247
LOC285033
LOC286238
LOC400696
LOC729020
LONRF3
LOXL3
LPAR5
LPXN
LRAT
LRRC16B
LRRC61
LRRC8C
LRRCC1
LSM3
LSM5
LSP1
LSR
LUC7L
LY6G6D
LY96
MAGEA11
MAGOHB
MAN2A2
MAN2B1
MAP1LC3B2
MAP7D1
MAPKAPK3
MBD3
MBD3L4
MBD3L5
MBNL3
MCAT
MCF2
MED19
MED25
MED28
MEOX1
METTL5
MFI2
MGAT2
MGST2
MID1IP1
miRNA:hsa-miR-100
miRNA:hsa-miR-1275
miRNA:hsa-miR-1302-3
miRNA:hsa-miR-135b
miRNA:hsa-miR-150
miRNA:hsa-miR-181c
miRNA:hsa-miR-197
miRNA:hsa-miR-30c-2
miRNA:hsa-miR-493
miRNA:hsa-miR-517b
miRNA:hsa-miR-663b
MIS12
MKNK1
MLC1
MLST8
MLYCD
MMP1
MMP24
MMS19
MN1
MOBKL2C
MORN2
MOV10
MPP4
MRI1
MRPL39
MS4A13
MTFMT
MTG1
MTP18
MTPAP
MUC4
MX1
MXRA8
MYCT1
MYH7
MYLK2
MYO1A
NAB1
NANOG
NAPA
NARF
NAT8L
NBN
NBR1
NDFIP1
NDUFA8
NDUFB1
NDUFB5
NDUFC2
NFKBIA
NHLRC1
NHP2
NHP2L1
NLGN3
NLRC3
NMB
NMNAT1
NOB1
NOL12
NOLC1
NOP2
NOSIP
NOSTRIN
NPR2
NPTX1
NR0B1
NRGN
NSL1
NUDT10
NUDT14
NUDT17
NUDT18
NUDT5
NUFIP1
NUFIP2
NUPL1
NXNL1
NXPH2
OAZ1
OLFM3
OR10H5
OR1B1
OR2S2
OR4C3
OR51F1
OR51V1
OR5L2
OR5P3
OSBPL7
OTUB1
OTUD6B
OXCT1
P2RX1
PAF1
PANX2
PAOX
PARL
PARM1
PARP2
PCSK1
PCSK1N
PCSK7
PDE1B
PDLIM7
PFKFB1
PFKP
PHF13
PHTF1
PIAS4
PIWIL1
PKD1
PKD2
PLA2G2C
PLDN
PLEKHA8
PLIN2
PLK4
PLLP
PMVK
PNLIPRP3
PNPLA6
PNPLA7
PODNL1
POL3S
POLDIP2
POLE
POLM
POLR1D
POLR3GL
POLR3H
POTEB
POTEF
PPA2
PPFIA3
PPIAL4C
PPIAL4G
PPL
PPM1G
PPP1CA
PPP1R10
PPP1R12C
PPP1R14A
PPYR1
PRAM1
PRAME
PRAMEF5
PRDM14
PRDM4
PRDX1
PRDX2
PRKCG
PROK1
PRPF38B
PRPF4B
PSAP
PSMA6
PSMB3
PSMC3
PSMG2
PSRC1
PTBP1
PTGER2
PTGES3
PTH1R
PTPDC1
PTPN7
PTRH2
PUF60
PYGO1
PZP
QPCTL
R3HDML
RAB11A
RAB3A
RAB9A
RAC1
RANBP3L
RASGRP4
RBCK1
RBKS
RBM3
RBM42
RBMXL1
RCN3
RD3
RECQL
RGL3
RGS16
RGS19
RGS9BP
RHBDF1
RHD
RIBC2
RILPL2
RIMBP3
RIOK3
RIT1
RLF
RMND5B
RNF125
RNF170
RNH1
RNMT
RPAP1
RPL17
RPL21
RPL24
RPLP0
RPP25
RPP30
RPS19
RPTN
RPUSD2
RRP15
RSAD2
RUFY4
RUNDC3A
S100A16
SARS2
SATL1
SCRN2
SCT
SCYL1
SCYL3
SDC4
SDR9C7
SEC11C
SEC23A
SEC61A2
SEL1L
SELS
SEMA3B
2014-09-06
SERPINA10
SERPINB8
SERPINF1
SESN3
SETD1A
SFRS7
SH3BGRL3
SHFM1
SIAH3
SIGLEC11
SIK1
SIPA1
SIRPB2
SIRT2
SIRT7
SIX2
SKIL
SLC16A3
SLC16A4
SLC16A5
SLC17A1
SLC1A1
SLC1A5
SLC25A10
SLC29A1
SLC29A4
SLC2A6
SLC35C1
SLC35D2
SLC4A1
SLC4A10
SLC4A2
SLC5A11
SLC5A5
SLC7A13
SLC7A5
SLC9A4
SLFN12
SLPI
SMC1A
SMCR7
SMTNL1
SNAPIN
SNPH
SNRNP27
SOD1
SOLH
SOX9
SPARCL1
SPC24
SPDEF
SPDYE5
SPN
SPNS3
SPRR4
SPSB4
SPTBN5
SPTLC3
SRC
SRD5A3
SRGN
SRP54
SSRP1
STAMBP
STAT5A
STC1
SUCLG1
SULT1A2
SUMO3
SUV39H2
SYCE1
SYNGAP1
SYNGR1
SYTL1
TADA2A
TAF6
TARM1
TARP
TBC1D22B
TBC1D3
TBC1D3H
TBL1Y
TBX15
TCL1A
TCTEX1D2
TECPR1
TEKT2
TEP1
TERF1
TESK1
TF
TFAP2D
TFIP11
THAP5
THBS1
THOC4
THSD7A
TIAL1
TIPIN
TLE6
TM6SF1
TMC8
TMCO1
TMED8
TMEM106C
TMEM126B
TMEM141
TMEM161B
TMEM170A
TMEM173
TMEM190
TMEM207
TMEM216
TMEM22
TMEM44
TMEM5
TMEM51
TMEM87B
TMEM91
TMF1
TMOD1
TMPRSS11BNL
TNIP2
TNP2
TOM1
TOMM70A
TOP3B
TPM4
TPSAB1
TRAK2
TRAPPC6A
TRIB3
TRIM13
TRIM23
TRIM38
TRIM39
TRIM40
TRIM69
TRIM71
TRIM8
TRIM9
TRNT1
TROAP
TRPA1
TRPC6
TRPV5
TSEN54
TSKU
TSPO
TSTA3
TTC16
TTC24
TTC26
TTC39A
TTLL12
TTLL3
TTLL8
TTPAL
TTYH2
TUBGCP2
TUSC1
TXLNA
TXNRD2
U2AF2
UAP1L1
UBE2D1
UBE2G2
UBE2J1
UBP1
UCK1
UCKL1
UGDH
UHMK1
ULBP3
UNKL
USP30
VAMP4
VAMP7
VAT1
VPS4A
VPS72
VSIG10L
WDR1
WDR31
WDR35
WDR46
WDR5
WDR52
WDR61
WDR85
WFDC1
WFDC6
WHAMM
WIF1
WNT11
WTIP
XK
YARS
YARS2
YIF1B
YIPF1
YTHDF3
YY1
ZAN
ZBED4
ZBED5
ZBTB11
ZBTB37
ZBTB5
ZC3HC1
ZCCHC16
ZCCHC9
ZCRB1
ZDHHC13
ZDHHC18
ZFP82
ZFP90
ZFPM1
ZFYVE28
ZIC4
ZMAT5
ZMYM1
ZMYM6
ZMYND12
ZMYND19
ZNF135
ZNF142
ZNF20
ZNF224
ZNF24
ZNF25
ZNF267
ZNF280B
ZNF281
ZNF287
ZNF334
ZNF337
ZNF404
ZNF416
ZNF461
ZNF467
ZNF474
ZNF512
ZNF517
ZNF562
ZNF564
ZNF57
ZNF584
ZNF586
ZNF597
ZNF688
ZNF691
ZNF699
ZNF700
ZNF747
ZNF837
ZNF85
ZSCAN10
ZSCAN4

## Sheet: specific-abnormal
A2LD1
AASDHPPT
ABCA12
ABCA3
ABCA9
ABCC8
ABCE1
ABCF1
ABCG1
ABHD11
ABHD12B
ABHD4
ABHD5
ABTB2
ACADL
ACER1
ACN9
ACOT13
ACOX1
ACOX2
ACR
ACSF3
ACSM1
ACTL6B
ACTR3C
ACTR6
ACVR2A
ACVR2B
ADAM18
ADAM9
ADAMTS10
ADAP1
ADCY10
ADORA2A
ADRB1
ADRB3
AFAP1L2
AGAP11
AGXT2L1
AGXT2L2
AIFM1
AIFM2
AK2
AKAP11
AKAP14
AKR1E2
AKTIP
ALB
ALDH1A2
ALDH1L1
ALDH3B2
ALDH5A1
ALG10B
ALG14
ALG1L2
ALG8
ALKBH1
ALLC
ALMS1
ALS2CL
ALX3
AMAC1
AMD1
AMFR
AMHR2
AMMECR1L
AMN1
AMPD2
AMZ2
ANAPC10
ANAPC16
ANG
ANGEL1
ANGPTL6
ANKAR
ANKIB1
ANKLE1
ANKMY1
ANKRD12
ANKRD16
ANKRD2
ANKRD24
ANKRD34C
ANKRD35
ANKRD5
ANO7
ANTXR1
ANXA5
ANXA7
ANXA8
AP1S2
AP3M2
APBB1IP
APCDD1
APCDD1L
API5
APOBEC3H
APOD
APOL3
APOL6
APPL1
AQP9
ARAP3
ARHGAP11A
ARHGAP11B
ARHGAP17
ARHGAP31
ARHGAP9
ARHGEF15
ARHGEF19
ARHGEF5L
ARHGEF6
ARID5A
ARL10
ARL11
ARL13B
ARL3
ARL4A
ARL6
ARNTL
ARNTL2
ARPC5
ARPP19
ARRDC3
ARRDC5
ARSD
ART5
ARTN
ARVCF
AS3MT
ASB13
ASB18
ASB5
ASB7
ASCL1
ASCL2
ASCL4
ASGR1
ASNS
ASNSD1
ASTE1
ASTN1
ASZ1
ATAD1
ATF6
ATF6B
ATF7
ATG16L1
ATG4C
ATL1
ATOH8
ATP13A2
ATP13A5
ATP1A1
ATP1B3
ATP2A3
ATP2B2
ATP2B3
ATP5A1
ATP5G2
ATP5J
ATP6V0D2
ATP6V1C2
ATPAF1
ATXN3
AVP
AXIN2
B3GALNT1
B3GALNT2
B3GALT1
B3GNT2
B4GALNT1
B4GALT2
B4GALT5
BAG1
BAG3
BATF2
BBC3
BBS2
BCAP29
BCAP31
BCDIN3D
BCL11B
BCL3
BCL7C
BCL9L
BCMO1
BCO2
BDH1
BDKRB2
BEAN
BEND2
BEST1
BET3L
BFSP1
BGN
BHMT2
BIVM
BMP2K
BMPER
BNC1
BOC
BPGM
BPIL3
BRCC3
BRD9
BRP44L
BSPRY
BTBD17
BTBD8
BTF3L4
BTG2
BTG3
BUD13
BYSL
BZW1
C10orf107
C10orf120
C10orf122
C10orf128
C10orf129
C10orf131
C10orf140
C10orf27
C10orf57
C10orf81
C10orf99
C11orf16
C11orf54
C11orf57
C11orf61
C11orf65
C11orf73
C11orf82
C11orf85
C11orf9
C11orf95
C12orf24
C12orf39
C12orf49
C12orf56
C12orf63
C12orf71
C12orf76
C13orf38
C14orf135
C14orf156
C14orf38
C14orf45
C15orf24
C15orf42
C15orf54
C15orf59
C16orf5
C16orf68
C16orf75
C16orf87
C17orf106
C17orf108
C17orf28
C17orf48
C17orf56
C17orf58
C17orf60
C17orf66
C17orf79
C17orf89
C18orf10
C18orf22
C18orf56
C18orf62
C19orf2
C19orf42
C19orf44
C19orf45
C19orf46
C19orf63
C19orf69
C19orf75
C1GALT1
C1orf100
C1orf107
C1orf111
C1orf123
C1orf124
C1orf131
C1orf14
C1orf141
C1orf168
C1orf183
C1orf190
C1orf201
C1orf212
C1orf43
C1orf57
C1orf63
C1orf64
C1orf92
C1QL2
C1QTNF2
C1QTNF7
C1R
C2
C20orf107
C20orf11
C20orf160
C20orf24
C20orf4
C20orf54
C20orf7
C20orf71
C20orf95
C20orf96
C21orf56
C21orf63
C22orf28
C22orf42
C22orf43
C2CD4D
C2orf49
C2orf56
C2orf77
C2orf83
C2orf88
C3
C3orf19
C3orf24
C3orf25
C3orf32
C3orf33
C3orf35
C3orf37
C3orf43
C3orf63
C3orf70
C3orf77
C4orf17
C4orf31
C4orf45
C5orf38
C5orf39
C5orf40
C5orf47
C5orf53
C5orf56
C5orf62
C6orf127
C6orf129
C6orf130
C6orf163
C6orf165
C6orf167
C6orf168
C6orf174
C6orf191
C6orf52
C6orf94
C7
C7orf30
C7orf49
C7orf51
C7orf52
C7orf58
C7orf64
C7orf68
C8orf22
C8orf42
C8orf44
C8orf46
C8orf47
C9
C9orf116
C9orf128
C9orf131
C9orf163
C9orf173
C9orf4
C9orf41
C9orf78
C9orf79
C9orf84
C9orf85
C9orf9
CA2
CA6
CABP4
CABP5
CACNA2D2
CACNG4
CADM3
CAGE1
CALB1
CALCOCO1
CALCR
CALU
CAMK4
CAPN10
CAPSL
CAPZA2
CARD14
CARD8
CASC1
CASKIN2
CASP7
CASQ1
CASQ2
CASS4
CBLL1
CBLN2
CBR3
CBX2
CBX6
CBX8
CC2D2A
CCBL2
CCBP2
CCDC102A
CCDC103
CCDC105
CCDC11
CCDC13
CCDC137
CCDC142
CCDC144A
CCDC144B
CCDC144NL
CCDC19
CCDC22
CCDC23
CCDC3
CCDC34
CCDC42
CCDC43
CCDC45
CCDC61
CCDC64B
CCDC88A
CCDC91
CCHCR1
CCL17
CCL20
CCL5
CCL8
CCM2
CCNC
CCND1
CCND2
CCNO
CCNT1
CCNT2
CCNYL1
CCR6
CCR7
CCR8
CCR9
CCS
CCT6A
CCT6B
CD160
CD1C
CD2
CD209
CD274
CD28
CD300E
CD3E
CD4
CD40
CD46
CD48
CD53
CD6
CD72
CD79A
CD80
CD83
CD99L2
CDAN1
CDC20B
CDC37
CDC37L1
CDC42EP3
CDC42EP5
CDC42SE2
CDC7
CDH16
CDH19
CDH22
CDH26
CDH9
CDHR3
CDK13
CDKN1B
CDKN3
CDRT4
CDX2
CEACAM18
CEACAM19
CEACAM3
CEACAM5
CEACAM7
CEACAM8
CEBPA
CEBPE
CELA3A
CELA3B
CELF3
CENPN
CEP110
CEP120
CEP170
CEP290
CEPT1
CERKL
CES2
CFI
CFL2
CGREF1
CHEK2
CHIC2
CHMP4B
CHMP5
CHRNB4
CHST1
CHST13
CHST15
CIB4
CIR1
CKLF
CLCN2
CLCN4
CLCNKA
CLCNKB
CLDN1
CLDN7
CLDND1
CLEC2L
CLEC4C
CLEC7A
CLGN
CLIC2
CLIC5
CLIP3
CLN3
CLN5
CLSPN
CLU
CMTM2
CMTM5
CMYA5
CNDP2
CNGA3
CNGB1
CNIH
CNR2
CNTN2
CNTROB
COBRA1
COL17A1
COL2A1
COL4A3
COL8A1
COMMD2
COMMD5
COPB1
COPS5
CORO2A
CORO6
COX11
COX4NB
CPEB4
CPNE2
CPNE5
CPNE9
CPSF4L
CPSF6
CPT1C
CPXM2
CPZ
CR2
CREBZF
CREG2
CREM
CRHR2
CRX
CRYBA1
CRYGB
CRYGS
CSAG2
CSF1R
CSF3R
CSHL1
CSNK1G3
CSPG5
CSRNP1
CSRP2
CST1
CST3
CSTL1
CTAGE5
CTCFL
CTF1
CTR9
CTSC
CTSK
CTSL1
CTXN2
CWC22
CX3CR1
CXADR
CXCL17
CXCR1
CXorf36
CXorf40A
CXorf48
CYB561D2
CYB5D1
CYB5R1
CYB5R4
CYB5RL
CYBRD1
CYFIP2
CYP27A1
CYP2F1
CYP4F11
CYP4F12
CYP4F8
CYTH4
DACT1
DARS2
DBF4
DCAF17
DCAF7
DCBLD1
DCK
DCP2
DCST2
DDAH1
DDX24
DDX60L
DEFB107B
DEFB121
DEFB123
DENND2D
DENR
DEPDC1
DEPDC7
DERL1
DERL2
DGAT2L6
DGKH
DHPS
DHRS7C
DHRS9
DHX16
DHX32
DHX40
DHX9
DIRC2
DISP1
DKFZP781G0119
DLG3
DLX6
DNAH1
DNAJC12
DNAJC18
DNAJC24
DNAJC30
DNAJC5G
DNAJC7
DNASE1L3
DNASE2B
DNHD1
DNMT3L
DNPEP
DOK3
DPM1
DPP3
DPP4
DPPA2
DPY19L1
DPY19L2
DPYS
DPYSL4
DPYSL5
DQX1
DRAM2
DRD1
DRG2
DRP2
DSC2
DSC3
DSP
DTX3
DUOX1
DUOX2
DUSP12
DUSP13
DUSP4
DUSP9
DVL3
DYNC2LI1
DYNLL1
DYNLRB2
DYRK2
DZIP3
EAF2
ECHDC1
EDA
EEF1E1
EEF2K
EFCAB5
EFHC1
EGLN1
EHHADH
EIF1AX
EIF2AK1
EIF2AK2
EIF2S2
EIF3I
EIF3M
EIF4E2
EIF4EBP1
EIF4G1
EIF5A2
ELFN1
ELN
ELOF1
ELOVL3
ELOVL4
ELOVL7
ELP4
ELSPBP1
EMCN
EMILIN3
EMR2
EN1
ENDOD1
ENDOU
ENTPD1
EPHB6
EPM2AIP1
EPN1
EPS8L1
ERBB2
ERCC8
EREG
ERI1
ERICH1
ERLIN2
ERO1L
ERP27
ESD
ETAA1
ETFDH
ETV3L
EXOC1
EXOC3L2
EXOC7
EXOC8
EXOSC8
EXPH5
EXT2
F11R
F12
F5
FABP7
FADS6
FAM107A
FAM113A
FAM114A2
FAM115C
FAM126A
FAM131A
FAM135A
FAM149B1
FAM151B
FAM159B
FAM160B2
FAM162A
FAM171B
FAM172A
FAM176A
FAM176B
FAM186A
FAM187B
FAM199X
FAM200A
FAM200B
FAM20A
FAM23A
FAM25C
FAM26D
FAM3D
FAM48A
FAM49A
FAM63B
FAM70A
FAM71A
FAM75A3
FAM75A5
FAM76B
FAM81B
FAM82B
FAM86A
FAM86C
FAM90A10
FAM98A
FAM98B
FAT2
FBXL14
FBXO18
FBXO2
FBXO28
FBXO3
FBXO4
FBXO40
FBXO41
FBXO8
FBXO9
FCHSD1
FCRL4
FDFT1
FDXR
FECH
FEM1C
FETUB
FEZ1
FGD2
FGD5
FGF4
FGFBP2
FGFBP3
FGFR1OP2
FHL2
FIGLA
FIGN
FITM1
FKBP1A
FKBP3
FKTN
FLI1
FLRT2
FLYWCH2
FMNL1
FMO2
FMO5
FMOD
FMR1
FN1
FN3K
FOLH1B
FOLR2
FOSB
FOXC1
FOXF1
FOXJ2
FOXM1
FRG2
FRMPD1
FRMPD2
FRRS1
FRS3
FSCN3
FTCD
FUBP1
FUS
FUT10
FUT2
FUT3
FXYD6
FYCO1
FZD3
G6PC
GAB4
GABARAPL2
GABPB2
GABRA5
GAL3ST1
GAL3ST2
GALE
GALM
GALNTL1
GALR1
GALR3
GATA3
GATA6
GATSL1
GBAS
GBP7
GCA
GCK
GCM1
GCM2
GDAP1L1
GDE1
GDF9
GFM2
GFOD1
GGT1
GHDC
GHITM
GIF
GINS1
GIPC2
GIPR
GJA10
GJA8
GJB6
GJB7
GK
GK5
GLCE
GLI1
GLI2
GLI4
GLP2R
GLRA2
GLRX3
GLS
GLTPD1
GMCL1
GMNN
GNAS
GNB1L
GNB5
GNPNAT1
GNS
GOLGA1
GOLSYN
GOLT1A
GOSR2
GP5
GPAM
GPM6A
GPNMB
GPR107
GPR108
GPR110
GPR113
GPR120
GPR137B
GPR156
GPR180
GPR20
GPR21
GPR3
GPRIN3
GPX7
GRASP
GRIP2
GRIPAP1
GSG1
GSS
GSTCD
GSTM4
GSTT2
GTF2A1
GTF2A1L
GTF2B
GTF3C4
GTF3C6
GTSF1
GUCA1A
GUCY1A3
GUF1
GYG1
GYPC
GZMB
H1FOO
H2AFY2
HABP4
HACL1
HAS3
HAUS1
HAUS4
HBEGF
HCK
HCN4
HDAC1
HDAC3
HEBP1
HELLS
HELQ
HERC5
HES6
HEXB
HEXIM2
HGF
HHEX
HHIP
HHIPL1
HHIPL2
HIBCH
HIST1H3I
HIST2H2BF
HJURP
HLA-A
HLA-C
HLA-DQA1
HLA-E
HLF
HMG20B
HMGB3
HMGCL
HMGCR
HMGXB4
HMX1
HNRNPA2B1
HNRNPA3
HNRNPD
HNRNPF
HNRNPH3
HOMER3
HORMAD1
HORMAD2
HOXB1
HOXB2
HPRT1
HPS1
HRASLS2
HRASLS5
HRK
HS3ST2
HS6ST2
HSH2D
HSP90AB1
HSP90B1
HSPA14
HSPA9
HSPB11
HSPC159
HSPD1
HTN3
HTR2A
HTR2B
HTR6
ICA1
ICAM1
ICK
ID1
IFI27L1
IFI6
IFIT3
IFNG
IFT57
IFT88
IGF1
IGFBP5
IGFL3
IGFN1
IGJ
IGSF22
IGSF5
IGSF9
IKZF1
IKZF5
IL10RA
IL12RB1
IL12RB2
IL13RA1
IL17F
IL17RA
IL19
IL1R2
IL1RAP
IL21R
IL28RA
IL9
ILDR2
IMMP1L
IMPDH1
IMPDH2
ING3
INO80C
INPP5D
INPP5J
INSIG1
INTS3
IPO13
IPO9
IQSEC2
IRF4
IRF8
IRF9
IRGM
IRS1
ISCU
ISG20L2
ITGA1
ITGA10
ITGA3
ITGA4
ITGA5
ITGA7
ITGAD
ITGB3
ITGB6
ITK
ITPRIP
JAG1
JAGN1
JAKMIP3
JAM2
JKAMP
JMJD5
JMJD6
JUP
KARS
KAT2A
KAT2B
KBTBD11
KBTBD2
KBTBD5
KCNC2
KCNC4
KCNE4
KCNH4
KCNJ10
KCNJ3
KCNJ9
KCNK12
KCNK16
KCNN2
KCNN4
KCTD1
KDELC2
KDM1A
KDM3A
KDM3B
KDM5C
KDSR
KEL
KIAA0101
KIAA0196
KIAA0430
KIAA0776
KIAA0802
KIAA0913
KIAA1107
KIAA1239
KIAA1279
KIAA1370
KIAA1377
KIAA1462
KIAA1467
KIAA1524
KIAA1614
KIAA1731
KIAA1826
KIF21A
KIFC3
KIN
KITLG
KLHDC1
KLHDC2
KLHDC7A
KLHL22
KLHL24
KLHL32
KLK1
KLK12
KLK4
KLK6
KLK7
KLRAQ1
KLRF1
KLRG1
KPNA5
KPNB1
KRAS
KRBA2
KRIT1
KRT13
KRT222
KRT24
KRT3
KRT35
KRT36
KRT73
KRT81
KRT86
KRTAP26-1
KRTAP4-5
KRTCAP2
KTELC1
KYNU
L1CAM
L2HGDH
LACTB2
LAMB3
LANCL1
LAPTM4A
LARP7
LCE1D
LCK
LCN2
LCP2
LDHA
LECT2
LEF1
LEFTY1
LEMD2
LETM2
LEUTX
LGALS1
LGALS7
LGALS7B
LGALS9
LGI1
LGTN
LHFPL1
LHX3
LHX8
LIAS
LIG4
LIMD2
LIMK2
LIN54
LIN7C
LIPC
LIPF
LIX1L
LLGL2
LMO2
LMO3
LMO7
LOC100128542
LOC100271715
LOC100302652
LOC200030
LOC375190
LOC401097
LOC402644
LOC646627
LOC647309
LOC729991
LOXL2
LPCAT2
LPHN2
LPIN2
LPPR2
LRCH3
LRFN1
LRP2BP
LRP3
LRPPRC
LRRC25
LRRC37B
LRRC39
LRRC42
LRRC49
LRRC59
LRRC67
LRRC70
LRRC8B
LRRIQ3
LRRN2
LSM1
LSM2
LSM6
LTBP3
LTBP4
LTF
LY6G5C
LY75
LYPD4
LYVE1
MACC1
MAEA
MAEL
MAGED2
MAGIX
MAK
MAK16
MAOB
MAP1A
MAP2K4
MAP3K13
MAP3K3
MAP4K5
MAPK7
MAPKAPK2
MAPRE3
2014-03-11
2014-03-04
2014-03-05
MARK2
MASP1
MAST1
MBLAC1
MBOAT4
MCART1
MCCD1
MCFD2
MCM3
MCM6
ME1
ME3
MED12
MEFV
MEGF10
MEIS1
MESDC2
METAP1
METRN
METTL14
METTL8
MFAP3L
MFAP5
MFSD1
MFSD2B
MGAT5
MGC26647
MGC42105
MGC87042
MIA
MICAL2
MIER3
MIIP
MINPP1
MIOX
MIP
miRNA:hsa-miR-1259
miRNA:hsa-miR-1289-1
miRNA:hsa-miR-130b
miRNA:hsa-miR-145
miRNA:hsa-miR-181d
miRNA:hsa-miR-193a
miRNA:hsa-miR-34a
miRNA:hsa-miR-370
miRNA:hsa-miR-375
miRNA:hsa-miR-573
miRNA:hsa-miR-650
miRNA:hsa-miR-760
miRNA:hsa-miR-770
MKKS
MKRN2
MLANA
MLF2
MLH3
MLL4
MLN
MMAA
MMD
MMD2
MMP2
MMP27
MMP28
MMP8
MNS1
MNX1
MOBKL1A
MOCOS
MOG
MOGAT1
MON1A
MORF4L1
MOSPD2
MPDU1
MPHOSPH6
MPP2
MPPE1
MPPED2
MPZL2
MRAS
MRE11A
MRGPRG
MRGPRX2
MRO
MRP63
MRPL15
MRPL21
MRPL30
MRPL32
MRPL35
MRPL45
MRPL47
MRPL55
MRPS14
MRPS16
MRPS18B
MRPS28
MRPS6
MS4A12
MSL2
MSL3
MST4
MT1A
MTMR7
MTNR1A
MTNR1B
MTPN
MTR
MTRF1
MTRR
MUSK
MVK
MXD1
MXRA5
MYBPH
MYBPHL
MYEF2
MYH4
MYH6
MYOZ1
MZF1
N4BP1
N6AMT2
NAA50
NAALAD2
NAE1
NAGS
NAIP
NAT10
NBEAL2
NBL1
NCCRP1
NCDN
NCF2
NCOA7
NCSTN
NDEL1
NDRG2
NDST1
NDUFA12
NDUFA4L2
NDUFB4
NDUFS2
NDUFS4
NDUFS8
NEFL
NEK8
NEU3
NEURL
NEXN
NFAM1
NFATC2IP
NFRKB
NGLY1
NHEDC2
NHEJ1
NHLRC2
NID2
NLGN2
NLGN4X
NLRP3
NLRP7
NMI
NMNAT2
NMNAT3
NMT1
NMU
NOBOX
NOC2L
NODAL
NOL8
NOL9
NOM1
NOS2
NOS3
NOTO
NOV
NOX4
NOXA1
NPEPL1
NPFF
NPHP1
NPHS1
NPNT
NPPA
NPTXR
NPW
NR2C1
NRAS
NRBP1
NRIP1
NRK
NRP2
NRSN1
NRSN2
NSFL1C
NSMCE1
NSUN6
NSUN7
NT5DC1
NT5DC3
NTN4
NTRK2
NUCKS1
NUDCD1
NUDT2
NUDT7
NUDT9
NUF2
NUP155
NUP35
NUP62CL
NUP88
NUS1
NXF1
NYX
OAT
OC90
ODF2
OGDHL
OLFM2
OLFML1
OLFML2B
OMA1
ONECUT3
OPA1
OPN1LW
OR10G3
OR13C2
OR1C1
OR1I1
OR1L4
OR2A2
OR2Y1
OR4E2
OR4K15
OR5AC2
OR5J2
OR6B3
OR6C74
OR6P1
OSCAR
OSCP1
OTUB2
OTUD1
OTUD3
OTUD4
OTUD5
OTUD7B
OVGP1
OXSR1
P2RX4
P4HA2
PADI6
PAICS
PAIP1
PAIP2B
PAK3
PALMD
PAN2
PAQR7
PARD6B
PARD6G
PARP16
PARP3
PATZ1
PAX8
PBK
PBLD
PCBD1
PCDH11X
PCDH19
PCDHB1
PCDHB3
PCGF1
PCGF2
PCLO
PCNA
PDCD11
PDCD1LG2
PDCL
PDCL3
PDE5A
PDHA1
PDIA5
PDILT
PDK1
PDK4
PDLIM1
PDSS1
PDZRN4
PEA15
PEF1
PET117
PEX3
PFDN5
PFKFB2
PGBD1
PGBD2
PGBD5
PGM2L1
PGM3
PGRMC2
PHF10
PHF14
PHGR1
PHKG2
PHPT1
PHYH
PI4K2B
PIGB
PIGF
PIGH
PIGP
PIGS
PIGZ
PIK3CA
PIK3CG
PIK3IP1
PIK3R1
PIK3R4
PIK3R6
PIP4K2B
PIRT
PJA1
PKD2L2
PKM2
PKN1
PKP1
PKP2
PLA2G12B
PLA2G2D
PLA2G4A
PLA2G4D
PLA2G4E
PLA2R1
PLAA
PLAG1
PLCB2
PLCD3
PLD3
PLEK
PLEKHG4
PLEKHH3
PLRG1
PLS3
PLSCR1
PLSCR4
PLXNB1
PM20D1
PMM2
PMS2
PNLIP
PNMAL2
PNOC
PNP
PNPLA1
POLD3
POLR2K
POLR3A
POLR3C
POLR3D
POLR3G
PON2
POP1
POTEC
POTED
POU3F1
PPAP2B
PPFIA2
PPFIA4
PPIP5K1
PPM1B
PPM1K
PPP1CC
PPP1R1A
PPP2R1B
PPP4C
PPT1
PPWD1
PRAMEF8
PRDX4
PREX2
PRHOXNB
PRICKLE3
PRICKLE4
PRKAG1
PRKAR1A
PRKCD
PRMT3
PRMT5
PRMT8
PROCR
PROM1
PROX2
PRPF31
PRPF40B
PRPS1
PRPS2
PRSS12
PRSS48
PRUNE
PSAT1
PSD2
PSD4
PSG1
PSG5
PSIP1
PSMC1
PSMD11
PSMD2
PSMD5
PSMD6
PSMD9
PSMF1
PSMG1
PSTPIP1
PTCD3
PTDSS1
PTGFRN
PTGR1
PTPLA
PTPLAD2
PTPN5
PTPRF
PTPRU
PTPRZ1
PTS
PUS1
PXMP2
PXT1
PYCARD
PYGL
PYROXD1
QDPR
QRICH2
QSER1
R3HCC1
RAB11B
RAB20
RAB23
RAB26
RAB27A
RAB2B
RAB37
RAB3IL1
RAB4A
RAB5A
RABEPK
RABIF
RABL2B
RACGAP1
RAD51AP2
RAD52
RALGDS
RAP2A
RAPGEF2
RARRES3
RASA2
RASGEF1B
RASSF4
RASSF5
RAVER1
RB1CC1
RBM12B
RBM33
RBM46
RBM8A
RBMX
RBMY1F
RBP1
RBP4
RCBTB2
RCOR2
RCOR3
RCSD1
RDH10
RDH11
REC8
REEP4
RERG
RERGL
RESP18
REST
RFC1
RFC5
RFFL
RFK
RFPL4A
RFX3
RFX7
RG9MTD3
RGPD3
RGS10
RGS17
RGS20
RGS8
RHEBL1
RHOBTB1
RHOBTB2
RHOD
RHOV
RHPN1
RIMS3
RIMS4
RING1
RINT1
RLBP1
RMI1
RNASEH1
RNASEN
RND1
RNF103
RNF128
RNF144B
RNF160
RNF165
RNF167
RNF19A
RNF19B
RNF20
RNF207
RNF212
RNF217
RNF31
RNF7
RNPC3
ROPN1
ROPN1L
RORB
ROS1
RP1L1
RPL19
RPL22L1
RPL23A
RPL38
RPP14
RPS17
RPS6KA1
RPS8
RRAGC
RRAGD
RRM2B
RSL1D1
RSL24D1
RTDR1
RTL1
RTN4R
RTN4RL2
RTP2
RUNDC3B
RUNX1T1
RWDD3
RWDD4A
RXRB
S100A13
S100A9
S100B
S100Z
SACS
SALL3
SAMD13
SAP130
SARNP
SC4MOL
SC5DL
SCAND3
SCCPDH
SCG5
SCLY
SCN2B
SCN3B
SCN4A
SCNN1B
SCO1
SCUBE2
SDF2
SDSL
SEC16B
SEC22A
SEC22B
SECISBP2
SECISBP2L
SELE
SELK
SELPLG
SEMA3A
SEMA3C
SEMA5B
SEMA6A
SENP1
SENP6
SEPHS2
2014-09-02
2014-09-03
2014-09-08
SERBP1
SERP1
SERPINA1
SERPINA6
SERPINH1
SERTAD1
SERTAD2
SERTAD4
SETD7
SETD8
SETDB2
SEZ6
SF3B14
SFRS9
SFTA3
SFTPA1
SFXN1
SFXN4
SGCG
SGIP1
SH2B2
SH2D3C
SH2D6
SH3BGRL2
SH3RF2
SHANK3
SHISA5
SHISA7
SHOX2
SIGLEC10
SIGLEC14
SIGLEC15
SIGLEC8
SLAMF8
SLC12A3
SLC12A7
SLC13A3
SLC13A5
SLC14A1
SLC15A1
SLC15A4
SLC16A8
SLC19A2
SLC1A3
SLC1A7
SLC20A1
SLC22A15
SLC22A18AS
SLC22A4
SLC24A5
SLC25A15
SLC25A27
SLC25A28
SLC25A31
SLC25A34
SLC25A36
SLC25A4
SLC26A4
SLC27A5
SLC27A6
SLC29A2
SLC30A4
SLC34A1
SLC34A2
SLC35B3
SLC35D1
SLC35F5
SLC36A2
SLC38A10
SLC38A11
SLC38A2
SLC38A7
SLC39A8
SLC44A1
SLC44A2
SLC46A1
SLC47A1
SLC4A3
SLC5A1
SLC5A2
SLC5A8
SLC6A15
SLC6A16
SLC6A4
SLC7A10
SLC7A14
SLC7A2
SLC8A1
SLC9A10
SLC9A11
SLC9A6
SLFN12L
SLK
SMAD1
SMAD2
SMAGP
SMARCD2
SMARCD3
SMARCE1
SMC2
SMC5
SMEK1
SMG7
SMN2
SMPDL3A
SMTN
SNAP25
SNAP91
SNAPC2
SNAPC3
SNCA
SNN
SNRNP200
SNRPB2
SNRPD3
SNW1
SNX10
SNX11
[truncated: 451 more rows]

## Sheet: specific-globozoospermia
A1CF
A4GALT
AACS
ABCC10
ABHD1
ACTB
ACTL6A
ACTRT2
ADAMTS5
ADCYAP1R1
AFAP1L1
AGAP7
AGMAT
AIP
AIRE
AKD1
AKR1C1
AKR1C2
ALDH9A1
ALDOB
ALG5
ALG9
ALOX12
ALPK1
AMH
ANGPTL4
ANGPTL5
ANKDD1A
ANKRD10
ANKRD13D
ANKRD43
ANKRD57
ANXA2
APBA3
APIP
APITD1
APOBEC3A
APOM
AQP12A
AQP6
ARHGAP33
ARHGDIA
ARHGEF18
ARRDC1
ART1
ASF1A
ATAD3C
ATP6AP1L
AZGP1
AZI1
AZI2
AZU1
B3GNTL1
B9D1
BAHCC1
BASP1
BAT2
BAT3
BBS7
BCAS2
BCKDHA
BCKDHB
BCKDK
BCL2L1
BIRC5
BLOC1S1
BOK
BRD1
BRD3
BRF1
BRSK2
C10orf55
C10orf58
C10orf82
C10orf93
C11orf1
C11orf20
C11orf48
C11orf53
C11orf68
C11orf74
C11orf75
C11orf90
C12orf42
C12orf5
C14orf115
C14orf149
C14orf39
C14orf4
C15orf38
C15orf39
C16orf7
C16orf90
C16orf92
C17orf105
C19orf29
C19orf41
C19orf77
C1D
C1orf182
C1orf187
C1orf210
C1orf65
C1orf94
C1QTNF1
C1QTNF6
C20orf27
C20orf46
C21orf57
C2CD4C
C2orf89
C4BPA
C4orf29
C6orf132
C6orf134
C6orf203
C6orf225
C6orf226
C7orf45
C7orf70
C8orf73
C8orf83
C8orf86
C9orf114
C9orf119
C9orf129
C9orf150
C9orf46
C9orf69
C9orf89
CA1
CA11
CALHM3
CAND1
CAPG
CARD6
CATSPER1
CBX1
CCDC129
CCDC155
CCDC74A
CCDC75
CCDC84
CCL18
CCNA1
CCNE2
CCNI2
CD22
CD81
CD84
CD9
CD93
CDCA4
CDCA7
CDH6
CDKL1
CEBPB
CELF6
CENPM
CENPO
CETN1
CFC1B
CFH
CHCHD2
CHCHD4
CHCHD8
CHIA
CHRFAM7A
CHRM2
CHRNA2
CHRNA5
CHRNB1
CHTF18
CHURC1
CISD3
CLCN7
CLDN4
CLDN6
CNBP
CNOT8
CNTFR
COL11A1
COL20A1
COPS4
COQ9
COX18
COX5A
COX6B1
CPE
CPNE3
CPO
CPSF2
CRABP2
CREB3L4
CRELD2
CRKL
CRLF1
CRYGD
CSNK1D
CSRNP2
CSRP1
CST8
CSTF2
CT45A5
CT45A6
CT47A11
CT47A5
CT47A7
CTBP1
CTDSP2
CTU2
CYP4B1
CYTIP
DARS
DCDC1
DCTD
DCTN1
DDHD2
DDN
DDO
DDX11
DEF8
DEFB130
DEFB132
DEPDC1B
DHRS2
DHRS7
DIRAS1
DLL3
DNAJB5
DNAJB8
DNAJB9
DNAJC28
DOHH
DONSON
DPEP1
DPF1
DRD4
DSG4
DSTN
DUS3L
DUSP5
DVL1
DYRK3
E4F1
ECH1
EED
EEF1G
EFCAB3
EFCAB8
EFEMP2
EFTUD2
EHMT2
EIF2C1
EIF2S3
EIF4A3
ELMOD1
EMG1
EMP3
ENOPH1
ENOSF1
ENPP7
EPHA2
EPHB3
ETV4
EVPL
EXOC3
EXOSC4
F2RL3
FAHD2A
FAM110A
FAM134A
FAM157A
FAM157B
FAM163B
FAM175B
FAM189B
FAM43A
FAM69B
FAM71E2
FAM82A2
FAP
FATE1
FBXL3
FBXW10
FCER2
FEM1A
FERMT3
FKBP10
FKBP11
FKBP4
FKBP8
FMO1
FN3KRP
FNBP1L
FOXS1
FRZB
FSCN1
FSD2
GAS8
GATA2
GATSL2
GBP5
GC
GCLC
GCNT3
GDA
GDAP2
GDF2
GEN1
GH1
GIGYF1
GJA4
GJC2
GNL1
GOLGA3
GOLM1
GPAT2
GPIHBP1
GPR109B
GPR112
GPR128
GPR81
GRIA1
GRIN1
GRINA
GRK6
GRPEL1
GSTK1
GTF2E1
GTPBP1
GTPBP4
GUCA1C
HCN2
HERPUD1
HES4
HEXA
HGS
HIBADH
HINFP
HIVEP2
HMGN1
HNRNPAB
HNRNPUL2
HOXB6
HRH3
HS3ST6
HSD11B2
HSD17B2
HSF1
IDH3B
IKBIP
IKBKAP
IL15
IL17RC
IL1A
IL1RL1
ILF2
ILK
INA
ING4
IP6K1
IQCF5
IRAK1BP1
IRF2BP2
IRX4
ITFG3
ITGAL
ITGB7
ITIH5L
JAM3
JPH4
KCNIP2
KCNJ11
KCNJ5
KCNMB2
KCNMB4
KCNN3
KDM5D
KEAP1
KIAA0182
KIAA0467
KIAA0562
KIAA0748
KIAA0907
KIAA1919
KIAA1949
KIF1A
KIR3DL1
KIR3DL2
KLB
KLF9
KLHDC3
KLHDC7B
KLHL23
KPNA4
KRT12
KRT38
KRTAP19-5
KRTAP8-1
LALBA
LAMA4
LAMP1
LAX1
LBX2
LCA5L
LDLRAP1
LEPROTL1
LGALS13
LGALS14
LGALS2
LGR5
LHFPL5
LILRA4
LILRB1
LIMS1
LIN52
LIPN
LMAN1L
LMF2
LMOD2
LNX1
LOC100132288
LOC388588
LPPR4
LRCH4
LRRC15
LRRC27
LRRC3
LRRC4C
LRRC8A
LRRC8E
LRRN4CL
LSM7
LZTS1
MAF1
MAFA
MAGOH
MAGT1
MAN2A1
MAN2C1
MAP2K3
MAP3K12
MAP3K8
MAP9
MAPK13
MAPK3
MAPK8IP3
MARVELD1
MBIP
MCHR1
MCM2
MCOLN1
MDFI
MDH2
MEP1B
MFNG
MFSD9
MGAT4B
MGAT5B
MGLL
MICALCL
MIOS
miRNA:hsa-let-7d
miRNA:hsa-miR-497
miRNA:hsa-miR-518e
miRNA:hsa-miR-519a-1
miRNA:hsa-miR-520h
miRNA:hsa-miR-602
MKNK2
MKRN1
MLL
MLLT6
MMADHC
MMP25
MOSC1
MPHOSPH9
MRGPRX1
MRPL22
MRPL48
MRPS2
MRPS7
MSLNL
MTMR15
MTX2
MUC5B
MYCBP
MYL12A
MYL5
MYO1C
MYO1F
MYOD1
NAA38
NAALADL1
NACA
NAGA
NARFL
NCBP2
NDE1
NDST3
NDUFA10
NDUFA11
NDUFA13
NFXL1
NHEDC1
NHSL2
NKD2
NKIRAS1
NLRP9
NOD1
NOTCH1
NOX1
NPAS1
NPIP
NR1D1
NR1H2
NRBP2
NRM
NSUN4
NTSR1
NUDT11
NUDT16L1
OAS2
OBSL1
OCIAD1
OCRL
ODF3L2
ODF4
OPN5
OR10H1
OR2A7
OR6C3
OR9G4
ORMDL3
OS9
OSGIN2
OTC
P2RX6
P2RY8
P4HB
PABPN1
PACSIN2
PAH
PAPPA
PARK7
PARP10
PARS2
PBXIP1
PCSK4
PCYOX1
PDXK
PEX16
PEX6
PGS1
PHKA2
PHLDA1
PIF1
PIN1
PIP5KL1
PKDREJ
PKN3
PKP3
PLA1A
PLA2G16
PLAC1L
PLAC8L1
PLBD2
PLCXD3
PLEKHF1
PLEKHG2
PLEKHG6
PLXND1
PNLDC1
PNPLA8
PNPO
POLB
POLG2
POLI
POLR2E
POLR3K
POMC
POP7
POU1F1
POU5F1
PPAPDC3
PPIL5
PPM1F
PPP1R11
PPP2R2A
PPP2R5B
PRAMEF10
PRAMEF12
PRC1
PRDX3
PRKAB1
PRL
PRMT1
PROK2
PROX1
PRPF38A
PRPF8
PRRT3
PRSS21
PRX
PSD
PSMA8
PSMD13
PTGIR
PTK6
PURA
PVRL3
PVRL4
PYCR2
RAB3D
RAB5C
RABEP2
RABL5
RARS
RASA4
RASSF7
RBBP4
RBM18
RBM28
RBM41
RBX1
RCHY1
REEP5
RELL2
REPS1
RETN
RFX6
RFXAP
RGR
RHBDF2
RHCG
RHOG
RHOQ
RINL
RNF34
RPA3
RPL12
RPL22
RPL23
RPL27A
RPL37A
RPL7L1
RPRML
RPS19BP1
RPS9
RRP1B
RSBN1L
RSPO1
RTCD1
RUNX2
RWDD1
RXFP4
S100A11
S100A7A
SAG
SARM1
SBDS
SBNO2
SCAMP2
SCAMP3
SCAMP4
SCN3A
SCRT2
SDS
SELL
SEMA6D
SEPHS1
SEPX1
SERINC3
SERPING1
SESN2
SET
SF3B3
SFRS14
SFT2D2
SGSM2
SGTA
SH2B3
SH2D3A
SH3BP5L
SIGLEC5
SIGLEC7
SIP1
SIRT4
SIT1
SLBP
SLC16A13
SLC16A6
SLC16A7
SLC17A9
SLC22A1
SLC22A18
SLC25A20
SLC25A29
SLC25A40
SLC2A5
SLC35E2
SLC38A8
SLC39A13
SLC43A3
SLC45A1
SLC9A5
SLCO6A1
SLMO2
SMAD7
SMC4
SMCR7L
SNIP1
SNRNP40
SNRNP70
SNRPA1
SNX15
SNX18
SOD2
SOX10
SP1
SP6
SPDYE3
SPINT3
SPIRE2
SPON2
SPOPL
SPRY1
SPRY4
SQSTM1
SRD5A1
SRP68
ST8SIA4
ST8SIA6
STAC3
STK40
STX1A
STXBP1
SULT1A3
SYCP3
SYDE2
SYT12
SYT15
SYT7
TAF13
TAF1B
TAT
TBC1D10C
TBCEL
TBR1
TCEA2
TCN2
TCP10L2
TCTN1
TEAD2
TEF
TEPP
TESC
TFDP1
TGFBR2
TGM5
THAP3
THRSP
TICAM1
TM4SF18
TM7SF2
TMC4
TMC6
TMEM101
TMEM109
TMEM121
TMEM128
TMEM144
TMEM154
TMEM180
TMEM188
TMEM203
TMEM205
TMEM30A
TMEM30B
TMEM45A
TMEM79
TMEM88B
TMEM8A
TMPRSS11A
TMPRSS5
TMPRSS9
TNFRSF18
TNPO1
TOMM40
TOMM7
TPD52L2
TPPP
TRAF7
TRAIP
TREM1
TRIM47
TRIM56
TRIM62
TRIM67
TRIM7
TRIM72
TRIP10
TRIP6
TRNAU1AP
TRPV6
TSLP
TSPAN1
TSPAN10
TSPAN19
TTC21B
TTLL10
TUBA1A
TUBA4A
U2AF1
UBIAD1
UBN1
UBTF
UEVLD
UPK3A
UQCRH
USP1
USP2
USP20
USP38
USP39
UTP6
UTS2
UTY
VENTX
VGLL3
VPS29
VPS33A
VSTM1
WASF1
WDR38
WDR76
WHSC2
WNT3
WNT9A
XRCC2
XRCC5
YBX2
YKT6
YTHDC2
YTHDF1
YWHAZ
ZADH2
ZBTB6
ZC4H2
ZDBF2
ZDHHC19
ZDHHC24
ZDHHC5
ZDHHC7
ZFP2
ZFP30
ZKSCAN4
ZMIZ2
ZNF101
ZNF140
ZNF215
ZNF226
ZNF238
ZNF276
ZNF319
ZNF354C
ZNF37A
ZNF398
ZNF43
ZNF442
ZNF518B
ZNF526
ZNF554
ZNF555
ZNF561
ZNF677
ZNF69
ZNF77
ZNF785
ZNF79
ZNF835
ZNHIT3
