# Supplementary material for: Genome-wide 5-hydroxymethylcytosine modification pattern is a novel epigenetic feature of globozoospermia
Source: Oncotarget. 2015 Feb 2;6(9):6535–43. doi: 10.18632/oncotarget.3163 (PMC4466632; doi:10.18632/oncotarget.3163)
Supplement: Supplementary file 4 [file oncotarget-06-6535-s004.xls]

## Sheet: total -normal
Category	Term	Count	%	PValue	Genes	List Total	Pop Hits	Pop Total	Fold Enrichment	Bonferroni	Benjamini	FDR
GOTERM_BP_FAT	GO:0006793~phosphorus metabolic process	206	7.26375	7.65139e-08	PDP2, LPAR3, LPAR1, PRKG1, ADORA1, MAP3K7, CTTNBP2, MAP3K5, PIK3C3, CHRNA7, TLK1, PAN3, PTPRM, MAPKSP1, BCR, TNIK, PTPRG, PIK3CD, MYLK4, PTPRR, MYLK2, PTPRT, SCYL3, MARK3, PTPRN, PTPDC1, PTPRO, MAPK1, SPAG9, SCYL2, NEK9, ROR2, MST1R, NEK6, ERBB4, NEK3, ERBB3, ENPP3, PFKFB1, DUSP10, ADRBK2, EPHB1, UHMK1, EPHB2, GPD1L, VRK1, TNKS, GPD2, MAP2K1, EPM2A, PTPN13, TRIO, ATR, PPA2, ATM, GUCY2D, PTPN11, R…	2028	973	13528	1.41228	0.000323219	0.000323219	0.000143028
GOTERM_BP_FAT	GO:0006796~phosphate metabolic process	206	7.26375	7.65139e-08	PDP2, LPAR3, LPAR1, PRKG1, ADORA1, MAP3K7, CTTNBP2, MAP3K5, PIK3C3, CHRNA7, TLK1, PAN3, PTPRM, MAPKSP1, BCR, TNIK, PTPRG, PIK3CD, MYLK4, PTPRR, MYLK2, PTPRT, SCYL3, MARK3, PTPRN, PTPDC1, PTPRO, MAPK1, SPAG9, SCYL2, NEK9, ROR2, MST1R, NEK6, ERBB4, NEK3, ERBB3, ENPP3, PFKFB1, DUSP10, ADRBK2, EPHB1, UHMK1, EPHB2, GPD1L, VRK1, TNKS, GPD2, MAP2K1, EPM2A, PTPN13, TRIO, ATR, PPA2, ATM, GUCY2D, PTPN11, R…	2028	973	13528	1.41228	0.000323219	0.000323219	0.000143028
GOTERM_BP_FAT	GO:0030030~cell projection organization	94	3.31453	1.23887e-07	MTSS1, NRP1, MYO7A, LPAR3, LPAR1, PRKG1, NR2E1, GDNF, CD2AP, SPAG16, KLHL1, NRCAM, UNC5B, ANK3, UNC5A, ROBO1, DYNC2H1, SEMA3B, ROBO2, DSCAM, CDH23, PRKCA, MYO6, C2CD3, PTPRM, STX2, NRXN3, KIF5C, LIFR, NRXN1, MYH9, LPIN1, SLIT2, SLIT3, CTNNA2, NCAM2, OPHN1, CNTN4, EFNA5, DST, KALRN, DCC, BBS4, DNAH9, PARD3, CCK, ERBB3, ABI2, ARF6, ARPC4, CDH4, CAPZB, EPHB1, MYCBP2, EPHB2, ALCAM, SEMA5A, PTK2, MACF…	2028	368	13528	1.70391	0.000523286	0.000261677	0.000231583
GOTERM_BP_FAT	GO:0007242~intracellular signaling cascade	252	8.88575	2.88466e-07	ADCY2, ADCY8, STAT5B, LPAR3, LPAR1, ITSN1, ADORA1, MAP3K7, AGTR1, MAP3K5, STAC, PIK3C3, RAPGEF5, RAPGEF4, CHRNA7, TLK1, GNG4, RAB21, MAGI3, PLD1, MAGI2, MAPKSP1, BCR, TNIK, PIK3CD, HTR4, DCDC2, COLEC12, PPARGC1A, DEPDC5, MAPK1, SPAG9, RAB18, UBR5, ROR2, ARL8B, GRAP2, UNC13C, UNC13B, RALGPS2, ERBB3, PFKFB1, DUSP10, AKAP13, RUNDC3A, NFKBIA, RAB40C, ARF6, MYO9B, ASB16, ASB15, CDC42EP4, MAP2K1, NDC80…	2028	1256	13528	1.33837	0.00121803	0.000406174	0.000539232
GOTERM_BP_FAT	GO:0035023~regulation of Rho protein signal transduction	35	1.23413	1.24345e-06	DLC1, PREX1, AKAP13, LPAR1, ITSN2, CDH2, ITSN1, MCF2L2, PLEKHG1, TIAM1, PTK2B, SOS2, BCL6, PAFAH1B1, FGD6, FGD3, FGD4, OBSCN, ARHGEF3, ARHGEF2, BCR, VAV3, MCF2, SCAI, TRIO, DOCK7, RICTOR, ARHGEF12, ECT2, FARP1, FLJ10357, RASGRF2, MTOR, SPATA13, KALRN	2028	99	13528	2.3583	0.0052398	0.00131253	0.00232437
GOTERM_BP_FAT	GO:0051056~regulation of small GTPase mediated signal transduction	67	2.36248	2.23963e-06	DLC1, PREX1, IQGAP2, ITPKB, ITSN2, LPAR1, TBC1D19, ITSN1, RGL1, SMAP2, TBC1D12, EVI5, TIAM1, GIT2, RAPGEF5, RAPGEF4, AGAP1, ARHGEF3, DAB2IP, ARHGEF2, BCR, PSD3, SIPA1L2, SCAI, ARHGEF12, ECT2, TBC1D22A, TBCK, FARP1, RALGAPA1, RASGRF2, SIPA1L1, SPATA13, KALRN, TBC1D8, ASAP2, RABGAP1L, ASAP1, AKAP13, ARF6, CDH2, MCF2L2, RASAL2, PLEKHG1, PTK2B, SOS2, TBC1D5, PAFAH1B1, BCL6, TBC1D1, RAP1GAP2, FGD6, FG…	2028	252	13528	1.77354	0.00941783	0.0018907	0.00418649
GOTERM_BP_FAT	GO:0048666~neuron development	84	2.96192	2.32547e-06	NRP1, OPCML, MYO7A, PRKG1, NR2E1, GDNF, TGFB2, KLHL1, NRCAM, UNC5B, ANK3, UNC5A, ROBO1, CNTNAP2, SEMA3B, ROBO2, DSCAM, CDH23, PRKCA, MYO6, PTPRM, NRXN3, KIF5C, LIFR, PRKCI, RPGRIP1, NRXN1, SLIT2, SLIT3, CTNNA2, HOXD9, NCAM2, GNAQ, OPHN1, CNTN4, EFNA5, DST, KALRN, DCC, BBS4, PARD3, CCK, ERBB3, ABI2, CDH4, EPHB1, MYCBP2, EPHB2, ALCAM, SEMA5A, PTK2, MACF1, PTK2B, DMD, KAL1, LHX6, PAFAH1B1, TNN, OLFM…	2028	339	13528	1.65289	0.00977702	0.00163618	0.00434694
GOTERM_BP_FAT	GO:0006468~protein amino acid phosphorylation	144	5.07757	2.97336e-06	RNASEL, ZAK, STK38, LPAR3, LPAR1, PRKG1, ADORA1, TGFB2, MAP3K7, CTTNBP2, MAP3K5, AAK1, PIK3C3, CHRNA7, TLK1, STK39, FRS2, PAN3, TNIK, BCR, MAPKSP1, PNCK, MYLK4, PIK3CD, MYO3B, MYLK2, RPS6KC1, SCYL3, MARK3, CDKL2, CDKL5, SPAG9, MAPK1, SCYL2, NEK9, ROR2, MST1R, ERC1, LRRK2, LRRK1, NEK6, KALRN, ERBB4, NEK3, ERBB3, MAPKAPK3, ADRBK2, EPHA10, ULK4, EPHB1, UHMK1, EPHB2, VRK1, PTK2, TTBK2, LMTK2, TNKS, S…	2028	667	13528	1.44013	0.0124839	0.00179303	0.00555799
GOTERM_BP_FAT	GO:0031175~neuron projection development	67	2.36248	4.00286e-06	NRP1, PRKG1, NR2E1, GDNF, KLHL1, NRCAM, UNC5B, ANK3, UNC5A, ROBO1, SEMA3B, ROBO2, DSCAM, PRKCA, MYO6, PTPRM, NRXN3, KIF5C, LIFR, NRXN1, SLIT2, CTNNA2, SLIT3, NCAM2, OPHN1, EFNA5, CNTN4, DST, KALRN, DCC, BBS4, PARD3, CCK, ERBB3, ABI2, CDH4, EPHB1, MYCBP2, EPHB2, ALCAM, SEMA5A, PTK2, MACF1, PTK2B, DMD, KAL1, PAFAH1B1, TNN, DCLK1, NTF3, MAP2K1, MCF2, CREB1, SPTBN4, NFASC, CELSR2, DOCK7, GAS7, PTPN11…	2028	256	13528	1.74582	0.0167699	0.00211178	0.00748233
GOTERM_BP_FAT	GO:0007268~synaptic transmission	75	2.64457	4.72046e-06	SYT1, GRIK1, GRIK2, GRIK4, LPAR3, GABBR2, ADORA1, CTTNBP2, SLC1A2, FNTA, GRIN2B, GRIN2D, GRID2, SLC22A3, KCNQ2, SLC1A1, USP14, PRKCA, GABRG1, KCNMA1, GABRG2, GABRG3, MYO6, KCND2, NRXN3, GRIN2A, PI4KA, MYLK2, NRXN1, CTNNA2, GRM5, MAPK1, GRM4, COLQ, GRM8, GRM7, UNC13C, UNC13B, PLDN, DRD3, AKAP9, CACNB4, AMPH, PTK2, GAD2, SYN3, DMD, APBA2, PAFAH1B1, PPP3CA, PRIMA1, HTR3B, NOVA1, DTNA, DLGAP1, NTF3, …	2028	298	13528	1.67885	0.0197464	0.00221354	0.00882364
GOTERM_BP_FAT	GO:0000902~cell morphogenesis	86	3.03244	5.13011e-06	NRP1, MYO7A, NR2E1, TGFB2, NRCAM, UNC5B, ANK3, UNC5A, ROBO1, DYNC2H1, SEMA3B, ROBO2, CAP1, DSCAM, CDH23, DLG1, PRKCA, ARHGEF2, C2CD3, PTPRM, NRXN3, KIF5C, LIFR, PRKCI, NRXN1, MYH9, ECT2, SLIT2, SLIT3, CTNNA2, NCAM2, SS18, HIF1A, OPHN1, CNTN4, EFNA5, DST, KALRN, DCC, BBS4, CCDC99, SHROOM2, PARD3, CCK, SHROOM3, SHROOM4, ERBB3, ARPC4, SOX6, SOX9, CDH4, EPHB1, MYCBP2, EPHB2, ALCAM, SEMA5A, DOCK2, PTK…	2028	356	13528	1.61144	0.0214415	0.00216513	0.00958933
GOTERM_BP_FAT	GO:0016310~phosphorylation	166	5.85331	5.82715e-06	RNASEL, ZAK, STK38, LPAR3, LPAR1, PRKG1, ADORA1, TGFB2, MAP3K7, CTTNBP2, MAP3K5, AAK1, PIK3C3, CHRNA7, TLK1, STK39, FRS2, PAN3, MAPKSP1, BCR, TNIK, PNCK, MYLK4, MYO3B, PIK3CD, MYLK2, RPS6KC1, SCYL3, MARK3, CDKL2, CDKL5, SPAG9, MAPK1, SCYL2, NEK9, ROR2, MST1R, LRRK2, ERC1, LRRK1, NEK6, KALRN, ERBB4, NEK3, ERBB3, PFKFB1, MAPKAPK3, ADRBK2, EPHA10, ULK4, ATP6V1B2, EPHB1, UHMK1, EPHB2, VRK1, PTK2, TTB…	2028	800	13528	1.38415	0.0243192	0.00223566	0.0108922
GOTERM_BP_FAT	GO:0006928~cell motion	107	3.77292	9.69136e-06	PVR, MTSS1, PRKG1, NR2E1, CD2AP, GDNF, TGFB2, NRCAM, CTTNBP2, DAB1, GAB2, UNC5B, ANK3, UNC5A, ROBO1, ROBO2, SGPL1, SATB2, PTPRM, MDGA1, KIF5C, DCDC2, SCYL3, MYH9, CTNNA2, VEGFC, HIF1A, LYST, OPHN1, EFNA5, MST1R, DNAH17, ITGA11, ARF6, CAPZB, ITGB1, EPHB1, EPHB2, SEMA5A, ALCAM, DOCK2, PTK2, MACF1, KAL1, DNAJA1, LHX6, CLASP2, STRBP, VAV3, MAP2K1, NTF3, MET, ITGA2, LAMA1, FEZF2, EPHA7, ETS1, TGFBR3, …	2028	475	13528	1.50264	0.0401192	0.00340637	0.0181146
GOTERM_BP_FAT	GO:0008104~protein localization	179	6.31171	9.81469e-06	RAB9A, GRIK2, XPO4, SLC9A2, C16ORF70, FGF10, TOMM20L, TGFB2, HOOK3, HOOK1, KIF13A, TRAK2, VPS13C, ANK3, KIFAP3, ATG7, AAGAB, RABGEF1, DYNC2H1, VPS4B, VPS13A, TLK1, VPS13B, SAR1B, SAR1A, RAB21, KIF13B, MYO6, LRP1B, GRIN2A, RPH3A, MYH9, VTI1A, CLPX, MAPK1, RAB18, COLQ, LCA5, CD40LG, LYST, VAMP7, AKAP6, AKAP7, ERC1, FRAS1, PACS1, BBS4, RAB7A, CAV1, CCDC99, SNX8, COPZ1, RAB40C, SNX1, NFKBIA, ARF6, ST…	2028	882	13528	1.35379	0.0406193	0.00318471	0.0183451
GOTERM_BP_FAT	GO:0016192~vesicle-mediated transport	125	4.40762	1.12311e-05	SRCIN1, C16ORF70, ITSN2, ITSN1, ADORA1, HOOK3, HOOK1, VPS4B, RABGEF1, RAPGEF4, VPS13A, SAR1B, SAR1A, MYO6, NCALD, LRP1B, MYLK2, COLEC12, ERGIC1, VTI1A, NPC1, TRIM36, RAB18, LYST, VAMP7, OPHN1, VAMP4, ERC1, UNC13C, UNC13B, KALRN, PACS1, RAB7A, STX8, CAV1, DRD3, COPZ1, HFE, SNX1, NOSTRIN, ARF6, STON1-GTF2A1L, DOCK1, KIAA1012, OSBPL1A, STX17, STX11, OSBPL5, VAV3, HTT, SPTBN4, DENND1A, SNAPIN, LIN7A,…	2028	576	13528	1.44762	0.0463433	0.00338366	0.0209923
GOTERM_BP_FAT	GO:0048812~neuron projection morphogenesis	57	2.00987	1.1349e-05	NRP1, NR2E1, NRCAM, UNC5B, ANK3, ROBO1, UNC5A, ROBO2, SEMA3B, DSCAM, PRKCA, PTPRM, NRXN3, KIF5C, LIFR, NRXN1, SLIT2, CTNNA2, SLIT3, NCAM2, OPHN1, EFNA5, CNTN4, DST, KALRN, DCC, PARD3, CCK, ERBB3, CDH4, EPHB1, MYCBP2, EPHB2, ALCAM, SEMA5A, PTK2, MACF1, KAL1, DMD, PAFAH1B1, TNN, DCLK1, NTF3, MAP2K1, CREB1, SPTBN4, NFASC, CELSR2, DOCK7, GAS7, PTPN11, FEZF2, EPHA7, ULK2, JAK2, APBB2, BMP7	2028	213	13528	1.78509	0.0468183	0.00319154	0.0212127
GOTERM_BP_FAT	GO:0046578~regulation of Ras protein signal transduction	56	1.97461	1.52637e-05	DLC1, PREX1, ITPKB, ITSN2, LPAR1, TBC1D19, ITSN1, SMAP2, TBC1D12, EVI5, TIAM1, GIT2, AGAP1, ARHGEF3, ARHGEF2, BCR, PSD3, SCAI, ARHGEF12, ECT2, TBC1D22A, TBCK, FARP1, RASGRF2, SPATA13, KALRN, TBC1D8, ASAP2, RABGAP1L, ASAP1, AKAP13, ARF6, CDH2, MCF2L2, PLEKHG1, PTK2B, SOS2, TBC1D5, BCL6, PAFAH1B1, TBC1D1, FGD6, FGD3, FGD4, OBSCN, VAV3, MAP2K1, MCF2, KIAA1244, NF1, TRIO, DOCK7, RICTOR, FLJ10357, DGK…	2028	210	13528	1.77883	0.0624541	0.00402249	0.0285288
GOTERM_BP_FAT	GO:0019226~transmission of nerve impulse	83	2.92666	1.58602e-05	SYT1, GRIK1, GRIK2, GRIK4, LPAR3, GABBR2, ADORA1, CTTNBP2, SLC1A2, FNTA, GRIN2B, GRIN2D, GRID2, CNTNAP2, SLC22A3, KCNQ2, SLC1A1, USP14, PRKCA, GABRG1, KCNMA1, GABRG2, GABRG3, MYO6, KCND2, NRXN3, GRIN2A, PI4KA, MYLK2, CACNG2, NRXN1, CTNNA2, GRM5, MAPK1, GRM4, COLQ, GRM8, SBF2, GRM7, UNC13C, UNC13B, PLDN, DRD3, AKAP9, CACNB4, CLDN11, FKBP1B, AMPH, ACSBG1, PTK2, GAD2, SYN3, DMD, APBA2, PAFAH1B1, PPP…	2028	350	13528	1.58189	0.0648142	0.00393401	0.0296436
GOTERM_BP_FAT	GO:0030029~actin filament-based process	62	2.18618	1.69185e-05	DLC1, MTSS1, PREX1, MYO7A, PRKG1, KLHL1, ARHGAP6, NISCH, GSN, RALA, CAP1, DLG1, ARHGEF2, MYO6, LIMK1, PRKCI, MYH9, FLNB, LPIN1, ARHGAP26, FMN2, LIMCH1, PRR5-ARHGAP8, SCIN, FHOD3, OPHN1, WASL, DST, LCP1, PARVA, MYO5A, SHROOM3, SHROOM4, DIAPH2, SSH2, ABI2, ARF6, ARPC4, MYO9B, ITGB1, CAPZB, DOCK2, NPHP4, SORBS1, PTK2B, GRID2IP, BCL6, PAFAH1B1, FGD6, FGD3, FGD4, NF2, NF1, RICTOR, GAS7, PPP1R9B, PPP1R…	2028	241	13528	1.71609	0.0689864	0.00396331	0.0316213
GOTERM_BP_FAT	GO:0030036~actin cytoskeleton organization	59	2.08039	1.74475e-05	DLC1, MTSS1, PREX1, PRKG1, KLHL1, ARHGAP6, NISCH, GSN, RALA, CAP1, DLG1, ARHGEF2, LIMK1, PRKCI, MYH9, FLNB, LPIN1, ARHGAP26, FMN2, LIMCH1, PRR5-ARHGAP8, SCIN, FHOD3, OPHN1, WASL, DST, LCP1, PARVA, SHROOM3, SHROOM4, DIAPH2, SSH2, ABI2, ARF6, ARPC4, MYO9B, ITGB1, CAPZB, DOCK2, NPHP4, SORBS1, PTK2B, GRID2IP, BCL6, PAFAH1B1, FGD6, FGD3, FGD4, NF2, NF1, RICTOR, GAS7, PPP1R9B, PPP1R9A, EPS8, MYH11, CDC…	2028	226	13528	1.74144	0.0710647	0.00387228	0.0326097
GOTERM_BP_FAT	GO:0030182~neuron differentiation	99	3.49083	1.86208e-05	RORA, PRKG1, NR2E1, GDNF, TGFB2, KLHL1, NRCAM, UNC5B, UNC5A, ROBO1, ANK3, ROBO2, DSCAM, CDH23, PTPRM, MYO6, MDGA1, KIF5C, LIFR, PTPRR, CTNNA2, FOXN4, HOXD9, NCAM2, OPHN1, EFNA5, DST, KALRN, BBS4, ERBB3, SOX5, EPHB1, EPHB2, SEMA5A, ALCAM, PTK2, MACF1, DMD, KAL1, LHX5, LHX6, OLFM3, MAP2K1, NTF3, HTT, SPTBN4, SMAD4, CELSR2, DOCK7, GAS7, GNAT2, PTPN11, NTRK3, FEZF2, EPHA7, TULP3, NEDD4, ULK2, BMP7, N…	2028	438	13528	1.50774	0.0756586	0.00392596	0.0348024
GOTERM_BP_FAT	GO:0032989~cellular component morphogenesis	91	3.20874	2.3949e-05	NRP1, MYO7A, NR2E1, TGFB2, NRCAM, UNC5B, ANK3, UNC5A, ROBO1, DYNC2H1, SEMA3B, ROBO2, CAP1, DSCAM, CDH23, DLG1, PRKCA, ARHGEF2, C2CD3, PTPRM, NRXN3, KIF5C, LIFR, PRKCI, NRXN1, MYH9, ECT2, SLIT2, SLIT3, CTNNA2, NCAM2, SS18, MFN1, HIF1A, OPHN1, CNTN4, EFNA5, DST, KALRN, DCC, BBS4, CCDC99, SHROOM2, PARD3, CCK, SHROOM3, SHROOM4, ERBB3, ARPC4, SOX6, SOX9, CDH4, ITGB1, EPHB1, MYCBP2, EPHB2, ALCAM, SEMA5…	2028	397	13528	1.52903	0.0962349	0.00480678	0.0447587
GOTERM_BP_FAT	GO:0045184~establishment of protein localization	157	5.53597	2.66295e-05	RAB9A, GRIK2, XPO4, C16ORF70, FGF10, TOMM20L, TGFB2, HOOK3, HOOK1, KIF13A, TRAK2, ANK3, ATG7, AAGAB, RABGEF1, VPS4B, VPS13A, TLK1, VPS13B, SAR1B, SAR1A, RAB21, KIF13B, MYO6, LRP1B, RPH3A, MYH9, CLPX, VTI1A, MAPK1, RAB18, LCA5, CD40LG, LYST, VAMP7, AKAP6, ERC1, PACS1, FRAS1, RAB7A, SNX8, COPZ1, RAB40C, SNX1, NFKBIA, ARF6, STON1-GTF2A1L, TRAM2, MACF1, STX17, TNKS, STX11, SEC23IP, SEC61A2, RANBP17, …	2028	769	13528	1.36188	0.106413	0.00510109	0.0497672
GOTERM_BP_FAT	GO:0048667~cell morphogenesis involved in neuron differentiation	55	1.93935	2.74206e-05	NRP1, MYO7A, NR2E1, NRCAM, UNC5B, ANK3, ROBO1, UNC5A, ROBO2, SEMA3B, CDH23, DSCAM, PRKCA, PTPRM, NRXN3, KIF5C, NRXN1, SLIT2, CTNNA2, SLIT3, NCAM2, OPHN1, EFNA5, CNTN4, DST, KALRN, DCC, PARD3, CCK, ERBB3, CDH4, EPHB1, MYCBP2, EPHB2, ALCAM, SEMA5A, PTK2, MACF1, KAL1, PAFAH1B1, TNN, DCLK1, NTF3, CREB1, SPTBN4, NFASC, CELSR2, DOCK7, PTPN11, FEZF2, EPHA7, ULK2, JAK2, APBB2, BMP7	2028	209	13528	1.75542	0.109394	0.00502445	0.0512452
GOTERM_BP_FAT	GO:0016568~chromatin modification	67	2.36248	4.23229e-05	KDM6A, RSF1, EZH2, HIRA, INO80, CTCF, MLL5, BRPF3, SETMAR, H2AFY, TLK1, MLL3, KDM5A, MYST3, MSL3L2, MLL2, SATB2, TADA2A, C11ORF30, HMG20A, ARID1A, PADI4, ARID1B, EYA1, EYA2, KDM2A, HUWE1, PRDM6, ASH1L, JMJD1C, SRCAP, SUDS3, SUV420H1, SUPT6H, ING5, SUPT3H, DPF3, CDC73, NR3C1, ARID2, CHD7, SMARCB1, LEO1, CHD1, BCOR, CHD6, DNMT3B, MYSM1, AEBP2, SMYD3, SUV39H2, RPS6KA5, RNF8, PHF17, HDAC2, BCORL1, AT…	2028	274	13528	1.63113	0.163742	0.00742307	0.0790851
GOTERM_BP_FAT	GO:0000904~cell morphogenesis involved in differentiation	61	2.15092	4.93534e-05	NRP1, MYO7A, NR2E1, TGFB2, NRCAM, UNC5B, ANK3, UNC5A, ROBO1, ROBO2, SEMA3B, CDH23, DSCAM, PRKCA, PTPRM, NRXN3, KIF5C, NRXN1, MYH9, SLIT2, CTNNA2, SLIT3, NCAM2, HIF1A, OPHN1, EFNA5, CNTN4, DST, KALRN, DCC, PARD3, CCK, ERBB3, SOX9, CDH4, EPHB1, MYCBP2, EPHB2, ALCAM, SEMA5A, PTK2, MACF1, KAL1, PAFAH1B1, TNN, DCLK1, NTF3, CREB1, SPTBN4, NFASC, CELSR2, DOCK7, PTPN11, FEZF2, EPHA7, ULK2, NOTCH4, TGFBR3…	2028	244	13528	1.66765	0.188218	0.00830624	0.0922167
GOTERM_BP_FAT	GO:0007409~axonogenesis	51	1.79831	4.96647e-05	NRP1, NR2E1, NRCAM, UNC5B, ROBO1, UNC5A, ANK3, ROBO2, SEMA3B, PRKCA, PTPRM, NRXN3, KIF5C, NRXN1, SLIT2, CTNNA2, SLIT3, NCAM2, OPHN1, EFNA5, CNTN4, DST, KALRN, DCC, PARD3, CCK, ERBB3, CDH4, EPHB1, MYCBP2, EPHB2, SEMA5A, ALCAM, PTK2, MACF1, KAL1, TNN, PAFAH1B1, DCLK1, NTF3, CREB1, SPTBN4, NFASC, DOCK7, PTPN11, FEZF2, EPHA7, ULK2, JAK2, BMP7, APBB2	2028	193	13528	1.7627	0.189285	0.00803823	0.092798
GOTERM_BP_FAT	GO:0048858~cell projection morphogenesis	61	2.15092	5.5996e-05	NRP1, NR2E1, NRCAM, UNC5B, ANK3, ROBO1, UNC5A, DYNC2H1, ROBO2, SEMA3B, DSCAM, PRKCA, C2CD3, PTPRM, NRXN3, KIF5C, LIFR, NRXN1, SLIT2, CTNNA2, SLIT3, NCAM2, OPHN1, EFNA5, CNTN4, DST, KALRN, DCC, BBS4, PARD3, CCK, ERBB3, ARPC4, CDH4, EPHB1, MYCBP2, EPHB2, ALCAM, SEMA5A, PTK2, MACF1, DMD, KAL1, PAFAH1B1, TNN, DCLK1, NTF3, MAP2K1, CREB1, SPTBN4, NFASC, CELSR2, DOCK7, GAS7, PTPN11, FEZF2, EPHA7, ULK2, …	2028	245	13528	1.66085	0.210685	0.0087243	0.104622
GOTERM_BP_FAT	GO:0032990~cell part morphogenesis	62	2.18618	0.000112743	NRP1, NR2E1, NRCAM, UNC5B, ANK3, UNC5A, ROBO1, DYNC2H1, ROBO2, SEMA3B, DSCAM, PRKCA, C2CD3, PTPRM, NRXN3, KIF5C, LIFR, NRXN1, SLIT2, CTNNA2, SLIT3, NCAM2, MFN1, OPHN1, EFNA5, CNTN4, DST, KALRN, DCC, BBS4, PARD3, CCK, ERBB3, ARPC4, CDH4, EPHB1, MYCBP2, EPHB2, ALCAM, SEMA5A, PTK2, MACF1, DMD, KAL1, PAFAH1B1, TNN, DCLK1, NTF3, MAP2K1, CREB1, SPTBN4, NFASC, CELSR2, DOCK7, GAS7, PTPN11, FEZF2, EPHA7, …	2028	256	13528	1.61554	0.378963	0.0168691	0.210541
GOTERM_BP_FAT	GO:0007010~cytoskeleton organization	95	3.34979	0.000118755	DLC1, MTSS1, TLN2, PREX1, PRKG1, VILL, HOOK3, KLHL1, HOOK1, CTTNBP2, ARHGAP6, NISCH, SEH1L, ANK3, GSN, RALA, CAP1, KLHL20, DLG1, ARHGEF2, LIMK1, PRKCI, PLK1S1, MYH9, PALLD, LPIN1, FLNB, ARHGAP26, SS18, FMN2, LIMCH1, SCIN, PRR5-ARHGAP8, FHOD3, BUB1B, OPHN1, WASL, DST, LCP1, PARVA, KRT6C, SGCZ, ABLIM1, BBS4, CAV1, CCDC99, SHROOM3, SHROOM4, DIAPH2, ABLIM3, HAUS2, SSH2, ABI2, ANLN, MYO9B, ARPC4, ARF6…	2028	436	13528	1.45346	0.394542	0.0171536	0.221757
GOTERM_BP_FAT	GO:0015031~protein transport	152	5.35966	0.000119612	RAB9A, GRIK2, XPO4, C16ORF70, FGF10, TOMM20L, TGFB2, HOOK3, HOOK1, KIF13A, TRAK2, ATG7, AAGAB, RABGEF1, VPS4B, VPS13A, TLK1, VPS13B, SAR1B, SAR1A, RAB21, KIF13B, MYO6, LRP1B, RPH3A, MYH9, CLPX, VTI1A, MAPK1, RAB18, LCA5, CD40LG, LYST, VAMP7, AKAP6, ERC1, PACS1, FRAS1, RAB7A, SNX8, COPZ1, RAB40C, SNX1, NFKBIA, ARF6, STON1-GTF2A1L, TRAM2, MACF1, STX17, TNKS, STX11, SEC23IP, SEC61A2, RANBP17, RAB8B,…	2028	762	13528	1.33062	0.39673	0.0167052	0.223356
GOTERM_BP_FAT	GO:0043062~extracellular structure organization	42	1.48096	0.000442908	CADM1, ERBB4, ADAMTS14, HSD17B12, COL3A1, UTRN, CACNB4, CDH2, SPINK5, APLP2, TGFB2, NRCAM, GPHN, PTK2, ANK3, DNER, SMOC1, COL12A1, B4GALT7, RECK, COL4A2, MYO6, LMX1B, LGALS3, NRXN3, ADAMTS20, NF1, DMP1, NLGN1, NFASC, NLGN3, CACNG2, NRXN1, COL5A2, TMPRSS6, CSGALNACT1, COL14A1, COL19A1, FBLN5, ITGA8, MYH11, APBB2	2028	163	13528	1.71881	0.846138	0.0585909	0.824698
GOTERM_BP_FAT	GO:0051674~localization of cell	69	2.433	0.00046173	PVR, NRP1, SMCP, PEX5, PRKG1, NR2E1, GDNF, CD2AP, PEX7, TGFB2, NRCAM, CTTNBP2, DAB1, GAB2, ROBO1, CAP1, PRKCA, SGPL1, SATB2, MDGA1, DCDC2, SCYL3, ESR2, MYH9, SLIT2, CTNNA2, VEGFC, HIF1A, LYST, OPHN1, DCC, SHROOM2, SORD, CCK, FUT8, DNAH17, ITGA11, DNAH3, ABI2, PRKDC, CDH2, DNAH7, DNAH8, ITGB1, DNAH5, VCAM1, PTK2, DOCK2, PTK2B, DNER, DNAJA1, LHX6, PAFAH1B1, PEX13, TNN, CLASP2, PPAP2A, DCLK1, VAV3, …	2028	307	13528	1.49926	0.857905	0.0591549	0.8596
GOTERM_BP_FAT	GO:0048870~cell motility	69	2.433	0.00046173	PVR, NRP1, SMCP, PEX5, PRKG1, NR2E1, GDNF, CD2AP, PEX7, TGFB2, NRCAM, CTTNBP2, DAB1, GAB2, ROBO1, CAP1, PRKCA, SGPL1, SATB2, MDGA1, DCDC2, SCYL3, ESR2, MYH9, SLIT2, CTNNA2, VEGFC, HIF1A, LYST, OPHN1, DCC, SHROOM2, SORD, CCK, FUT8, DNAH17, ITGA11, DNAH3, ABI2, PRKDC, CDH2, DNAH7, DNAH8, ITGB1, DNAH5, VCAM1, PTK2, DOCK2, PTK2B, DNER, DNAJA1, LHX6, PAFAH1B1, PEX13, TNN, CLASP2, PPAP2A, DCLK1, VAV3, …	2028	307	13528	1.49926	0.857905	0.0591549	0.8596
GOTERM_BP_FAT	GO:0007215~glutamate signaling pathway	12	0.423131	0.000483201	GRM5, GRM4, GNAQ, GRIN2B, GRIK1, GRIK2, GRIK4, GRID2, GRIN2A, GRIA4, HOMER1, HOMER2	2028	25	13528	3.20189	0.870233	0.0600037	0.899403
GOTERM_BP_FAT	GO:0021955~central nervous system neuron axonogenesis	9	0.317348	0.000599971	PRKCA, DCC, PTK2, PAFAH1B1, NR2E1, DCLK1, EPHB1, EPHB2, MYCBP2	2028	15	13528	4.00237	0.920789	0.0718645	1.1156
GOTERM_BP_FAT	GO:0001764~neuron migration	21	0.74048	0.000761209	DCC, SATB2, CCK, LMX1B, MDGA1, MET, PEX5, DCDC2, ESR2, PRKG1, PEX7, NRCAM, CTTNBP2, PTK2, DAB1, FYN, DNER, PEX13, PAFAH1B1, APBB2, DCLK1	2028	64	13528	2.18879	0.959938	0.0878254	1.4134
GOTERM_BP_FAT	GO:0007411~axon guidance	30	1.05783	0.000823316	DCC, NRP1, CDH4, EPHB1, EPHB2, MYCBP2, SEMA5A, ALCAM, UNC5B, ROBO1, UNC5A, ANK3, KAL1, ROBO2, SEMA3B, PTPRM, NTF3, NRXN3, KIF5C, NFASC, NRXN1, SLIT2, SLIT3, FEZF2, EPHA7, OPHN1, CNTN4, EFNA5, BMP7, APBB2	2028	107	13528	1.87026	0.969191	0.09214	1.52788
GOTERM_BP_FAT	GO:0007267~cell-cell signaling	119	4.19605	0.000856119	SYT1, GRIK1, FGF14, GRIK2, FGF17, GRIK4, LPAR3, FGF10, FGF13, FGF12, GDNF, VIPR2, ADORA1, TGFB2, CTTNBP2, FNTA, GRIN2B, GRIN2D, GRID2, RAPGEF4, FRS2, MYO6, KCND2, NUDT3, GRIN2A, MYLK2, CTNNA2, MAPK1, GRB10, COLQ, EFNA5, STC1, GRAP2, UNC13C, UNC13B, DRD3, CD70, CACNB4, EPHB1, SEMA5A, PTK2, GAD2, ECE2, DMD, LHX5, SLC30A8, PRIMA1, NOVA1, NTF3, HTT, GABRA3, SNAPIN, HOMER1, VDAC3, KCNK3, LIN7A, CXCL13…	2028	600	13528	1.323	0.973181	0.093171	1.58829
GOTERM_BP_FAT	GO:0014902~myotube differentiation	9	0.317348	0.00104288	CAST, BARX2, CDON, DYRK1B, SORT1, NEO1, MYH9, ADAM12, CAPN2	2028	16	13528	3.75222	0.987826	0.109536	1.93159
GOTERM_BP_FAT	GO:0030534~adult behavior	25	0.881523	0.00144557	BBS4, GRIK1, DRD3, CACNB4, GDNF, KLHL1, SLC1A2, CHD7, GRIN2D, PAFAH1B1, CDH23, KCNMA1, GABRG2, MET, SPTBN4, PARK2, ATP1A2, ATXN1, HOXD9, EPS8, GRM7, CACNA1C, PBX3, TSHR, HTR2C	2028	86	13528	1.93913	0.997784	0.145054	2.66795
GOTERM_BP_FAT	GO:0042692~muscle cell differentiation	32	1.12835	0.00152268	CAST, FGF6, UTRN, FGF10, NEO1, CACNB4, SOX6, ITGB1, GPHN, BARX2, ATG5, DNER, PPP3CA, MKL2, NRG1, NTF3, TBX5, RCAN1, CACNG2, MBNL1, MYH9, HOMER1, CAPN2, FOXP1, SYNE1, PTCD2, CDON, DYRK1B, MYH11, SORT1, ADAM12, TMOD1	2028	121	13528	1.76413	0.998401	0.14867	2.80834
GOTERM_BP_FAT	GO:0043632~modification-dependent macromolecule catabolic process	113	3.98449	0.0015564	BTRC, CDC16, CD2AP, KLHL3, ZNRF2, CNOT4, CUL2, ATG7, RABGEF1, RBCK1, ITCH, FBXO21, ANAPC1, DTL, UBE2J1, UBR4, UBR3, SOCS7, UBR1, MAP1LC3B2, ASB9, ASB8, PSMA1, MIB1, DCUN1D1, FBXO16, HUWE1, KDM2A, UBR5, FBXL5, FBXL4, ASB3, FBXL7, FBXO15, ASB4, FBXL2, FBXO11, DNAH12, RAB40C, UBE2V2, ASB16, ASB15, ARIH2, FBXW8, PSMB6, HECTD2, FBXO43, OTUD7A, FBXO47, RNF14, SPOP, SHPRH, UFSP2, UBE2CBP, HACE1, CDC27, …	2028	574	13528	1.3132	0.998613	0.148291	2.86969
GOTERM_BP_FAT	GO:0019941~modification-dependent protein catabolic process	113	3.98449	0.0015564	BTRC, CDC16, CD2AP, KLHL3, ZNRF2, CNOT4, CUL2, ATG7, RABGEF1, RBCK1, ITCH, FBXO21, ANAPC1, DTL, UBE2J1, UBR4, UBR3, SOCS7, UBR1, MAP1LC3B2, ASB9, ASB8, PSMA1, MIB1, DCUN1D1, FBXO16, HUWE1, KDM2A, UBR5, FBXL5, FBXL4, ASB3, FBXL7, FBXO15, ASB4, FBXL2, FBXO11, DNAH12, RAB40C, UBE2V2, ASB16, ASB15, ARIH2, FBXW8, PSMB6, HECTD2, FBXO43, OTUD7A, FBXO47, RNF14, SPOP, SHPRH, UFSP2, UBE2CBP, HACE1, CDC27, …	2028	574	13528	1.3132	0.998613	0.148291	2.86969
GOTERM_BP_FAT	GO:0051603~proteolysis involved in cellular protein catabolic process	117	4.12553	0.00176108	BTRC, CDC16, CD2AP, KLHL3, ZNRF2, CNOT4, CUL2, ATG7, RABGEF1, RBCK1, ITCH, FBXO21, ANAPC1, DTL, UBE2J1, UBR4, UBR3, SOCS7, UBR1, MAP1LC3B2, MYH9, CLPX, ASB9, ASB8, PSMA1, MIB1, DCUN1D1, KDM2A, FBXO16, HUWE1, UBR5, FBXL5, FBXL4, ASB3, FBXL7, FBXO15, ASB4, FBXL2, FBXO11, DNAH12, RAB40C, UBE2V2, ASB16, ASB15, ARIH2, FBXW8, PSMB6, FBXO43, HECTD2, OTUD7A, FBXO47, RNF14, SPOP, SHPRH, UFSP2, UBE2CBP, HA…	2028	600	13528	1.30077	0.999417	0.162482	3.24121
GOTERM_BP_FAT	GO:0016311~dephosphorylation	38	1.33992	0.00199469	PDP2, SSH2, SYNJ1, DUSP10, MTM1, MTMR3, PPP3CA, MTMR9, PPAP2A, MTMR6, PTPRC, PTPRD, PTPRM, NCEH1, PTPN3, PTPN2, PTPRG, PTPRN2, PTPRA, EPM2A, PTPN4, PTPRR, PTPN13, PTPRT, PTPRN, PTPRO, PTPDC1, PTPN20A, TPTE, PTPN11, EYA1, EYA2, PPM1E, PPEF1, SBF2, MTMR10, PPM1L, PPP5C	2028	154	13528	1.646	0.999783	0.17814	3.66363
GOTERM_BP_FAT	GO:0051146~striated muscle cell differentiation	25	0.881523	0.00203306	CAST, UTRN, CACNB4, NEO1, ITGB1, GPHN, BARX2, ATG5, DNER, PPP3CA, NRG1, TBX5, RCAN1, CACNG2, CAPN2, HOMER1, MYH9, FOXP1, CDON, DYRK1B, PTCD2, MYH11, SORT1, ADAM12, TMOD1	2028	88	13528	1.89506	0.999816	0.17751	3.73284
GOTERM_BP_FAT	GO:0044257~cellular protein catabolic process	117	4.12553	0.00212484	BTRC, CDC16, CD2AP, KLHL3, ZNRF2, CNOT4, CUL2, ATG7, RABGEF1, RBCK1, ITCH, FBXO21, ANAPC1, DTL, UBE2J1, UBR4, UBR3, SOCS7, UBR1, MAP1LC3B2, MYH9, CLPX, ASB9, ASB8, PSMA1, MIB1, DCUN1D1, KDM2A, FBXO16, HUWE1, UBR5, FBXL5, FBXL4, ASB3, FBXL7, FBXO15, ASB4, FBXL2, FBXO11, DNAH12, RAB40C, UBE2V2, ASB16, ASB15, ARIH2, FBXW8, PSMB6, FBXO43, HECTD2, OTUD7A, FBXO47, RNF14, SPOP, SHPRH, UFSP2, UBE2CBP, HA…	2028	603	13528	1.2943	0.999875	0.181033	3.8982
GOTERM_BP_FAT	GO:0007167~enzyme linked receptor protein signaling pathway	72	2.53879	0.00223413	FGF6, MTSS1, NRP1, GRIK2, FGF17, STAT5B, FGF10, AP3S1, TGFB2, MAP3K7, FNTA, TIAM1, ZFYVE9, ZFYVE16, ANGPT1, PDGFC, NRG1, FRS2, GHR, SGPL1, IRAK1, PTPRG, LIFR, SOCS7, PTPRT, ALK, SS18, VEGFC, DOK2, GRB10, DOK5, SORT1, ROR2, PPM1L, MST1R, TWSG1, ERBB4, FUT8, USP9Y, ERBB3, USP9X, COL3A1, EPHA10, GREM2, EPHB1, EPHB2, PHIP, PTK2, SORBS1, PTK2B, PTPRD, PTPN2, SMAD6, CREB1, NLK, CBL, MET, PTPRA, SMAD4, …	2028	342	13528	1.40434	0.999921	0.185703	4.09477
GOTERM_BP_FAT	GO:0007612~learning	19	0.669958	0.00229163	DRD3, HTT, NF1, CTNND2, GRIN2A, NLGN3, ATP1A2, PARK2, VDAC3, AMPH, EPHB2, ATXN1, GRM4, GRIN2B, FYN, GRM7, SLC24A2, PLCB1, CACNA1C	2028	60	13528	2.11236	0.999938	0.186362	4.19802
GOTERM_BP_FAT	GO:0007155~cell adhesion	133	4.6897	0.002357	CTNNAL1, PVR, DLC1, MTSS1, CADM1, NELL1, NELL2, CD2AP, NRCAM, CDH20, DAB1, ROBO1, COL12A1, ROBO2, SPON1, CDH23, DSCAM, PTPRM, MAGI1, COL22A1, PTPRT, AJAP1, MYH9, BTBD9, CTNNA3, CTNNA2, NCAM2, PODXL2, PGM5, LAMC3, CD40LG, LSAMP, ROR2, DST, PLXNC1, C21ORF29, GNE, ITGA11, ARF6, SOX9, ITGB1, ITGBL1, SEMA5A, ALCAM, NPHP4, AGGF1, KAL1, ADAM23, LPP, PPFIBP1, ITGA2, PCDH15, CELSR2, PMF1, LAMA2, LAMA1, LA…	2028	700	13528	1.26742	0.999953	0.187558	4.3153
GOTERM_BP_FAT	GO:0007017~microtubule-based process	56	1.97461	0.00238362	HOOK3, HOOK1, KIF13A, CTTNBP2, SEH1L, KIFAP3, DYNC2H1, KIF13B, KIF2A, KIF5B, KIF17, KIF5C, KIF16B, PLK1S1, MYH9, BICD2, FMN2, SS18, BUB1B, DST, KIF26B, DNAH10, BBS4, DNAH9, CAV1, CCDC99, KIF4A, DNAH12, DNAH14, HAUS2, DNAH17, DNAH3, ARPC4, DNAH7, DNAH8, DNAH5, DNAH6, PTK2, MACF1, KIF6, PAFAH1B1, CLASP1, TEKT5, PEX13, TNKS, MAP2K1, HTT, BRCA2, DOCK7, NDC80, CENPE, MID1, CEP63, RHOT1, SMC1A, NCOR1	2028	253	13528	1.4765	0.999958	0.185981	4.36301
GOTERM_BP_FAT	GO:0022610~biological adhesion	133	4.6897	0.00245531	CTNNAL1, PVR, DLC1, MTSS1, CADM1, NELL1, NELL2, CD2AP, NRCAM, CDH20, DAB1, ROBO1, COL12A1, ROBO2, SPON1, CDH23, DSCAM, PTPRM, MAGI1, COL22A1, PTPRT, AJAP1, MYH9, BTBD9, CTNNA3, CTNNA2, NCAM2, PODXL2, PGM5, LAMC3, CD40LG, LSAMP, ROR2, DST, PLXNC1, C21ORF29, GNE, ITGA11, ARF6, SOX9, ITGB1, ITGBL1, SEMA5A, ALCAM, NPHP4, AGGF1, KAL1, ADAM23, LPP, PPFIBP1, ITGA2, PCDH15, CELSR2, PMF1, LAMA2, LAMA1, LA…	2028	701	13528	1.26561	0.999969	0.187573	4.49139
GOTERM_BP_FAT	GO:0016477~cell migration	60	2.11566	0.00254731	PVR, NRP1, PEX5, PRKG1, CD2AP, GDNF, NR2E1, PEX7, TGFB2, NRCAM, CTTNBP2, DAB1, GAB2, ROBO1, CAP1, PRKCA, SGPL1, SATB2, MDGA1, DCDC2, SCYL3, ESR2, MYH9, SLIT2, CTNNA2, VEGFC, HIF1A, LYST, OPHN1, DCC, SHROOM2, CCK, FUT8, ITGA11, ABI2, PRKDC, CDH2, ITGB1, VCAM1, PTK2, DOCK2, PTK2B, DNER, LHX6, PAFAH1B1, TNN, PEX13, CLASP2, PPAP2A, DCLK1, VAV3, LMX1B, MET, LAMA1, CDH13, FYN, LRP6, TGFBR3, APBB2, LRP5	2028	276	13528	1.45013	0.999979	0.190466	4.65592
GOTERM_BP_FAT	GO:0007520~myoblast fusion	7	0.246827	0.00262969	CAST, CDON, DYRK1B, NEO1, MYH9, ADAM12, CAPN2	2028	11	13528	4.24493	0.999985	0.192606	4.803
GOTERM_BP_FAT	GO:0009123~nucleoside monophosphate metabolic process	20	0.705219	0.00296041	ADCY2, ADAL, NUDT4, ADCY8, AK3, PDE3B, PDE4D, RORA, CACNB4, AMPD3, GART, GUCY2D, UMPS, PDE4A, ADK, GUCY1A2, DHODH, GUCY1B3, DPYD, PDE8A	2028	66	13528	2.0214	0.999996	0.210492	5.39137
GOTERM_BP_FAT	GO:0006816~calcium ion transport	35	1.23413	0.00314344	CAV1, CACNB4, FKBP1B, ATP2B1, GRIN2B, SLC24A4, SLC24A3, SLC24A2, TRPV5, PKD2, CHRNA7, PPP3CA, TRPM3, PTPRC, TRPC4, TRPM6, TRPC3, TRPC6, TRPA1, STIM2, GRIN2A, SLC24A6, CACNG2, CACNA2D3, ITPR1, ITPR2, PRKCB, ATP2C2, ATP2A2, FYN, RYR3, CACNA1G, RYR2, CACNA1C, CACNA1D	2028	142	13528	1.64416	0.999998	0.218338	5.71549
GOTERM_BP_FAT	GO:0007611~learning or memory	29	1.02257	0.00319232	DRD3, ADCY8, CTNND2, ABI2, EPHB2, AMPH, GRIN2B, SLC24A2, CHRNA7, PAFAH1B1, ACSL4, PLCB1, PRKCA, STS, HTT, NF1, GRIN2A, NLGN3, ATP1A2, PARK2, ESR2, VDAC3, ATXN1, GRM4, FYN, GRM7, ITGA8, CACNA1C, VLDLR	2028	111	13528	1.74277	0.999999	0.217781	5.80187
GOTERM_BP_FAT	GO:0016358~dendrite development	13	0.458392	0.00359709	BBS4, MYO6, NRP1, MCF2, ABI2, CELSR2, PRKG1, CTNNA2, KLHL1, FEZF2, PPP1R9B, DCLK1, DSCAM	2028	35	13528	2.47766	1	0.238052	6.51434
GOTERM_BP_FAT	GO:0006163~purine nucleotide metabolic process	43	1.51622	0.00360709	ADCY2, ADCY8, RP2, PRKAG2, PDE3B, MYO9B, CACNB4, ATP6V1B2, RORA, GCH1, ATP2B1, GUCY1A2, ATP8B1, VPS4B, PDE8A, ATP6V0D1, ATP8B4, MTHFD2L, ADAL, AK1, ATP11B, AK3, OLA1, PDE4D, ATP1A2, ATP13A3, AMPD3, NME7, GUCY2D, GART, ATP2C2, SLC25A13, ATP2A2, ATP9B, ADK, TXNDC6, MGEA5, ATP8A2, ATP6V0A1, GUCY1B3, ATP6V0A4, ATP7B, ATP8A1	2028	186	13528	1.54213	1	0.234978	6.53187
GOTERM_BP_FAT	GO:0006470~protein amino acid dephosphorylation	33	1.16361	0.00377384	PDP2, SSH2, DUSP10, MTM1, MTMR3, PPP3CA, MTMR6, PTPRC, PTPRD, PTPRM, NCEH1, PTPN3, PTPN2, PTPRG, PTPRN2, PTPRA, PTPN4, EPM2A, PTPRR, PTPN13, PTPRT, PTPRN, PTPRO, PTPDC1, PTPN20A, TPTE, PTPN11, EYA1, EYA2, PPM1E, PPEF1, PPM1L, PPP5C	2028	133	13528	1.65511	1	0.240751	6.82385
GOTERM_BP_FAT	GO:0043087~regulation of GTPase activity	31	1.09309	0.00399194	TBC1D8, ASAP2, RABGAP1L, ASAP1, TBC1D19, AMPH, SMAP2, ARHGAP6, EVI5, TBC1D12, PTK2B, GIT2, TBC1D5, CHM, BCL6, PAFAH1B1, AGAP1, TBC1D1, FGD6, FGD3, FGD4, GDI2, VAV3, MAP2K1, NF1, DOCK7, RICTOR, TBCK, TBC1D22A, MTOR, RGS9	2028	123	13528	1.68121	1	0.249065	7.20443
GOTERM_BP_FAT	GO:0007018~microtubule-based movement	29	1.02257	0.00418727	DNAH10, KIF4A, DNAH9, DNAH12, DNAH14, DNAH17, DNAH3, DNAH7, DNAH8, DNAH5, DNAH6, KIF13A, MACF1, KIF6, DYNC2H1, PAFAH1B1, KIF2A, KIF13B, MAP2K1, KIF5B, HTT, KIF17, KIF5C, CENPE, KIF16B, BICD2, RHOT1, DST, KIF26B	2028	113	13528	1.71193	1	0.25582	7.54402
GOTERM_BP_FAT	GO:0046907~intracellular transport	124	4.37236	0.00419399	GRIK2, C16ORF70, FGF10, TOMM20L, HOOK3, TGFB2, HOOK1, TRAK2, VPS4B, TLK1, VPS13A, SAR1B, SAR1A, KIF13B, MYO6, NUDT4, KIF5B, MYH9, RPH3A, ERGIC1, VTI1A, MAPK1, NPC1, LYST, VAMP7, AKAP6, RYR2, ERC1, DST, PACS1, BBS4, KIF4A, STX8, COPZ1, SNX1, NFKBIA, MYO9B, STON1-GTF2A1L, MACF1, KIAA1012, STX17, STX11, SEC23IP, SEC61A2, OSBPL5, RANBP17, MAP2K1, HTT, SNAPIN, SLC25A12, PPIH, SLC25A13, ATP2A2, NEDD4, …	2028	657	13528	1.25899	1	0.252556	7.55567
GOTERM_BP_FAT	GO:0021953~central nervous system neuron differentiation	14	0.493653	0.00421577	PRKCA, DCC, LMX1B, SOX5, NR2E1, EPHB1, EPHB2, MYCBP2, PTK2, TULP3, GNAQ, PAFAH1B1, LHX6, DCLK1	2028	40	13528	2.33471	1	0.250157	7.59347
GOTERM_BP_FAT	GO:0050954~sensory perception of mechanical stimulus	27	0.952045	0.0043452	MYO7A, SOBP, CHD7, GRIN2B, MYO15A, KCNE1, USH2A, CDH23, MYO1A, CLRN1, MYO6, CNTN5, SPTBN4, TRPA1, GJB3, ITGA2, TMC1, PCDH15, EYA1, SLC26A5, FYN, GRM7, MYCBPAP, WDR1, ATP6V0A4, TBL1X, FBXO11	2028	103	13528	1.74861	1	0.253261	7.81772
GOTERM_BP_FAT	GO:0008344~adult locomotory behavior	17	0.599436	0.00449775	KCNMA1, SPTBN4, ATP1A2, PARK2, CACNB4, GDNF, KLHL1, HOXD9, ATXN1, CHD7, EPS8, GRIN2D, PAFAH1B1, PBX3, CACNA1C, TSHR, CDH23	2028	54	13528	2.10001	1	0.257395	8.08138
GOTERM_BP_FAT	GO:0030163~protein catabolic process	118	4.16079	0.00451077	BTRC, CDC16, CD2AP, KLHL3, ZNRF2, CNOT4, CUL2, ATG7, RABGEF1, RBCK1, ITCH, FBXO21, ANAPC1, DTL, UBE2J1, UBR4, UBR3, SOCS7, UBR1, MAP1LC3B2, MYH9, CLPX, ASB9, ASB8, PSMA1, MIB1, DCUN1D1, KDM2A, FBXO16, HUWE1, UBR5, FBXL5, FBXL4, ASB3, FBXL7, FBXO15, ASB4, FBXL2, FBXO11, DNAH12, RAB40C, UBE2V2, ASB16, ASB15, ARIH2, FBXW8, PSMB6, FBXO43, HECTD2, OTUD7A, FBXO47, RNF14, SPOP, SHPRH, UFSP2, UBE2CBP, HA…	2028	622	13528	1.26549	1	0.254621	8.10385
GOTERM_BP_FAT	GO:0000768~syncytium formation by plasma membrane fusion	7	0.246827	0.00459626	CAST, CDON, DYRK1B, NEO1, MYH9, ADAM12, CAPN2	2028	12	13528	3.89119	1	0.255401	8.25128
GOTERM_BP_FAT	GO:0021952~central nervous system projection neuron axonogenesis	7	0.246827	0.00459626	DCC, PAFAH1B1, NR2E1, DCLK1, EPHB1, EPHB2, MYCBP2	2028	12	13528	3.89119	1	0.255401	8.25128
GOTERM_BP_FAT	GO:0006811~ion transport	142	5.00705	0.00471557	SLC9A9, SLC36A1, GRIK1, ATOX1, GRIK2, GABRB1, SLC9A2, GRIK4, ATP2B1, CTTNBP2, GRIN2B, GRIN2D, GRID2, VPS4B, CHRNA7, MCOLN2, NALCN, SLC4A4, SLC4A5, GRID1, SLC12A8, KCND2, TRPA1, SLC22A23, STIM2, GRIN2A, ATP2C2, NNT, KCNT1, KCNT2, RYR3, RYR2, AKAP7, CLCN3, CAV1, ENPP3, HFE, CACNB4, ATP6V1B2, SFXN5, MRS2, SLC30A8, SLC31A1, GABRQ, SLC30A7, HCN1, TRPC4, TRPC3, TRPC6, GABRA3, KCNB2, HTT, KCNB1, ATP11B,…	2028	768	13528	1.23337	1	0.257748	8.45663
GOTERM_BP_FAT	GO:0006357~regulation of transcription from RNA polymerase II promoter	135	4.76023	0.00505603	JDP2, THRB, STAT5B, ARNT2, HIRA, CNOT2, MED23, RORA, GDNF, MED20, NR2E1, CBFB, GABPB1, MYOCD, TRAK2, DDX20, TWIST2, SATB1, SATB2, MYO6, STRN3, YY1, PKIG, HNF4G, CSDA, PPARGC1A, AHR, MED19, HOXD9, HIF1A, MTF1, ST18, SUPT6H, DRD3, ZNF76, SOX5, TFEB, NFKBIA, ABCA2, SOX6, SOX9, MED12L, TAL1, MEIS2, SMARCB1, MAML3, TCF4, BCOR, RNF14, NR1H4, TAF2, TAF1, IKZF3, KLF12, MAP2K1, NTF3, RFX5, KLF13, MAML2, S…	2028	727	13528	1.2387	1	0.270167	9.04022
GOTERM_BP_FAT	GO:0021954~central nervous system neuron development	12	0.423131	0.00511697	PRKCA, DCC, PTK2, LMX1B, GNAQ, LHX6, PAFAH1B1, NR2E1, DCLK1, EPHB1, EPHB2, MYCBP2	2028	32	13528	2.50148	1	0.269573	9.14431
GOTERM_BP_FAT	GO:0043242~negative regulation of protein complex disassembly	14	0.493653	0.00534194	SHROOM2, ARHGEF2, SPTBN4, MID1IP1, MID1, CAPZB, VILL, GSN, SCIN, MAP4, SPTBN1, CLASP1, SPTA1, CLASP2	2028	41	13528	2.27777	1	0.276235	9.52759
GOTERM_BP_FAT	GO:0051493~regulation of cytoskeleton organization	33	1.16361	0.00539973	DLC1, CAV1, SHROOM2, ACTR3B, ARF6, CAPZB, VILL, MYCBP2, ACTR3, CTTNBP2, ARHGAP6, MACF1, GSN, SKA3, CLASP1, CLASP2, RASA1, ARHGEF2, NF2, SPTBN4, CENPE, MID1IP1, RICTOR, MID1, NEBL, PLK4, NEB, SCIN, SPTBN1, MAP4, MTOR, SPTA1, DST	2028	136	13528	1.6186	1	0.275441	9.6258
GOTERM_BP_FAT	GO:0006508~proteolysis	188	6.62906	0.00558449	SCPEP1, QPCTL, CNDP1, OVCH1, MASP2, PGC, LGMN, BTRC, CDC16, KLHL3, CD2AP, C1QC, CRADD, CNOT4, ZNRF2, CUL2, ATG7, RABGEF1, RBCK1, LONRF3, ITCH, HTRA3, TMPRSS12, FBXO21, ANAPC1, F10, ADAMTS20, DTL, UBR4, UBE2J1, SOCS7, UBR3, F9, UBR1, NPEPPS, MAP1LC3B2, MYH9, CLPX, ASB9, ASB8, MIB1, PSMA1, DCUN1D1, KDM2A, HUWE1, FBXO16, UBR5, FBXL5, PRCP, FBXL4, ASB3, FBXL7, CPD, FBXO15, ASB4, ADAMTS4, FBXL2, FBXO1…	2028	1054	13528	1.18982	1	0.280083	9.9391
GOTERM_BP_FAT	GO:0030155~regulation of cell adhesion	33	1.16361	0.00605795	SRCIN1, ERBB3, HSD17B12, STAT5B, PDE3B, TGFB2, ARHGAP6, DAB1, GSN, KIFAP3, SMOC1, EMID2, VWC2, BCL6, NRG1, RASA1, ADAM10, VAV3, MAP2K1, NF2, NF1, DMP1, ITGA2, CELSR2, CD164, SERPINI1, LAMA2, CDH13, LAMA1, LAMA3, JAK2, FAF1, ADAM22	2028	137	13528	1.60679	1	0.296495	10.7373
GOTERM_BP_FAT	GO:0010324~membrane invagination	48	1.69252	0.00663585	RAB7A, CAV1, DRD3, GULP1, MYO7A, SYNJ1, HFE, SNX1, EEA1, NOSTRIN, EPS15L1, ITSN2, ITSN1, ADORA1, AMPH, STON1-GTF2A1L, AP1S3, DOCK1, FCN2, DNER, ZFYVE9, RABGEF1, CAP1, CLINT1, GHR, AP3B1, MYO6, LRP1B, DENND1A, COLEC12, PI4KB, ZDHHC15, CORO1C, AP2A2, NPC1, FNBP1, GRIA2, RAB18, TFRC, NEDD4, VAMP7, LRP6, OPHN1, SORT1, LRP2, CLTCL1, LRP5, VLDLR	2028	220	13528	1.45541	1	0.31623	11.7025
GOTERM_BP_FAT	GO:0006897~endocytosis	48	1.69252	0.00663585	RAB7A, CAV1, DRD3, GULP1, MYO7A, SYNJ1, HFE, SNX1, EEA1, NOSTRIN, EPS15L1, ITSN2, ITSN1, ADORA1, AMPH, STON1-GTF2A1L, AP1S3, DOCK1, FCN2, DNER, ZFYVE9, RABGEF1, CAP1, CLINT1, GHR, AP3B1, MYO6, LRP1B, DENND1A, COLEC12, PI4KB, ZDHHC15, CORO1C, AP2A2, NPC1, FNBP1, GRIA2, RAB18, TFRC, NEDD4, VAMP7, LRP6, OPHN1, SORT1, LRP2, CLTCL1, LRP5, VLDLR	2028	220	13528	1.45541	1	0.31623	11.7025
GOTERM_BP_FAT	GO:0007059~chromosome segregation	22	0.77574	0.00708051	RAD51C, CCDC99, PDS5B, USP9X, CTCF, NDC80, CENPE, PMF1, FMN2, RAD21, NIPBL, SEH1L, SKA3, ARL8B, AKAP8, SMC1A, NEK6, STAG2, DSCC1, TEX11, STAG1, TOP3B	2028	81	13528	1.81177	1	0.329873	12.4384
GOTERM_BP_FAT	GO:0007041~lysosomal transport	10	0.352609	0.00785955	HOOK1, NPC1, NEDD4, AP3M1, VAMP7, ZFYVE16, SNX1, SORT1, HOOK3, AP3B1	2028	25	13528	2.66824	1	0.355097	13.7138
GOTERM_BP_FAT	GO:0050905~neuromuscular process	18	0.634697	0.0081539	KCNMA1, IGDCC3, CLRN1, DRD3, MYO7A, AARS, GRIN2A, PEX5, PCDH15, PARK2, APLP2, GCH1, CTNNA2, GRIN2B, GRIN2D, GRID2, PAFAH1B1, CDH23	2028	62	13528	1.93663	1	0.361887	14.191
GOTERM_BP_FAT	GO:0008038~neuron recognition	9	0.317348	0.00821923	NRCAM, NCAM2, FEZF2, NRP1, OPCML, CNTNAP2, CNTN4, NTM, SLIT2	2028	21	13528	2.85883	1	0.360487	14.2966
GOTERM_BP_FAT	GO:0007162~negative regulation of cell adhesion	14	0.493653	0.00830937	ADAM10, MAP2K1, NF2, SRCIN1, ERBB3, PDE3B, CD164, CDH13, ARHGAP6, DAB1, BCL6, JAK2, ADAM22, RASA1	2028	43	13528	2.17183	1	0.359976	14.4421
GOTERM_BP_FAT	GO:0051899~membrane depolarization	14	0.493653	0.00830937	CAV1, CCK, GRIK1, GRIK2, GRIN2A, CACNG2, ADORA1, ATXN1, GRIN2B, GRID2, MGEA5, CACNA1G, KCNE1, PPP3CA	2028	43	13528	2.17183	1	0.359976	14.4421
GOTERM_BP_FAT	GO:0006886~intracellular protein transport	74	2.60931	0.00921871	COPA, SEC24B, GRIK2, MLPH, C16ORF70, AP3S2, FGF10, AP3S1, PEX5, TOMM20L, TGFB2, PEX7, AP1S3, IMMP2L, AP2B1, LONP2, TRAK2, ZFYVE9, ZFYVE16, TLK1, SAR1B, SEC24D, SAR1A, KIF13B, AP3B1, ARHGEF2, MYO6, STX2, PRKCI, RPH3A, VTI1A, MAPK1, MYRIP, C3ORF31, MGEA5, KPNA7, SORT1, AKAP6, KPNA1, PACS1, COPZ1, SNX1, NFKBIA, STON1-GTF2A1L, WDR19, MACF1, AP3M1, STX17, EXOC4, CHM, BCL6, PEX13, PPP3CA, STX11, SEC23I…	2028	374	13528	1.31985	1	0.386835	15.8968
GOTERM_BP_FAT	GO:0030518~steroid hormone receptor signaling pathway	17	0.599436	0.00949933	ARID1A, ESR2, NR3C1, PPARGC1A, NCOA1, MED30, NCOA2, NCOA3, NEDD4, UBR5, NCOA6, DNAJA1, JAK2, PPAP2A, PMEPA1, RNF14, MED1	2028	58	13528	1.95518	1	0.392169	16.341
GOTERM_BP_FAT	GO:0016197~endosome transport	17	0.599436	0.00949933	HTT, SNX1, EEA1, ZFYVE20, VTI1A, HOOK3, HOOK1, ZFYVE16, VAMP7, LYST, VPS4B, SORT1, VPS13A, VPS35, LRP2, ERC1, DCLK1	2028	58	13528	1.95518	1	0.392169	16.341
GOTERM_BP_FAT	GO:0010604~positive regulation of macromolecule metabolic process	154	5.43018	0.00956931	MMS19, DLC1, THRB, BTRC, ARNT2, STAT5B, TLR1, NAA15, RORA, CDC16, TLR6, GDNF, ADORA1, CBFB, TGFB2, AGTR1, MLL5, FNTA, MYOCD, ATG7, PDGFC, ITCH, SAMD4A, MYST3, ANAPC1, SATB2, MYO6, STRN3, ARID1A, ARID1B, PPARGC1A, TRERF1, AHR, HOXD9, VEGFC, PSMA1, MAPK1, HIF1A, MTF1, LRRK2, CAV1, DRD3, SOX5, TFEB, NFKBIA, SOX6, IL34, SOX9, MEIS2, PSMB6, SMARCB1, TNKS, MAML3, TCF4, DNMT3B, NR1H4, RNF14, ZNF423, KLF…	2028	857	13528	1.19869	1	0.390689	16.4514
GOTERM_BP_FAT	GO:0030198~extracellular matrix organization	26	0.916784	0.00980523	ADAMTS14, COL3A1, HSD17B12, SPINK5, APLP2, TGFB2, PTK2, SMOC1, COL12A1, B4GALT7, RECK, COL4A2, LGALS3, LMX1B, ADAMTS20, NF1, DMP1, TMPRSS6, COL5A2, CSGALNACT1, COL14A1, COL19A1, FBLN5, ITGA8, MYH11, APBB2	2028	104	13528	1.66765	1	0.39443	16.8226
GOTERM_BP_FAT	GO:0009259~ribonucleotide metabolic process	34	1.19887	0.00997176	RP2, PRKAG2, MYO9B, ATP6V1B2, GCH1, ATP2B1, ATP8B1, DHODH, VPS4B, ATP6V0D1, ATP8B4, ADAL, AK1, AK3, ATP11B, OLA1, ATP1A2, ATP13A3, AMPD3, NME7, GART, ATP2C2, UMPS, SLC25A13, ATP2A2, ATP9B, ADK, TXNDC6, ATP8A2, ATP6V0A1, DPYD, ATP6V0A4, ATP7B, ATP8A1	2028	147	13528	1.54286	1	0.395935	17.0837
GOTERM_BP_FAT	GO:0022604~regulation of cell morphogenesis	31	1.09309	0.0102449	DLC1, SHROOM3, NRP1, CDH2, CDH4, EPHB2, TGFB2, NRCAM, ACTR3, PTK2, ROBO1, TIAM1, PALM2, ROBO2, CDC42EP4, FGD6, FGD3, RASA1, FGD4, LIMK1, SMAD4, MYH9, GAS7, SLIT2, RUFY3, NTRK3, SLC26A5, FYN, TGFBR3, CFDP1, SPTA1	2028	131	13528	1.57854	1	0.400619	17.5103
GOTERM_BP_FAT	GO:0043473~pigmentation	17	0.599436	0.0112659	BBS4, SLC45A2, SHROOM2, PLDN, SHROOM3, MAP2K1, HPS5, MLPH, MYO7A, HPS3, NF1, MITF, ATRN, DOCK7, FIG4, GNAQ, LYST	2028	59	13528	1.92204	1	0.426851	19.0865
GOTERM_BP_FAT	GO:0006949~syncytium formation	7	0.246827	0.0114259	CAST, CDON, DYRK1B, NEO1, MYH9, ADAM12, CAPN2	2028	14	13528	3.33531	1	0.427689	19.331
GOTERM_BP_FAT	GO:0050966~detection of mechanical stimulus involved in sensory perception of pain	4	0.141044	0.0119308	GRIN2B, FYN, TRPA1, ITGA2	2028	4	13528	6.67061	1	0.438004	20.0977
GOTERM_BP_FAT	GO:0070727~cellular macromolecule localization	80	2.82087	0.012162	COPA, SEC24B, GRIK2, MLPH, C16ORF70, AP3S2, FGF10, AP3S1, PEX5, TOMM20L, TGFB2, PEX7, AP1S3, IMMP2L, AP2B1, LONP2, TRAK2, ZFYVE9, ZFYVE16, TLK1, SAR1B, SEC24D, SAR1A, KIF13B, AP3B1, ARHGEF2, MYO6, STX2, PRKCI, RPH3A, VTI1A, MAPK1, MYRIP, C3ORF31, MGEA5, KPNA7, AKAP6, SORT1, KPNA1, PACS1, BBS4, CCDC99, COPZ1, SNX1, NFKBIA, STON1-GTF2A1L, WDR19, MACF1, AP3M1, STX17, CHM, EXOC4, TNKS, BCL6, PEX13, P…	2028	414	13528	1.28901	1	0.4406	20.4464
GOTERM_BP_FAT	GO:0031110~regulation of microtubule polymerization or depolymerization	11	0.38787	0.0121917	CTTNBP2, ARHGEF2, CAV1, MACF1, SKA3, MAP4, CLASP1, CLASP2, MID1IP1, MID1, DST	2028	31	13528	2.36699	1	0.437774	20.4912
GOTERM_BP_FAT	GO:0009144~purine nucleoside triphosphate metabolic process	29	1.02257	0.0124373	RP2, PRKAG2, MYO9B, ATP6V1B2, GCH1, ATP2B1, ATP8B1, VPS4B, ATP6V0D1, ATP8B4, AK1, AK3, ATP11B, OLA1, ATP1A2, ATP13A3, NME7, ATP2C2, SLC25A13, ATP2A2, ATP9B, ADK, TXNDC6, ATP8A2, MGEA5, ATP6V0A1, ATP6V0A4, ATP7B, ATP8A1	2028	122	13528	1.58564	1	0.440699	20.8599
GOTERM_BP_FAT	GO:0051494~negative regulation of cytoskeleton organization	16	0.564175	0.0131633	DLC1, SHROOM2, ARHGEF2, SPTBN4, MID1IP1, MID1, CAPZB, VILL, ARHGAP6, GSN, SCIN, MAP4, SPTBN1, CLASP1, SPTA1, CLASP2	2028	55	13528	1.94054	1	0.455847	21.9404
GOTERM_BP_FAT	GO:0007229~integrin-mediated signaling pathway	19	0.669958	0.013177	ADAM10, VAV3, FUT8, ADAM23, COL3A1, ITGA11, ITGA2, MYH9, ITGB1, ITGBL1, LAT, PTK2, DOCK1, GAB2, ITGA8, ADAM32, ADAM22, CIB3, DST	2028	70	13528	1.81059	1	0.452619	21.9606
GOTERM_BP_FAT	GO:0034613~cellular protein localization	79	2.78561	0.0143649	COPA, SEC24B, GRIK2, MLPH, C16ORF70, AP3S2, FGF10, AP3S1, PEX5, TOMM20L, TGFB2, PEX7, AP1S3, IMMP2L, AP2B1, LONP2, TRAK2, ZFYVE9, ZFYVE16, TLK1, SAR1B, SEC24D, SAR1A, KIF13B, AP3B1, ARHGEF2, MYO6, STX2, PRKCI, RPH3A, VTI1A, MAPK1, MYRIP, C3ORF31, MGEA5, KPNA7, AKAP6, SORT1, KPNA1, PACS1, BBS4, CCDC99, COPZ1, SNX1, NFKBIA, STON1-GTF2A1L, WDR19, MACF1, AP3M1, STX17, CHM, EXOC4, TNKS, BCL6, PEX13, P…	2028	411	13528	1.28219	1	0.478132	23.6981
GOTERM_BP_FAT	GO:0007169~transmembrane receptor protein tyrosine kinase signaling pathway	47	1.65726	0.014651	FGF6, MTSS1, NRP1, ERBB4, GRIK2, ERBB3, FGF17, STAT5B, AP3S1, FGF10, EPHA10, EPHB1, EPHB2, PHIP, PTK2, SORBS1, TIAM1, PTK2B, ANGPT1, PDGFC, NRG1, FRS2, GHR, SGPL1, PTPN2, PTPRG, PTPRA, MET, CBL, SOCS7, PTPRT, ALK, PTPN11, RPS6KA5, NTRK3, VEGFC, SS18, GRB10, EPHA7, DOK2, EPHA6, EPS8, DOK5, ROR2, SORT1, JAK2, MST1R	2028	224	13528	1.39964	1	0.481287	24.1111
GOTERM_BP_FAT	GO:0030001~metal ion transport	88	3.10296	0.0146724	SLC9A9, KCNAB1, ATOX1, SLC9A2, KCNK13, KCNIP4, ATP2B1, GRIN2B, SLC24A4, SLC24A3, SLC23A2, SLC24A2, VPS4B, TRPV5, CHRNA7, NALCN, SLC4A4, KCNG3, KCNQ2, SLC4A5, KCNMA1, TRPM3, SLC12A8, TRPM6, KCND2, TRPA1, GRIN2A, STIM2, HEPHL1, SLC24A6, CACNG2, PRKCB, ATP2C2, KCNT1, KCNT2, RYR3, RYR2, KCNH8, SCN11A, CAV1, SLC39A11, SLC39A10, HFE, CACNB4, FKBP1B, SFXN5, MRS2, KCNE1, PKD2, SLC4A8, SLC4A7, PPP3CA, NED…	2028	465	13528	1.2624	1	0.478228	24.1419
GOTERM_BP_FAT	GO:0060078~regulation of postsynaptic membrane potential	9	0.317348	0.0150293	ATXN1, GRIN2B, GRIK1, GRIK2, GRID2, GRIN2A, NLGN3, PPP3CA, ADORA1	2028	23	13528	2.61024	1	0.48294	24.6539
GOTERM_BP_FAT	GO:0032386~regulation of intracellular transport	19	0.669958	0.0152476	NUDT4, NF1, PKIG, SMAD4, NFKBIA, MYLK2, ABCA2, FKBP1B, UHMK1, PTPN11, SCFD1, NEDD4, GSK3B, RYR2, JAK2, FAF1, MBTPS1, LCP1, BMPR1A	2028	71	13528	1.78509	1	0.484399	24.9654
GOTERM_BP_FAT	GO:0043244~regulation of protein complex disassembly	15	0.528914	0.0153866	SHROOM2, ARHGEF2, SPTBN4, MID1IP1, MID1, CAPZB, VILL, GSN, SCIN, MGEA5, MAP4, SPTBN1, CLASP1, SPTA1, CLASP2	2028	51	13528	1.96194	1	0.484056	25.1632
GOTERM_BP_FAT	GO:0009260~ribonucleotide biosynthetic process	29	1.02257	0.0154218	RP2, PRKAG2, ATP6V1B2, ATP2B1, ATP8B1, DHODH, ATP6V0D1, ATP8B4, ADAL, AK3, ATP11B, ATP1A2, ATP13A3, AMPD3, NME7, GART, UMPS, ATP2C2, SLC25A13, ATP2A2, ATP9B, ADK, TXNDC6, ATP8A2, ATP6V0A1, DPYD, ATP6V0A4, ATP7B, ATP8A1	2028	124	13528	1.56006	1	0.481414	25.2132
GOTERM_BP_FAT	GO:0060079~regulation of excitatory postsynaptic membrane potential	8	0.282087	0.016168	ATXN1, GRIN2B, GRIK1, GRIK2, GRID2, GRIN2A, PPP3CA, ADORA1	2028	19	13528	2.80868	1	0.494326	26.2656
GOTERM_BP_FAT	GO:0051402~neuron apoptosis	8	0.282087	0.016168	GRIK2, ERBB3, HTT, TP63, PIGT, APAF1, ATM, NLRP1	2028	19	13528	2.80868	1	0.494326	26.2656
GOTERM_BP_FAT	GO:0022403~cell cycle phase	79	2.78561	0.01697	RAD51C, CDC16, CD2AP, CUL2, MEI1, RAD21, SEH1L, CDCA2, PIWIL4, DNAJC2, STAG2, STAG1, ANAPC1, ARHGEF2, MND1, PAPD5, MYH9, HMGA2, FOXN3, RBBP8, RAD51, FMN2, WBP2NL, SLC26A8, RCC2, BUB1B, NEK9, MDM2, AKAP8, NEK6, PPP5C, DSCC1, CCDC99, NEK3, USP9X, HAUS2, LRRCC1, POLA1, ANLN, SPO11, CCNG2, ITGB1, PRUNE2, NIPBL, RAD51L1, NCAPG2, CDC123, NPAT, FBXO43, SKA3, PAFAH1B1, TNKS, CLASP1, PPP3CA, CLASP2, ERCC6…	2028	414	13528	1.27289	1	0.507843	27.3811
GOTERM_BP_FAT	GO:0060537~muscle tissue development	29	1.02257	0.017115	CAV1, ERBB3, UTRN, TP63, CACNB4, ITGB1, TGFB2, GPHN, ATG5, PAX7, DMD, DNER, MKL2, PPP3CA, NRG1, TBX5, NF1, MYLK2, RCAN1, CACNG2, MBNL1, HOMER1, FOXP1, HOXD9, COL19A1, PTCD2, MYH11, TGFBR3, ZFPM2	2028	125	13528	1.54758	1	0.507433	27.5811
GOTERM_BP_FAT	GO:0070507~regulation of microtubule cytoskeleton organization	13	0.458392	0.0174919	CAV1, ARHGEF2, CENPE, MID1IP1, MID1, CTTNBP2, PLK4, MACF1, MAP4, SKA3, CLASP1, CLASP2, DST	2028	42	13528	2.06471	1	0.511735	28.0984
GOTERM_BP_FAT	GO:0007507~heart development	45	1.58674	0.0176591	DLC1, BBS4, NRP1, ERBB4, ERBB3, COL3A1, PRKDC, FGF12, SOX6, SOX9, ITGB1, TGFB2, ECE2, CHD7, ATG5, MYOCD, CASP8, PKD2, MKL2, CALCRL, NRG1, BCOR, PCSK5, C2CD3, TBX5, SCUBE1, NF1, FBN1, TEAD1, MYLK2, FOXP1, ATM, MIB1, MNAT1, GNAQ, ZMIZ1, PTCD2, NCOA6, MYH11, HOPX, TGFBR3, ZFPM2, HDAC9, MED1, BMPR1A	2028	215	13528	1.39617	1	0.511746	28.3268
GOTERM_BP_FAT	GO:0051130~positive regulation of cellular component organization	39	1.37518	0.017799	BBS4, CAV1, CCK, DRD3, FGF10, ARF6, CDH4, TGFB2, ACTR3, CTTNBP2, SORBS1, ROBO1, TIAM1, RALA, ROBO2, TNKS, NEDD4L, CDC42EP4, DNMT3B, PRKCA, TAF1, NF2, LIMK1, CBL, SMAD4, PRKCI, ITGA2, CENPE, RICTOR, PPARGC1A, SLIT2, AHR, NTRK3, MIB1, PLK4, GSK3B, MGEA5, MTOR, FAF1	2028	181	13528	1.43731	1	0.511215	28.5174
GOTERM_BP_FAT	GO:0044265~cellular macromolecule catabolic process	130	4.58392	0.0179457	BTRC, CDC16, CD2AP, KLHL3, CNOT4, ZNRF2, DCPS, CUL2, ATG7, RABGEF1, RBCK1, ITCH, FBXO21, ANAPC1, PAN3, DTL, UBE2J1, UBR4, UBR3, SOCS7, UBR1, MAP1LC3B2, MYH9, CLPX, ASB9, ASB8, PSMA1, MIB1, DCUN1D1, KDM2A, FBXO16, HUWE1, UBR5, FBXL5, FBXL4, ASB3, FBXL7, FBXO15, ASB4, EIF2C3, FBXL2, FBXO11, DNAH12, PNPT1, RAB40C, UBE2V2, ASB16, LIN28A, ASB15, ARIH2, FBXW8, PSMB6, FBXO43, HECTD2, OTUD7A, FBXO47, RNF…	2028	725	13528	1.19611	1	0.510827	28.7167
GOTERM_BP_FAT	GO:0009141~nucleoside triphosphate metabolic process	30	1.05783	0.0180513	RP2, ENPP3, PRKAG2, MYO9B, ATP6V1B2, GCH1, ATP2B1, ATP8B1, VPS4B, ATP6V0D1, ATP8B4, AK1, AK3, ATP11B, OLA1, ATP1A2, ATP13A3, NME7, ATP2C2, SLC25A13, ATP2A2, ATP9B, ADK, TXNDC6, ATP8A2, MGEA5, ATP6V0A1, ATP6V0A4, ATP7B, ATP8A1	2028	131	13528	1.52762	1	0.509645	28.8598
GOTERM_BP_FAT	GO:0032318~regulation of Ras GTPase activity	25	0.881523	0.0183919	TBC1D8, ASAP2, RABGAP1L, ASAP1, TBC1D19, SMAP2, EVI5, TBC1D12, PTK2B, TBC1D5, GIT2, BCL6, PAFAH1B1, AGAP1, TBC1D1, FGD6, FGD3, FGD4, MAP2K1, NF1, DOCK7, RICTOR, TBCK, TBC1D22A, MTOR	2028	104	13528	1.60351	1	0.513022	29.3197
GOTERM_BP_FAT	GO:0048489~synaptic vesicle transport	11	0.38787	0.019213	ZDHHC15, PLDN, SYNJ1, NLGN1, DENND1A, MYLK2, EEA1, ITSN1, UNC13B, AMPH, LIN7A	2028	33	13528	2.22354	1	0.52533	30.4167
GOTERM_BP_FAT	GO:0009187~cyclic nucleotide metabolic process	12	0.423131	0.0203564	ADCY2, NUDT4, ADCY8, PDE4A, GUCY1A2, PDE3B, GUCY1B3, PDE4D, CACNB4, PDE8A, RORA, GUCY2D	2028	38	13528	2.10651	1	0.542886	31.9176
GOTERM_BP_FAT	GO:0046835~carbohydrate phosphorylation	5	0.176305	0.0212369	GALK2, GNPTAB, PFKFB1, HK2, IPMK	2028	8	13528	4.16913	1	0.555031	33.0524
GOTERM_BP_FAT	GO:0031958~corticosteroid receptor signaling pathway	5	0.176305	0.0212369	NEDD4, NCOA6, JAK2, ARID1A, NR3C1	2028	8	13528	4.16913	1	0.555031	33.0524
GOTERM_BP_FAT	GO:0007016~cytoskeletal anchoring at plasma membrane	5	0.176305	0.0212369	TLN2, ANK3, DMD, SPTBN4, FLNB	2028	8	13528	4.16913	1	0.555031	33.0524
GOTERM_BP_FAT	GO:0030010~establishment of cell polarity	8	0.282087	0.0217271	LAMA1, CCDC99, DOCK2, PRKCI, PAFAH1B1, DOCK7, NDC80, MYH9	2028	20	13528	2.66824	1	0.560148	33.6764
GOTERM_BP_FAT	GO:0016337~cell-cell adhesion	55	1.93935	0.021954	PVR, FGF6, CLSTN2, CADM1, CLSTN1, PCDHA1, CD2AP, NRCAM, CDH20, DAB1, BARX2, ROBO1, ROBO2, DLG5, CDH23, DLG1, PTPRM, PCDH11Y, PCDH9, PTPRT, MYH9, CD164, CTNNA3, CTNNA2, SIGLEC1, NCAM2, CD40LG, ROR2, CNTN4, PARD3, CTNND2, CLDN10, CLDN11, CDH2, SOX9, PKD1L1, CDH4, ITGB1, CDH5, VCAM1, NPHP4, FAT4, PTPRC, NLGN1, CELSR2, PCDH15, CDH12, CDH13, COL19A1, COL14A1, DSG3, FREM2, ITGA8, CDH18, CD58	2028	276	13528	1.32929	1	0.560761	33.9634
GOTERM_BP_FAT	GO:0000279~M phase	64	2.2567	0.0219558	RAD51C, CDC16, CD2AP, MEI1, RAD21, SEH1L, CDCA2, PIWIL4, STAG2, STAG1, ANAPC1, ARHGEF2, MND1, PAPD5, MYH9, HMGA2, RAD51, FMN2, WBP2NL, SLC26A8, RCC2, BUB1B, NEK9, AKAP8, NEK6, DSCC1, PPP5C, CCDC99, NEK3, HAUS2, USP9X, LRRCC1, ANLN, SPO11, CCNG2, NIPBL, RAD51L1, NCAPG2, FBXO43, SKA3, PAFAH1B1, TNKS, CLASP1, CLASP2, ERCC6L, PDS5B, MAP2K1, BRCA2, NDC80, CENPE, PMF1, CEP63, CDC27, ATM, SUV39H2, RNF8,…	2028	329	13528	1.29763	1	0.557637	33.9657
GOTERM_BP_FAT	GO:0006325~chromatin organization	72	2.53879	0.0227065	KDM6A, RSF1, EZH2, HIRA, INO80, CTCF, MLL5, BRPF3, SETMAR, H2AFY, TLK1, MLL3, KDM5A, MYST3, MSL3L2, MLL2, SATB1, SATB2, TADA2A, C11ORF30, HMG20A, ARID1A, PADI4, ARID1B, HMGA2, EYA1, EYA2, KDM2A, HUWE1, PRDM6, ASH1L, JMJD1C, SRCAP, SUDS3, SUV420H1, SUPT6H, ING5, SUPT3H, DPF3, CDC73, SOX6, NR3C1, ARID2, CHD7, SMARCB1, CDYL2, LEO1, CHD1, BCOR, CHD6, DNMT3B, MYSM1, AEBP2, SHPRH, SMYD3, SUV39H2, RPS6K…	2028	378	13528	1.27059	1	0.566801	34.9067
GOTERM_BP_FAT	GO:0022402~cell cycle process	103	3.63188	0.0227218	RAD51C, ZAK, BTRC, CDC16, CD2AP, TGFB2, CUL2, MEI1, MLL5, RAD21, CDCA2, DNAJC2, STAG2, STAG1, ANAPC1, CGRRF1, MND1, PLK1S1, MYH9, FOXN3, PSMA1, WBP2NL, RCC2, NEK9, AKAP8, DST, NEK6, DSCC1, PPP5C, BBS4, CCDC99, NEK3, LRRCC1, ANLN, CCNG2, SESN1, ITGB1, UHMK1, PRUNE2, PSMB6, NIPBL, MACF1, RAD51L1, NCAPG2, CDC123, FBXO43, SKA3, TNKS, CLASP1, CLASP2, ERCC6L, TAF2, TAF1, MAP2K1, AK1, BRCA2, NDC80, PMF1…	2028	565	13528	1.21606	1	0.56394	34.9258
GOTERM_BP_FAT	GO:0009205~purine ribonucleoside triphosphate metabolic process	27	0.952045	0.0231195	RP2, PRKAG2, MYO9B, ATP6V1B2, GCH1, ATP2B1, ATP8B1, VPS4B, ATP6V0D1, ATP8B4, AK1, AK3, ATP11B, OLA1, ATP1A2, ATP13A3, NME7, ATP2C2, SLC25A13, ATP2A2, ATP9B, TXNDC6, ATP8A2, ATP6V0A1, ATP6V0A4, ATP7B, ATP8A1	2028	117	13528	1.53937	1	0.567216	35.419
GOTERM_BP_FAT	GO:0001964~startle response	7	0.246827	0.023355	GRIN2B, DRD3, GRIN2D, GRID2, GRIN2A, PARK2, CTNNA2	2028	16	13528	2.91839	1	0.567873	35.7093
GOTERM_BP_FAT	GO:0043254~regulation of protein complex assembly	22	0.77574	0.023356	ATF7IP, TAF1, CAV1, CCK, ACTR3B, SMAD6, SPTBN4, ARF6, RICTOR, CAPZB, AHR, VILL, ACTR3, CTTNBP2, GSN, GSK3B, SCIN, SPTBN1, FAF1, SPTA1, MTOR, RASA1	2028	90	13528	1.63059	1	0.564857	35.7106
GOTERM_BP_FAT	GO:0051254~positive regulation of RNA metabolic process	89	3.13822	0.024027	MMS19, ELF1, THRB, ELF4, MITF, STAT5B, ARNT2, NAA15, TP63, CTCF, RORA, GDNF, CBFB, MLL5, BARX2, MYOCD, MKL2, YAP1, ATF7IP, SATB2, MYO6, STRN3, ARID1A, ESR2, ARID1B, PPARGC1A, TRERF1, AHR, GTF2H1, HOXD9, NCOA1, NCOA2, HIF1A, MTF1, NCOA3, ZMIZ1, NCOA6, ZFPM2, MED1, GLIS3, DRD3, ABLIM3, GLIS1, SOX5, TFEB, PRKDC, NFKBIA, NFYB, SOX6, SOX9, SEC14L2, MEIS2, REL, SMARCB1, POU2F3, POU2F1, AATF, MAML3, TCF…	2028	481	13528	1.23427	1	0.572243	36.5313
GOTERM_BP_FAT	GO:0008624~induction of apoptosis by extracellular signals	26	0.916784	0.0242759	PREX1, AKAP13, ITSN1, ADORA1, CRADD, MAP3K5, TIAM1, CASP8, SOS2, AATF, FGD3, FGD4, PRKCA, ARHGEF3, OBSCN, ARHGEF2, VAV3, MCF2, TRIO, ARHGEF12, ECT2, DAPK1, RASGRF2, RYR2, SORT1, KALRN	2028	112	13528	1.54853	1	0.573044	36.8332
GOTERM_BP_FAT	GO:0007163~establishment or maintenance of cell polarity	14	0.493653	0.0252363	PARD3, CCDC99, PRKCI, NDC80, DOCK7, MYH9, LAMA1, DOCK2, MACF1, PAFAH1B1, CLASP1, CAP1, CLASP2, DLG1	2028	49	13528	1.90589	1	0.584379	37.9853
GOTERM_BP_FAT	GO:0032886~regulation of microtubule-based process	14	0.493653	0.0252363	BBS4, CAV1, ARHGEF2, CENPE, MID1IP1, MID1, CTTNBP2, PLK4, MACF1, MAP4, SKA3, CLASP1, CLASP2, DST	2028	49	13528	1.90589	1	0.584379	37.9853
GOTERM_BP_FAT	GO:0009199~ribonucleoside triphosphate metabolic process	27	0.952045	0.0255603	RP2, PRKAG2, MYO9B, ATP6V1B2, GCH1, ATP2B1, ATP8B1, VPS4B, ATP6V0D1, ATP8B4, AK1, AK3, ATP11B, OLA1, ATP1A2, ATP13A3, NME7, ATP2C2, SLC25A13, ATP2A2, ATP9B, TXNDC6, ATP8A2, ATP6V0A1, ATP6V0A4, ATP7B, ATP8A1	2028	118	13528	1.52633	1	0.58614	38.3695
GOTERM_BP_FAT	GO:0045893~positive regulation of transcription, DNA-dependent	88	3.10296	0.0264549	MMS19, ELF1, THRB, ELF4, MITF, STAT5B, ARNT2, NAA15, TP63, CTCF, RORA, GDNF, CBFB, MLL5, BARX2, MYOCD, MKL2, YAP1, ATF7IP, SATB2, MYO6, STRN3, ARID1A, ESR2, ARID1B, PPARGC1A, TRERF1, AHR, GTF2H1, HOXD9, NCOA1, NCOA2, HIF1A, MTF1, NCOA3, ZMIZ1, NCOA6, ZFPM2, MED1, GLIS3, DRD3, ABLIM3, GLIS1, SOX5, TFEB, PRKDC, NFKBIA, NFYB, SOX6, SOX9, SEC14L2, MEIS2, REL, SMARCB1, POU2F3, POU2F1, AATF, MAML3, TCF…	2028	477	13528	1.23064	1	0.595949	39.4186
GOTERM_BP_FAT	GO:0007064~mitotic sister chromatid cohesion	4	0.141044	0.0265074	PDS5B, NIPBL, SMC1A, DSCC1	2028	5	13528	5.33649	1	0.593769	39.4798
GOTERM_BP_FAT	GO:0032234~regulation of calcium ion transport via store-operated calcium channel activity	4	0.141044	0.0265074	PLCG2, STIM2, HOMER1, FKBP1B	2028	5	13528	5.33649	1	0.593769	39.4798
GOTERM_BP_FAT	GO:0016044~membrane organization	72	2.53879	0.0274688	COPA, SEC24B, VAPA, MYO7A, SYNJ1, PEX5, EPS15L1, ITSN2, ITSN1, GDNF, ADORA1, AP1S3, NRCAM, ATG7, ZFYVE9, RABGEF1, GNPAT, CAP1, SAR1B, SEC24D, CLINT1, AP3B1, GHR, MYO6, STX2, LRP1B, PRKCI, COLEC12, PI4KB, ZDHHC15, MFN1, NPC1, RAB18, VAMP7, SORT1, OPHN1, RAB7A, PLDN, STX8, CAV1, DRD3, GULP1, COPZ1, HFE, SNX1, EEA1, NOSTRIN, DTNBP1, AMPH, STON1-GTF2A1L, DOCK2, DOCK1, FCN2, DNER, PAFAH1B1, STX11, VAV…	2028	381	13528	1.26059	1	0.604106	40.5873
GOTERM_BP_FAT	GO:0007605~sensory perception of sound	23	0.811001	0.0280053	MYO1A, CLRN1, MYO6, CNTN5, MYO7A, SPTBN4, GJB3, SOBP, PCDH15, TMC1, EYA1, CHD7, SLC26A5, MYO15A, GRM7, KCNE1, MYCBPAP, WDR1, ATP6V0A4, TBL1X, USH2A, FBXO11, CDH23	2028	97	13528	1.58169	1	0.608427	41.1969
GOTERM_BP_FAT	GO:0014706~striated muscle tissue development	27	0.952045	0.028195	CAV1, ERBB3, UTRN, CACNB4, ITGB1, TGFB2, GPHN, ATG5, PAX7, DMD, DNER, MKL2, PPP3CA, NRG1, TBX5, MYLK2, RCAN1, CACNG2, MBNL1, HOMER1, FOXP1, HOXD9, COL19A1, PTCD2, MYH11, TGFBR3, ZFPM2	2028	119	13528	1.5135	1	0.608084	41.4111
GOTERM_BP_FAT	GO:0051276~chromosome organization	89	3.13822	0.0289745	RAD51C, KDM6A, RSF1, EZH2, HIRA, INO80, CTCF, MLL5, BRPF3, SEH1L, SETMAR, H2AFY, TLK1, MLL3, KDM5A, MYST3, MSL3L2, MLL2, SATB1, SATB2, TADA2A, C11ORF30, HMG20A, ARID1A, PADI4, ARID1B, HMGA2, EYA1, EYA2, KDM2A, HUWE1, PRDM6, ASH1L, AKAP8, JMJD1C, SRCAP, SUDS3, SUV420H1, DSCC1, SUPT6H, ING5, SUPT3H, DPF3, CCDC99, PRKDC, CDC73, SOX6, NR3C1, ARID2, CHD7, NIPBL, SMARCB1, CDYL2, NCAPG2, CHD1, LEO1, BCO…	2028	485	13528	1.22409	1	0.615412	42.2834
GOTERM_BP_FAT	GO:0015674~di-, tri-valent inorganic cation transport	37	1.30465	0.0297843	CAV1, HFE, CACNB4, FKBP1B, SFXN5, ATP2B1, GRIN2B, SLC24A4, SLC24A3, SLC24A2, TRPV5, PKD2, CHRNA7, PPP3CA, TRPM3, PTPRC, TRPC4, TRPM6, TRPC3, TRPC6, TRPA1, STIM2, GRIN2A, SLC24A6, CACNG2, CACNA2D3, ITPR1, ITPR2, PRKCB, ATP2C2, ATP2A2, FYN, RYR3, CACNA1G, RYR2, CACNA1C, CACNA1D	2028	176	13528	1.40234	1	0.622881	43.1765
GOTERM_BP_FAT	GO:0007264~small GTPase mediated signal transduction	59	2.08039	0.0305841	RAB9A, RAB5B, IQGAP2, ITSN1, RGL1, ARHGAP6, DAB1, NISCH, TIAM1, RAPGEF5, RALA, RAPGEF4, RAB6B, ARL5C, AGAP1, SAR1A, RAB21, RHOH, ARHGEF3, PLD1, LIMK1, ARHGAP29, RASL12, MAPK1, DNAJC27, DOK2, RASGRF2, RAB18, RRAS2, ARL8B, LRRK2, GRAP2, LRRK1, RAB7A, RALGPS2, RAB3B, MAPKAPK3, RAB40C, RUNDC3A, ARF6, MYO9B, EFCAB4B, DOCK1, SOS2, CDC42EP4, GDI2, RAB8B, VAV3, MAP2K1, NF1, TRIM23, LAT, CDH13, RASL11A, R…	2028	305	13528	1.29038	1	0.629983	44.0459
GOTERM_BP_FAT	GO:0007517~muscle organ development	43	1.51622	0.0306911	CAV1, MYL4, ERBB3, UTRN, ITGA11, TP63, SOX6, CACNB4, ITGB1, TGFB2, MTM1, GPHN, ATG5, DNER, DMD, PAX7, MKX, PPP3CA, MKL2, NRG1, UNC45B, EVC, TBX5, NF1, MET, MYLK2, RCAN1, MBNL1, CACNG2, HOMER1, FLNB, FOXP1, FXR1, HOXD9, LAMA2, MEF2D, COL19A1, NEB, PTCD2, MYH11, TGFBR3, ZFPM2, TCF12	2028	211	13528	1.35941	1	0.628511	44.1612
GOTERM_BP_FAT	GO:0006164~purine nucleotide biosynthetic process	32	1.12835	0.0309042	ADCY2, ADCY8, RP2, PRKAG2, ATP6V1B2, ATP2B1, GUCY1A2, ATP8B1, ATP6V0D1, ATP8B4, MTHFD2L, ADAL, AK3, ATP11B, ATP1A2, ATP13A3, AMPD3, NME7, GART, GUCY2D, ATP2C2, SLC25A13, ATP2A2, ATP9B, ADK, TXNDC6, ATP8A2, ATP6V0A1, GUCY1B3, ATP6V0A4, ATP7B, ATP8A1	2028	148	13528	1.44229	1	0.628342	44.3903
GOTERM_BP_FAT	GO:0035303~regulation of dephosphorylation	9	0.317348	0.0317536	DLC1, C13ORF18, SAPS3, ITGA2, JAK2, RCAN1, ADORA1, FKBP1B, TGFB2	2028	26	13528	2.30906	1	0.635741	45.2943
GOTERM_BP_FAT	GO:0007610~behavior	86	3.03244	0.0323476	OPRM1, GRIK1, ADCY8, GRIK2, LEPR, FGF10, SOBP, NR2E1, GDNF, TGFB2, KLHL1, SLC1A2, GRIN2B, ROBO1, SLC24A2, GRIN2D, RALA, ROBO2, CHRNA7, PLCB1, DSCAM, CDH23, PRKCA, KCNMA1, GABRG2, PLD1, STS, MYO6, GRIN2A, UBR3, ESR2, SLIT2, HOXD9, MAPK1, GRM4, GNAQ, LYST, GRM7, TSHR, PTAFR, BBS4, CCK, DRD3, CTNND2, ABI2, CACNB4, APLP2, AMPH, EPHB2, PLCL1, NPHP4, DOCK2, CHD7, NPAS3, MYO15A, KAL1, APBA2, PAFAH1B1, P…	2028	469	13528	1.22318	1	0.639956	45.9183
GOTERM_BP_FAT	GO:0050808~synapse organization	16	0.564175	0.0328243	MYO6, CADM1, ERBB4, NRXN3, UTRN, NFASC, NLGN1, NLGN3, NRXN1, CACNG2, CDH2, CACNB4, NRCAM, GPHN, ANK3, DNER	2028	61	13528	1.74967	1	0.642731	46.4141
GOTERM_BP_FAT	GO:0001654~eye development	29	1.02257	0.0334555	TWSG1, BBS4, SHROOM2, MYO7A, MITF, ABI2, NHS, NR2E1, EPHB1, EPHB2, TGFB2, CASP6, MEIS2, CHD7, POU2F1, OLFM3, FRS2, DSCAM, PTPRM, LMX1B, YY1, NF1, PRKCI, RPGRIP1, COL5A2, GNAT2, TULP3, BMP7, MED1	2028	132	13528	1.46551	1	0.64718	47.0641
GOTERM_BP_FAT	GO:0007632~visual behavior	10	0.352609	0.0337	ATXN1, SLC1A2, NPHP4, DRD3, HTT, NF1, GRIN2A, NLGN3, ATP1A2, CACNA1C	2028	31	13528	2.15181	1	0.647248	47.3138
GOTERM_BP_FAT	GO:0002087~regulation of respiratory gaseous exchange by neurological system process	5	0.176305	0.0337588	NLGN1, NLGN3, ATP1A2, PBX3, ADORA1	2028	9	13528	3.7059	1	0.645265	47.3737
GOTERM_BP_FAT	GO:0044065~regulation of respiratory system process	5	0.176305	0.0337588	NLGN1, NLGN3, ATP1A2, PBX3, ADORA1	2028	9	13528	3.7059	1	0.645265	47.3737
GOTERM_BP_FAT	GO:0043068~positive regulation of programmed cell death	80	2.82087	0.0337875	DLC1, ZAK, CADM1, GRIK2, PREX1, NELL1, TP63, PAWR, ITSN1, ADORA1, CRADD, SMNDC1, TGFB2, CUL2, CASP6, MAP3K5, CASP9, TIAM1, CASP8, DDX20, MX1, WWOX, PRKCA, KCNMA1, ARHGEF3, ARHGEF2, GRIN2A, ARHGEF12, PRKCE, ECT2, NLRP1, DAPK1, MAPK1, HIPK1, RASGRF2, LYST, SCIN, RYR2, SORT1, DCUN1D3, LRRK2, UNC13B, KALRN, DCC, CCK, C6, TNFRSF8, AKAP13, PRKDC, CD70, NR3C1, GCH1, PRUNE2, SOS2, PPP3CC, BCL6, AATF, FGD…	2028	433	13528	1.23245	1	0.642966	47.4029
GOTERM_BP_FAT	GO:0045822~negative regulation of heart contraction	6	0.211566	0.0339484	PRKCA, ATP2A2, JAK2, ATP1A2, ADORA1, FKBP1B	2028	13	13528	3.07874	1	0.642145	47.5664
GOTERM_BP_FAT	GO:0009150~purine ribonucleotide metabolic process	30	1.05783	0.0345434	RP2, PRKAG2, MYO9B, ATP6V1B2, GCH1, ATP2B1, ATP8B1, VPS4B, ATP6V0D1, ATP8B4, ADAL, AK1, AK3, ATP11B, OLA1, ATP1A2, ATP13A3, AMPD3, NME7, GART, ATP2C2, SLC25A13, ATP2A2, ATP9B, TXNDC6, ATP8A2, ATP6V0A1, ATP6V0A4, ATP7B, ATP8A1	2028	138	13528	1.45013	1	0.646066	48.1669
GOTERM_BP_FAT	GO:0009145~purine nucleoside triphosphate biosynthetic process	23	0.811001	0.0346005	RP2, PRKAG2, AK3, ATP11B, ATP1A2, ATP6V1B2, ATP13A3, NME7, ATP2B1, ATP2C2, SLC25A13, ATP2A2, ATP9B, ADK, TXNDC6, ATP8A2, ATP8B1, ATP6V0A1, ATP6V0A4, ATP6V0D1, ATP7B, ATP8A1, ATP8B4	2028	99	13528	1.54974	1	0.644122	48.2241
GOTERM_BP_FAT	GO:0007015~actin filament organization	18	0.634697	0.0348308	ARHGEF2, SHROOM4, PREX1, PRKCI, ABI2, ARPC4, GAS7, PPP1R9B, ARHGAP6, PPP1R9A, SORBS1, PTK2B, GSN, SCIN, SPTA1, WASL, LCP1, DLG1	2028	72	13528	1.66765	1	0.64406	48.4545
GOTERM_BP_FAT	GO:0032940~secretion by cell	42	1.48096	0.0348313	SYT1, PLDN, SRCIN1, FKBP1B, CANX, STXBP5L, NISCH, GNPTAB, SYN3, EXOC4, EXOC6, RAPGEF4, SLC30A8, PCSK5, EXOC2, SEC61A2, MYO6, NOX5, STX2, HTT, NRXN3, NLGN1, SNAPIN, LIN7A, CADPS, TRAF3IP2, LAT, GRM4, SCFD1, TRIM36, CADPS2, SCFD2, CD40LG, VAMP7, SCIN, SYTL5, SYTL2, LRP2, CACNA1C, UNC13C, UNC13B, EXOC6B	2028	207	13528	1.35346	1	0.641538	48.455
GOTERM_BP_FAT	GO:0032507~maintenance of protein location in cell	12	0.423131	0.0350423	BBS4, CAV1, TAF3, TLN2, SEH1L, ANK3, DMD, SPTBN4, NFKBIA, NDC80, FAF1, FLNB	2028	41	13528	1.95237	1	0.641289	48.6653
GOTERM_BP_FAT	GO:0010942~positive regulation of cell death	80	2.82087	0.0358421	DLC1, ZAK, CADM1, GRIK2, PREX1, NELL1, TP63, PAWR, ITSN1, ADORA1, CRADD, SMNDC1, TGFB2, CUL2, CASP6, MAP3K5, CASP9, TIAM1, CASP8, DDX20, MX1, WWOX, PRKCA, KCNMA1, ARHGEF3, ARHGEF2, GRIN2A, ARHGEF12, PRKCE, ECT2, NLRP1, DAPK1, MAPK1, HIPK1, RASGRF2, LYST, SCIN, RYR2, SORT1, DCUN1D3, LRRK2, UNC13B, KALRN, DCC, CCK, C6, TNFRSF8, AKAP13, PRKDC, CD70, NR3C1, GCH1, PRUNE2, SOS2, PPP3CC, BCL6, AATF, FGD…	2028	435	13528	1.22678	1	0.647246	49.4549
GOTERM_BP_FAT	GO:0030031~cell projection assembly	20	0.705219	0.0359336	KLF5, MTSS1, BBS4, MYO1A, VAV3, C2CD3, STX2, BAIAP2L1, LPAR3, ARPC4, LPAR1, CAPZB, CD2AP, CDH13, DYNC2H1, TSGA10, OPHN1, FGD6, FGD3, FGD4	2028	83	13528	1.60738	1	0.645724	49.5444
GOTERM_BP_FAT	GO:0000280~nuclear division	44	1.55148	0.0380835	CCDC99, NEK3, HAUS2, USP9X, LRRCC1, ANLN, CDC16, CCNG2, CD2AP, NIPBL, RAD21, SEH1L, NCAPG2, CDCA2, SKA3, CLASP1, PAFAH1B1, CLASP2, STAG2, ERCC6L, STAG1, ANAPC1, ARHGEF2, PDS5B, MAP2K1, CENPE, NDC80, PAPD5, PMF1, HMGA2, CEP63, CDC27, RNF8, NEDD1, NOLC1, RCC2, BUB1B, NEK9, AKAP8, SMC1A, C13ORF34, NEK6, DSCC1, PPP5C	2028	220	13528	1.33412	1	0.665007	51.6067
GOTERM_BP_FAT	GO:0007067~mitosis	44	1.55148	0.0380835	CCDC99, NEK3, HAUS2, USP9X, LRRCC1, ANLN, CDC16, CCNG2, CD2AP, NIPBL, RAD21, SEH1L, NCAPG2, CDCA2, SKA3, CLASP1, PAFAH1B1, CLASP2, STAG2, ERCC6L, STAG1, ANAPC1, ARHGEF2, PDS5B, MAP2K1, CENPE, NDC80, PAPD5, PMF1, HMGA2, CEP63, CDC27, RNF8, NEDD1, NOLC1, RCC2, BUB1B, NEK9, AKAP8, SMC1A, C13ORF34, NEK6, DSCC1, PPP5C	2028	220	13528	1.33412	1	0.665007	51.6067
GOTERM_BP_FAT	GO:0048585~negative regulation of response to stimulus	23	0.811001	0.0383024	PRKCA, PTPRC, A2M, CCK, DRD3, IL27RA, COL3A1, ESR2, ADORA1, SPINK5, TGFB2, CTNNA2, TNFRSF1B, NPC1, GRB10, IL20RB, AOAH, GRID2, CHRNA7, BCL6, CALCRL, MTOR, NCOR1	2028	100	13528	1.53424	1	0.664714	51.8122
GOTERM_BP_FAT	GO:0031346~positive regulation of cell projection organization	13	0.458392	0.0407013	BBS4, LIMK1, ITGA2, CDH4, SLIT2, NTRK3, ACTR3, TIAM1, ROBO1, RALA, ROBO2, MTOR, CDC42EP4	2028	47	13528	1.84506	1	0.684943	54.0102
GOTERM_BP_FAT	GO:0009165~nucleotide biosynthetic process	38	1.33992	0.0408092	ADCY2, ADCY8, RP2, PRKAG2, KMO, ATP6V1B2, ATP2B1, GUCY1A2, ATP8B1, DHODH, ATP6V0D1, ATP8B4, MTHFD2L, ADAL, ATP11B, AK3, ATP1A2, ATP13A3, AMPD3, NME7, GUCY2D, GART, ATP2C2, UMPS, SLC25A13, ATP2A2, ATP9B, ADK, RRM1, TXNDC6, ATP8A2, ATP6V0A1, GUCY1B3, DPYD, ATP6V0A4, ATP7B, ATP8A1, NMNAT1	2028	186	13528	1.36281	1	0.683541	54.1069
GOTERM_BP_FAT	GO:0007034~vacuolar transport	10	0.352609	0.0408579	HOOK1, NPC1, NEDD4, AP3M1, VAMP7, ZFYVE16, SNX1, SORT1, HOOK3, AP3B1	2028	32	13528	2.08457	1	0.681611	54.1503
GOTERM_BP_FAT	GO:0010921~regulation of phosphatase activity	7	0.246827	0.0415922	C13ORF18, SAPS3, ITGA2, JAK2, RCAN1, FKBP1B, TGFB2	2028	18	13528	2.59413	1	0.685879	54.8021
GOTERM_BP_FAT	GO:0043523~regulation of neuron apoptosis	21	0.74048	0.0424805	NTF3, HTT, ERBB3, GRIK2, NF1, AARS, NR3C1, ESR2, ITSN1, GDNF, ATM, TGFB2, CASP6, GRM4, EPHA7, CASP9, GRID2, JAK2, RASA1, GHR, NMNAT1	2028	90	13528	1.55648	1	0.691386	55.5788
GOTERM_BP_FAT	GO:0030832~regulation of actin filament length	16	0.564175	0.0426563	SHROOM2, ACTR3B, SPTBN4, ARF6, RICTOR, CAPZB, VILL, NEBL, ACTR3, NEB, GSN, SCIN, SPTBN1, SPTA1, MTOR, RASA1	2028	63	13528	1.69412	1	0.6906	55.731
GOTERM_BP_FAT	GO:0030879~mammary gland development	16	0.564175	0.0426563	XDH, CAV1, NRG3, ERBB4, ERBB3, CREB1, STAT5B, MET, HK2, ITGA2, BRCA2, HOXD9, CTTNBP2, NOTCH4, NRG1, ATP7B	2028	63	13528	1.69412	1	0.6906	55.731
GOTERM_BP_FAT	GO:0045935~positive regulation of nucleobase, nucleoside, nucleotide and nucleic acid metabolic process	110	3.8787	0.0435332	MMS19, THRB, STAT5B, ARNT2, NAA15, RORA, GDNF, CBFB, MLL5, MYOCD, PDGFC, MYST3, SATB2, MYO6, STRN3, ARID1A, ARID1B, TRERF1, PPARGC1A, AHR, HOXD9, MAPK1, HIF1A, MTF1, DRD3, SOX5, TFEB, NFKBIA, SOX6, SOX9, MEIS2, SMARCB1, TNKS, MAML3, TCF4, RNF14, NR1H4, ZNF423, TAF2, KLF5, TAF1, MAP2K1, NTF3, KLF12, KLF13, TP53BP1, MAML2, SMAD4, ESRRG, TEAD1, RNF8, HDAC2, EBF3, ETS1, EBF2, DYRK1B, NOTCH4, GTF2F2, …	2028	624	13528	1.17591	1	0.695839	56.4829
GOTERM_BP_FAT	GO:0060284~regulation of cell development	41	1.4457	0.0451844	NRP1, DRD3, SOX5, CDH2, NR2E1, CDH4, EPHB2, TGFB2, NRCAM, ACTR3, CASP6, PTK2, MYOCD, ROBO1, TIAM1, VWC2, ROBO2, CDK5RAP3, CDK5RAP2, MBNL3, CDK5RAP1, DNMT3B, NTF3, LIMK1, DTX1, NF1, NLGN1, SMAD4, SLIT2, RUFY3, NTRK3, MIB1, VEGFC, EYA1, TGFBR3, CNTN4, HDAC9, BMP7, ZFHX3, KALRN, BMPR1A	2028	205	13528	1.33412	1	0.707305	57.866
GOTERM_BP_FAT	GO:0048592~eye morphogenesis	17	0.599436	0.0462083	BBS4, SHROOM2, PTPRM, YY1, MYO7A, NF1, PRKCI, RPGRIP1, COL5A2, EPHB1, EPHB2, GNAT2, POU2F1, BMP7, OLFM3, FRS2, DSCAM	2028	69	13528	1.64348	1	0.713289	58.7026
GOTERM_BP_FAT	GO:0048488~synaptic vesicle endocytosis	6	0.211566	0.0464608	ZDHHC15, SYNJ1, DENND1A, EEA1, ITSN1, AMPH	2028	14	13528	2.85883	1	0.713056	58.9065
GOTERM_BP_FAT	GO:0009142~nucleoside triphosphate biosynthetic process	23	0.811001	0.04657	RP2, PRKAG2, AK3, ATP11B, ATP1A2, ATP6V1B2, ATP13A3, NME7, ATP2B1, ATP2C2, SLC25A13, ATP2A2, ATP9B, ADK, TXNDC6, ATP8A2, ATP8B1, ATP6V0A1, ATP6V0A4, ATP6V0D1, ATP7B, ATP8A1, ATP8B4	2028	102	13528	1.50416	1	0.711698	58.9944
GOTERM_BP_FAT	GO:0045941~positive regulation of transcription	100	3.52609	0.0468003	MMS19, THRB, STAT5B, ARNT2, NAA15, RORA, GDNF, CBFB, MLL5, MYOCD, MYST3, SATB2, MYO6, STRN3, ARID1A, ARID1B, TRERF1, PPARGC1A, AHR, HOXD9, MAPK1, HIF1A, MTF1, DRD3, TFEB, SOX5, NFKBIA, SOX6, SOX9, MEIS2, SMARCB1, MAML3, TCF4, RNF14, NR1H4, ZNF423, TAF2, KLF5, TAF1, NTF3, KLF12, KLF13, TP53BP1, MAML2, SMAD4, ESRRG, TEAD1, HDAC2, EBF3, ETS1, EBF2, DYRK1B, NOTCH4, GTF2F2, BMP7, ELF1, RSF1, ELF4, MIT…	2028	564	13528	1.18273	1	0.711304	59.1792
GOTERM_BP_FAT	GO:0007252~I-kappaB phosphorylation	4	0.141044	0.0471656	MAP3K7, ERC1, IKBKB, CHUK	2028	6	13528	4.44707	1	0.711967	59.4706
GOTERM_BP_FAT	GO:0051301~cell division	56	1.97461	0.0476752	TSG101, CDC16, SENP5, CD2AP, TGFB2, RAD21, EVI5, SEH1L, CDCA2, VPS4B, PARD3B, CABLES1, STAG2, STAG1, ANAPC1, ARHGEF2, STX2, PAPD5, MYH9, HMGA2, TACC1, FMN2, RCC2, BUB1B, NEK9, NEK6, BBS4, PARD3, NEK3, HAUS2, USP9X, DIAPH2, LRRCC1, ANLN, CCNG2, NCAPG2, CDC123, SKA3, AATF, CLASP1, PAFAH1B1, CLASP2, RASA1, ERCC6L, PDS5B, NOX5, BRCA2, NDC80, CENPE, PMF1, CEP63, RNF8, CCNB3, NEDD1, SMC1A, C13ORF34	2028	295	13528	1.26629	1	0.713734	59.8739
GOTERM_BP_FAT	GO:0044087~regulation of cellular component biogenesis	30	1.05783	0.0480683	DLC1, BBS4, CAV1, CCK, ACTR3B, ARF6, CAPZB, VILL, ACTR3, CTTNBP2, PTK2, ARHGAP6, GSN, RALA, CDC42EP4, RASA1, ATF7IP, PRKCA, TAF1, NF2, SMAD6, SPTBN4, RICTOR, AHR, GSK3B, SCIN, SPTBN1, MTOR, FAF1, SPTA1	2028	142	13528	1.40928	1	0.714584	60.1824
GOTERM_BP_FAT	GO:0032319~regulation of Rho GTPase activity	9	0.317348	0.0481391	PTK2B, PAFAH1B1, BCL6, DOCK7, MTOR, RICTOR, FGD6, FGD3, FGD4	2028	28	13528	2.14413	1	0.712974	60.2377
GOTERM_BP_FAT	GO:0035051~cardiac cell differentiation	9	0.317348	0.0481391	ECE2, ATG5, MYOCD, TBX5, SOX6, NRG1, ITGB1, FOXP1, TGFB2	2028	28	13528	2.14413	1	0.712974	60.2377
GOTERM_BP_FAT	GO:0000087~M phase of mitotic cell cycle	44	1.55148	0.0491869	CCDC99, NEK3, HAUS2, USP9X, LRRCC1, ANLN, CDC16, CCNG2, CD2AP, NIPBL, RAD21, SEH1L, NCAPG2, CDCA2, SKA3, CLASP1, PAFAH1B1, CLASP2, STAG2, ERCC6L, STAG1, ANAPC1, ARHGEF2, PDS5B, MAP2K1, CENPE, NDC80, PAPD5, PMF1, HMGA2, CEP63, CDC27, RNF8, NEDD1, NOLC1, RCC2, BUB1B, NEK9, AKAP8, SMC1A, C13ORF34, NEK6, DSCC1, PPP5C	2028	224	13528	1.3103	1	0.718733	61.048
GOTERM_BP_FAT	GO:0030522~intracellular receptor-mediated signaling pathway	18	0.634697	0.0494183	ARID1A, ESR2, NR3C1, PPARGC1A, MLL5, NCOA1, MED30, NCOA2, NCOA3, NEDD4, UBR5, NCOA6, DNAJA1, JAK2, PPAP2A, RNF14, PMEPA1, MED1	2028	75	13528	1.60095	1	0.718333	61.2248
GOTERM_BP_FAT	GO:0051653~spindle localization	5	0.176305	0.049731	FMN2, CCDC99, PAFAH1B1, NDC80, MYH9	2028	10	13528	3.33531	1	0.718536	61.4625
GOTERM_BP_FAT	GO:0045022~early endosome to late endosome transport	5	0.176305	0.049731	HOOK1, LYST, VPS4B, EEA1, HOOK3	2028	10	13528	3.33531	1	0.718536	61.4625
GOTERM_BP_FAT	GO:0007413~axonal fasciculation	5	0.176305	0.049731	NRCAM, NCAM2, FEZF2, NRP1, CNTN4	2028	10	13528	3.33531	1	0.718536	61.4625
GOTERM_BP_FAT	GO:0051293~establishment of spindle localization	5	0.176305	0.049731	FMN2, CCDC99, PAFAH1B1, NDC80, MYH9	2028	10	13528	3.33531	1	0.718536	61.4625
GOTERM_BP_FAT	GO:0043065~positive regulation of apoptosis	78	2.75035	0.0504386	DLC1, ZAK, CADM1, PREX1, NELL1, TP63, PAWR, ITSN1, ADORA1, CRADD, SMNDC1, TGFB2, CUL2, CASP6, MAP3K5, CASP9, TIAM1, CASP8, DDX20, MX1, WWOX, PRKCA, KCNMA1, ARHGEF3, ARHGEF2, GRIN2A, ARHGEF12, PRKCE, ECT2, NLRP1, DAPK1, MAPK1, HIPK1, RASGRF2, LYST, SCIN, RYR2, SORT1, DCUN1D3, UNC13B, KALRN, DCC, CCK, C6, TNFRSF8, AKAP13, PRKDC, CD70, NR3C1, GCH1, PRUNE2, SOS2, PPP3CC, BCL6, AATF, FGD3, FGD4, PTPRC…	2028	430	13528	1.21002	1	0.721613	61.9955
GOTERM_BP_FAT	GO:0007369~gastrulation	17	0.599436	0.0518875	TWSG1, BBS4, NF2, HTT, UGDH, SMAD4, HIRA, SLIT2, EYA2, MACF1, LRP6, TXNRD1, BMP7, FRS2, ODZ4, LRP5, BMPR1A	2028	70	13528	1.62001	1	0.729861	63.0649
GOTERM_BP_FAT	GO:0008360~regulation of cell shape	14	0.493653	0.0523544	DLC1, SHROOM3, MYH9, GAS7, SLC26A5, FYN, PALM2, CFDP1, SPTA1, CDC42EP4, FGD6, FGD3, RASA1, FGD4	2028	54	13528	1.72942	1	0.731065	63.4035
GOTERM_BP_FAT	GO:0010557~positive regulation of macromolecule biosynthetic process	114	4.01975	0.0530587	MMS19, THRB, STAT5B, ARNT2, TLR1, NAA15, RORA, TLR6, GDNF, CBFB, TGFB2, MLL5, FNTA, MYOCD, PDGFC, SAMD4A, MYST3, SATB2, MYO6, STRN3, ARID1A, ARID1B, PPARGC1A, TRERF1, AHR, HOXD9, MAPK1, HIF1A, MTF1, DRD3, SOX5, TFEB, NFKBIA, SOX6, SOX9, MEIS2, SMARCB1, TNKS, MAML3, TCF4, RNF14, NR1H4, ZNF423, KLF5, TAF2, TAF1, NTF3, KLF12, KLF13, TP53BP1, MAML2, SMAD4, ESRRG, TEAD1, ITGA2, HDAC2, EBF3, ETS1, EBF2…	2028	654	13528	1.16277	1	0.733875	63.9085
GOTERM_BP_FAT	GO:0008154~actin polymerization or depolymerization	7	0.246827	0.0533265	ARHGAP6, GSN, PREX1, ABI2, ARPC4, WASL, GAS7	2028	19	13528	2.45759	1	0.733679	64.0989
GOTERM_BP_FAT	GO:0007243~protein kinase cascade	68	2.39774	0.0537936	NRG3, STK38, ZAK, STAT5B, PRKAG2, TLR1, LPAR3, PRDX2, FGF13, ITPKB, LPAR1, PRKCSH, TLR6, ADORA1, MAP3K7, MAP3K5, NLRC3, CLCF1, CHRNA7, FRS2, CHUK, GHR, PRKCA, SRPK2, IRAK1, MAPKSP1, TNIK, LY96, PIK3C2B, NEK11, DAPK1, MAPK1, SPAG9, GRM4, SS18, DOK5, ROR2, PPM1L, LRRK2, ERC1, CAV1, ERBB3, PFKFB1, DUSP10, NFKBIA, PTK2B, PKD2, STK38L, FGD4, FYB, PTPRC, MAP2K1, NLK, NF1, MET, MAPK10, PTPN11, RPS6KA5, …	2028	370	13528	1.22595	1	0.73483	64.4286
GOTERM_BP_FAT	GO:0009206~purine ribonucleoside triphosphate biosynthetic process	22	0.77574	0.054126	RP2, PRKAG2, AK3, ATP11B, ATP1A2, ATP6V1B2, ATP13A3, NME7, ATP2B1, ATP2C2, SLC25A13, ATP2A2, ATP9B, TXNDC6, ATP8A2, ATP8B1, ATP6V0A1, ATP6V0A4, ATP6V0D1, ATP7B, ATP8A1, ATP8B4	2028	98	13528	1.49748	1	0.735065	64.6615
GOTERM_BP_FAT	GO:0006887~exocytosis	25	0.881523	0.0545288	PLDN, SRCIN1, STXBP5L, EXOC4, EXOC6, RAPGEF4, EXOC2, STX2, NLGN1, SNAPIN, LIN7A, CADPS, LAT, SCFD1, TRIM36, CADPS2, SCFD2, VAMP7, SCIN, SYTL5, SYTL2, UNC13C, CACNA1C, UNC13B, EXOC6B	2028	115	13528	1.45013	1	0.735766	64.9417
GOTERM_BP_FAT	GO:0009057~macromolecule catabolic process	134	4.72496	0.0549748	BTRC, CDC16, CD2AP, KLHL3, CNOT4, ZNRF2, DCPS, CUL2, ATG7, RABGEF1, RBCK1, ITCH, FBXO21, ANAPC1, PAN3, DTL, UBE2J1, UBR4, UBR3, SOCS7, UBR1, MAP1LC3B2, MYH9, CLPX, ASB9, ASB8, PSMA1, MIB1, DCUN1D1, KDM2A, FBXO16, HUWE1, UBR5, FBXL5, FBXL4, ASB3, FBXL7, FBXO15, ASB4, EIF2C3, FBXL2, FBXO11, DNAH12, PNPT1, RAB40C, UBE2V2, ASB16, LIN28A, ASB15, ARIH2, FBXW8, PSMB6, FBXO43, HECTD2, OTUD7A, FBXO47, RNF…	2028	781	13528	1.14451	1	0.736742	65.2496
GOTERM_BP_FAT	GO:0010628~positive regulation of gene expression	102	3.59661	0.0559685	MMS19, THRB, STAT5B, ARNT2, NAA15, RORA, GDNF, CBFB, MLL5, MYOCD, MYST3, SATB2, MYO6, STRN3, ARID1A, ARID1B, TRERF1, PPARGC1A, AHR, HOXD9, MAPK1, HIF1A, MTF1, DRD3, TFEB, SOX5, NFKBIA, SOX6, SOX9, MEIS2, SMARCB1, MAML3, TCF4, DNMT3B, RNF14, NR1H4, ZNF423, TAF2, KLF5, TAF1, NTF3, KLF12, KLF13, TP53BP1, MAML2, SMAD4, ESRRG, TEAD1, HDAC2, EBF3, ETS1, EBF2, DYRK1B, NOTCH4, GTF2F2, BMP7, ELF1, RSF1, E…	2028	581	13528	1.17109	1	0.741252	65.9263
GOTERM_BP_FAT	GO:0045944~positive regulation of transcription from RNA polymerase II promoter	68	2.39774	0.0563608	ELF1, THRB, ELF4, STAT5B, ARNT2, MITF, TP63, RORA, GDNF, CBFB, BARX2, MYOCD, YAP1, MKL2, SATB2, MYO6, STRN3, ESR2, PPARGC1A, AHR, GTF2H1, HOXD9, NCOA1, HIF1A, NCOA2, MTF1, ZMIZ1, NCOA6, ZFPM2, MED1, GLIS3, DRD3, ABLIM3, GLIS1, SOX5, TFEB, PRKDC, NFKBIA, SOX6, SOX9, MEIS2, SMARCB1, POU2F3, POU2F1, AATF, MAML3, NR1H4, TAF2, TAF1, LMX1B, NTF3, KLF12, KLF13, TBX5, CREB1, MAML2, SMAD4, TEAD1, ATXN1, M…	2028	371	13528	1.22265	1	0.741829	66.19
GOTERM_BP_FAT	GO:0030835~negative regulation of actin filament depolymerization	8	0.282087	0.0567448	SHROOM2, GSN, SCIN, SPTBN4, SPTBN1, SPTA1, CAPZB, VILL	2028	24	13528	2.22354	1	0.742347	66.4463
GOTERM_BP_FAT	GO:0007131~reciprocal meiotic recombination	8	0.282087	0.0567448	RAD51C, RAD21, RAD51L1, RAD54B, SPO11, ATM, RAD51, TEX11	2028	24	13528	2.22354	1	0.742347	66.4463
GOTERM_BP_FAT	GO:0008213~protein amino acid alkylation	11	0.38787	0.0572721	LCMT1, RAB3B, MLL5, METTL5, GSPT1, WHSC1L1, EZH2, BHMT, SETD2, SUV420H1, SUV39H2	2028	39	13528	1.88145	1	0.74376	66.7952
GOTERM_BP_FAT	GO:0006479~protein amino acid methylation	11	0.38787	0.0572721	LCMT1, RAB3B, MLL5, METTL5, GSPT1, WHSC1L1, EZH2, BHMT, SETD2, SUV420H1, SUV39H2	2028	39	13528	1.88145	1	0.74376	66.7952
GOTERM_BP_FAT	GO:0010639~negative regulation of organelle organization	19	0.669958	0.0580119	DLC1, ARHGEF2, SHROOM2, SPTBN4, CENPE, MID1IP1, MID1, CAPZB, ATM, VILL, ARHGAP6, GSN, SCIN, MAP4, SPTBN1, CLASP1, SPTA1, CLASP2, DNMT3B	2028	82	13528	1.54563	1	0.746469	67.2789
GOTERM_BP_FAT	GO:0009201~ribonucleoside triphosphate biosynthetic process	22	0.77574	0.0593829	RP2, PRKAG2, AK3, ATP11B, ATP1A2, ATP6V1B2, ATP13A3, NME7, ATP2B1, ATP2C2, SLC25A13, ATP2A2, ATP9B, TXNDC6, ATP8A2, ATP8B1, ATP6V0A1, ATP6V0A4, ATP6V0D1, ATP7B, ATP8A1, ATP8B4	2028	99	13528	1.48236	1	0.752937	68.1577
GOTERM_BP_FAT	GO:0008037~cell recognition	14	0.493653	0.0595306	NRP1, CADM1, OPCML, SMCP, COLEC12, SLIT2, CSGALNACT1, NRCAM, NCAM2, FEZF2, DOCK2, CNTNAP2, CNTN4, NTM	2028	55	13528	1.69797	1	0.751959	68.2511
GOTERM_BP_FAT	GO:0032509~endosome transport via multivesicular body sorting pathway	3	0.105783	0.0606059	LYST, VPS4B, SORT1	2028	3	13528	6.67061	1	0.756479	68.9228
GOTERM_BP_FAT	GO:0046049~UMP metabolic process	3	0.105783	0.0606059	UMPS, DHODH, DPYD	2028	3	13528	6.67061	1	0.756479	68.9228
GOTERM_BP_FAT	GO:0009173~pyrimidine ribonucleoside monophosphate metabolic process	3	0.105783	0.0606059	UMPS, DHODH, DPYD	2028	3	13528	6.67061	1	0.756479	68.9228
GOTERM_BP_FAT	GO:0006222~UMP biosynthetic process	3	0.105783	0.0606059	UMPS, DHODH, DPYD	2028	3	13528	6.67061	1	0.756479	68.9228
GOTERM_BP_FAT	GO:0070296~sarcoplasmic reticulum calcium ion transport	3	0.105783	0.0606059	ATP2A2, RYR2, FKBP1B	2028	3	13528	6.67061	1	0.756479	68.9228
GOTERM_BP_FAT	GO:0015917~aminophospholipid transport	3	0.105783	0.0606059	ATP9B, ATP11B, ATP8A1	2028	3	13528	6.67061	1	0.756479	68.9228
GOTERM_BP_FAT	GO:0009174~pyrimidine ribonucleoside monophosphate biosynthetic process	3	0.105783	0.0606059	UMPS, DHODH, DPYD	2028	3	13528	6.67061	1	0.756479	68.9228
GOTERM_BP_FAT	GO:0060538~skeletal muscle organ development	16	0.564175	0.0610569	CAV1, ERBB3, UTRN, RCAN1, CACNG2, CACNB4, MBNL1, HOMER1, FOXP1, HOXD9, GPHN, COL19A1, DNER, DMD, PAX7, PPP3CA	2028	66	13528	1.61712	1	0.757277	69.2006
GOTERM_BP_FAT	GO:0007519~skeletal muscle tissue development	16	0.564175	0.0610569	CAV1, ERBB3, UTRN, RCAN1, CACNG2, CACNB4, MBNL1, HOMER1, FOXP1, HOXD9, GPHN, COL19A1, DNER, DMD, PAX7, PPP3CA	2028	66	13528	1.61712	1	0.757277	69.2006
GOTERM_BP_FAT	GO:0040012~regulation of locomotion	38	1.33992	0.0611637	DLC1, BBS4, ERBB4, DRD3, FGF10, ABHD2, ADORA1, TGFB2, NISCH, PTK2B, PRKCA, PLD1, ADAM10, F10, PTPRM, MAP2K1, NF2, TBX5, NF1, SCAI, ITGA2, SLIT2, LAMA2, MAPK1, CDH13, LAMA1, VEGFC, SPAG9, LAMA3, HIF1A, CLIC4, RRAS2, PRR5-ARHGAP8, TGFBR3, JAK2, HDAC9, HTR2C, TSHR	2028	192	13528	1.32023	1	0.756073	69.266
GOTERM_BP_FAT	GO:0046034~ATP metabolic process	23	0.811001	0.0612792	AK1, PRKAG2, AK3, ATP11B, OLA1, MYO9B, ATP1A2, ATP6V1B2, ATP13A3, ATP2B1, ATP2C2, SLC25A13, ATP2A2, ATP9B, ATP8A2, VPS4B, ATP8B1, ATP6V0A1, ATP6V0A4, ATP6V0D1, ATP7B, ATP8A1, ATP8B4	2028	105	13528	1.46118	1	0.754926	69.3366
GOTERM_BP_FAT	GO:0001662~behavioral fear response	6	0.211566	0.0613573	CCK, GRIN2B, GRIK2, GRM7, ESR2, VDAC3	2028	15	13528	2.66824	1	0.753569	69.3843
GOTERM_BP_FAT	GO:0002209~behavioral defense response	6	0.211566	0.0613573	CCK, GRIN2B, GRIK2, GRM7, ESR2, VDAC3	2028	15	13528	2.66824	1	0.753569	69.3843
GOTERM_BP_FAT	GO:0009220~pyrimidine ribonucleotide biosynthetic process	6	0.211566	0.0613573	UMPS, RP2, TXNDC6, DHODH, DPYD, NME7	2028	15	13528	2.66824	1	0.753569	69.3843
GOTERM_BP_FAT	GO:0031290~retinal ganglion cell axon guidance	6	0.211566	0.0613573	EPHA7, PTPRM, EFNA5, EPHB1, SLIT2, EPHB2	2028	15	13528	2.66824	1	0.753569	69.3843
GOTERM_BP_FAT	GO:0051336~regulation of hydrolase activity	62	2.18618	0.0636207	DLC1, C13ORF18, LEPR, LPAR3, LPAR1, TBC1D19, TGFB2, AGTR1, ARHGAP6, SMAP2, FNTA, CASP9, EVI5, TBC1D12, GIT2, AGAP1, NLRP1, TBC1D22A, TBCK, GRM5, GNAQ, SAPS3, SORT1, CAV1, MYL4, CCK, TBC1D8, C6, ASAP2, RABGAP1L, ASAP1, FKBP1B, AMPH, PTK2B, TBC1D5, CHM, PAFAH1B1, BCL6, TBC1D1, FGD6, FGD3, FGD4, GDI2, VAV3, MSH3, MAP2K1, SMAD6, NF1, ITGA2, DOCK7, RCAN1, NPR3, WRN, RICTOR, HOMER1, GSPT1, AVPR1B, JAK2…	2028	337	13528	1.22723	1	0.764608	70.7352
GOTERM_BP_FAT	GO:0009152~purine ribonucleotide biosynthetic process	25	0.881523	0.064504	RP2, PRKAG2, ATP6V1B2, ATP2B1, ATP8B1, ATP6V0D1, ATP8B4, ADAL, AK3, ATP11B, ATP1A2, ATP13A3, AMPD3, NME7, GART, ATP2C2, SLC25A13, ATP2A2, ATP9B, TXNDC6, ATP8A2, ATP6V0A1, ATP6V0A4, ATP8A1, ATP7B	2028	117	13528	1.42534	1	0.767687	71.247
GOTERM_BP_FAT	GO:0034654~nucleobase, nucleoside, nucleotide and nucleic acid biosynthetic process	38	1.33992	0.0651636	ADCY2, ADCY8, RP2, PRKAG2, KMO, ATP6V1B2, ATP2B1, GUCY1A2, ATP8B1, DHODH, ATP6V0D1, ATP8B4, MTHFD2L, ADAL, ATP11B, AK3, ATP1A2, ATP13A3, AMPD3, NME7, GUCY2D, GART, ATP2C2, UMPS, SLC25A13, ATP2A2, ATP9B, ADK, RRM1, TXNDC6, ATP8A2, ATP6V0A1, GUCY1B3, DPYD, ATP6V0A4, ATP7B, ATP8A1, NMNAT1	2028	193	13528	1.31338	1	0.769501	71.6236
GOTERM_BP_FAT	GO:0034404~nucleobase, nucleoside and nucleotide biosynthetic process	38	1.33992	0.0651636	ADCY2, ADCY8, RP2, PRKAG2, KMO, ATP6V1B2, ATP2B1, GUCY1A2, ATP8B1, DHODH, ATP6V0D1, ATP8B4, MTHFD2L, ADAL, ATP11B, AK3, ATP1A2, ATP13A3, AMPD3, NME7, GUCY2D, GART, ATP2C2, UMPS, SLC25A13, ATP2A2, ATP9B, ADK, RRM1, TXNDC6, ATP8A2, ATP6V0A1, GUCY1B3, DPYD, ATP6V0A4, ATP7B, ATP8A1, NMNAT1	2028	193	13528	1.31338	1	0.769501	71.6236
GOTERM_BP_FAT	GO:0051270~regulation of cell motion	38	1.33992	0.0651636	DLC1, BBS4, PARD3, NRP1, ERBB4, STAT5B, ABHD2, ADORA1, TGFB2, NISCH, PTK2B, BCL6, PLD1, ADAM10, F10, PTPRM, MAP2K1, NF2, TBX5, NF1, SCAI, MYLK2, ITGA2, LAMA2, MAPK1, CDH13, LAMA1, VEGFC, SPAG9, LAMA3, HIF1A, ETS1, CLIC4, RRAS2, PRR5-ARHGAP8, TGFBR3, JAK2, HDAC9	2028	193	13528	1.31338	1	0.769501	71.6236
GOTERM_BP_FAT	GO:0033043~regulation of organelle organization	42	1.48096	0.0660551	DLC1, CAV1, SHROOM2, DRD3, ACTR3B, ARF6, CTCF, CDC16, CAPZB, VILL, MYCBP2, ACTR3, CTTNBP2, ARHGAP6, MACF1, GSN, SKA3, CLASP1, TLK1, TNKS, CLASP2, DNMT3B, RASA1, ARHGEF2, NF2, SPTBN4, CENPE, RICTOR, MID1IP1, MID1, PPARGC1A, ATM, NEBL, PLK4, NEB, SCIN, MAP4, SPTBN1, MTOR, SPTA1, DST, NEK6	2028	217	13528	1.29109	1	0.772511	72.1252
GOTERM_BP_FAT	GO:0048285~organelle fission	44	1.55148	0.0662516	CCDC99, NEK3, HAUS2, USP9X, LRRCC1, ANLN, CDC16, CCNG2, CD2AP, NIPBL, RAD21, SEH1L, NCAPG2, CDCA2, SKA3, CLASP1, PAFAH1B1, CLASP2, STAG2, ERCC6L, STAG1, ANAPC1, ARHGEF2, PDS5B, MAP2K1, CENPE, NDC80, PAPD5, PMF1, HMGA2, CEP63, CDC27, RNF8, NEDD1, NOLC1, RCC2, BUB1B, NEK9, AKAP8, SMC1A, C13ORF34, NEK6, DSCC1, PPP5C	2028	229	13528	1.28169	1	0.771823	72.2346
GOTERM_BP_FAT	GO:0031344~regulation of cell projection organization	20	0.705219	0.066674	BBS4, NRP1, LIMK1, ITGA2, CDH2, CDH4, SLIT2, RUFY3, EPHB2, NTRK3, ACTR3, NRCAM, PTK2, TIAM1, ROBO1, RALA, ROBO2, MTOR, CDC42EP4, KALRN	2028	89	13528	1.49901	1	0.772325	72.4685
GOTERM_BP_FAT	GO:0031334~positive regulation of protein complex assembly	10	0.352609	0.0682205	ACTR3, CTTNBP2, TAF1, CAV1, CCK, GSK3B, ARF6, FAF1, MTOR, RICTOR	2028	35	13528	1.90589	1	0.778593	73.3089
GOTERM_BP_FAT	GO:0048747~muscle fiber development	10	0.352609	0.0682205	GPHN, DNER, PTCD2, UTRN, MYH11, RCAN1, CACNG2, CACNB4, PPP3CA, HOMER1	2028	35	13528	1.90589	1	0.778593	73.3089
GOTERM_BP_FAT	GO:0050777~negative regulation of immune response	8	0.282087	0.0690124	PTPRC, A2M, IL20RB, IL27RA, COL3A1, BCL6, SPINK5, TGFB2	2028	25	13528	2.1346	1	0.7809	73.7298
GOTERM_BP_FAT	GO:0009161~ribonucleoside monophosphate metabolic process	8	0.282087	0.0690124	UMPS, ADAL, ADK, AK3, DHODH, DPYD, AMPD3, GART	2028	25	13528	2.1346	1	0.7809	73.7298
GOTERM_BP_FAT	GO:0030041~actin filament polymerization	5	0.176305	0.0691337	ARHGAP6, GSN, PREX1, ARPC4, GAS7	2028	11	13528	3.0321	1	0.779837	73.7936
GOTERM_BP_FAT	GO:0007062~sister chromatid cohesion	5	0.176305	0.0691337	RAD51C, PDS5B, NIPBL, SMC1A, DSCC1	2028	11	13528	3.0321	1	0.779837	73.7936
GOTERM_BP_FAT	GO:0012502~induction of programmed cell death	59	2.08039	0.0709062	DLC1, CADM1, GRIK2, PREX1, NELL1, TP63, ITSN1, ADORA1, CRADD, SMNDC1, CASP6, CUL2, MAP3K5, TIAM1, CASP8, DDX20, MX1, WWOX, PRKCA, ARHGEF3, ARHGEF2, ARHGEF12, PRKCE, ECT2, NLRP1, DAPK1, MAPK1, RASGRF2, HIPK1, LYST, SORT1, RYR2, UNC13B, KALRN, DCC, C6, AKAP13, CD70, GCH1, PRUNE2, SOS2, AATF, FGD3, FGD4, OBSCN, VAV3, NOX5, HTT, MCF2, TBX5, TRIO, BRCA2, ATM, TXNDC12, ETS1, JAK2, PERP, PDCD7, TP53INP1	2028	321	13528	1.22606	1	0.786885	74.7109
GOTERM_BP_FAT	GO:0051173~positive regulation of nitrogen compound metabolic process	111	3.91396	0.0709498	MMS19, THRB, STAT5B, ARNT2, NAA15, RORA, GDNF, CBFB, MLL5, MYOCD, PDGFC, MYST3, SATB2, MYO6, STRN3, ARID1A, ARID1B, TRERF1, PPARGC1A, AHR, HOXD9, MAPK1, HIF1A, MTF1, DRD3, SOX5, TFEB, NFKBIA, SOX6, SOX9, MEIS2, SMARCB1, TNKS, MAML3, TCF4, RNF14, NR1H4, ZNF423, KLF5, TAF2, TAF1, MAP2K1, NTF3, KLF12, KLF13, TP53BP1, MAML2, SMAD4, ESRRG, TEAD1, RNF8, HDAC2, EBF3, ETS1, EBF2, DYRK1B, NOTCH4, GTF2F2, …	2028	644	13528	1.14975	1	0.785458	74.7331
GOTERM_BP_FAT	GO:0044057~regulation of system process	57	2.00987	0.0715541	THRB, GRIK1, GRIK2, GDNF, ADORA1, TGFB2, AGTR1, NISCH, MYOCD, GRIN2B, SLC24A2, GRIN2D, CALCRL, KCNMA1, PRKCA, MYO6, GRIN2A, MYLK2, GRM8, MGEA5, CELF2, RYR2, CNTN4, CAV1, MYL4, CCK, DRD3, ERBB4, PPP1R12B, CTNND2, CDH2, FKBP1B, EPHB2, KCNE1, PPP3CA, NTF3, MAP2K1, HTT, KCNB2, NLGN1, ITGA2, NLGN3, ATP1A2, GRIA4, PARK2, CPS1, PTPN11, LAMA2, GRIA2, ATP2A2, AVPR1B, SP4, CACNA1G, JAK2, CACNA1C, PBX3, HTR…	2028	309	13528	1.2305	1	0.786733	75.0385
GOTERM_BP_FAT	GO:0000052~citrulline metabolic process	4	0.141044	0.0735146	HTT, PADI4, CPS1, PADI1	2028	7	13528	3.81178	1	0.794316	76.0056
GOTERM_BP_FAT	GO:0009164~nucleoside catabolic process	4	0.141044	0.0735146	FHIT, NUDT3, DERA, DPYD	2028	7	13528	3.81178	1	0.794316	76.0056
GOTERM_BP_FAT	GO:0010632~regulation of epithelial cell migration	4	0.141044	0.0735146	HIF1A, TGFBR3, ITGA2, TGFB2	2028	7	13528	3.81178	1	0.794316	76.0056
GOTERM_BP_FAT	GO:0015810~aspartate transport	4	0.141044	0.0735146	SLC25A12, SLC1A2, SLC25A13, SLC1A1	2028	7	13528	3.81178	1	0.794316	76.0056
GOTERM_BP_FAT	GO:0042921~glucocorticoid receptor signaling pathway	4	0.141044	0.0735146	NEDD4, NCOA6, ARID1A, NR3C1	2028	7	13528	3.81178	1	0.794316	76.0056
GOTERM_BP_FAT	GO:0007216~metabotropic glutamate receptor signaling pathway	4	0.141044	0.0735146	GRM5, GRM4, HOMER1, HOMER2	2028	7	13528	3.81178	1	0.794316	76.0056
GOTERM_BP_FAT	GO:0006622~protein targeting to lysosome	4	0.141044	0.0735146	NEDD4, AP3M1, ZFYVE16, AP3B1	2028	7	13528	3.81178	1	0.794316	76.0056
GOTERM_BP_FAT	GO:0043038~amino acid activation	12	0.423131	0.0736775	RARS2, SARS, FARS2, NARS2, AARS, EPRS, WARS2, YARS2, LARS2, TARSL2, DTD1, EARS2	2028	46	13528	1.74016	1	0.793473	76.0844
GOTERM_BP_FAT	GO:0043039~tRNA aminoacylation	12	0.423131	0.0736775	RARS2, SARS, FARS2, NARS2, AARS, EPRS, WARS2, YARS2, LARS2, TARSL2, DTD1, EARS2	2028	46	13528	1.74016	1	0.793473	76.0844
GOTERM_BP_FAT	GO:0006418~tRNA aminoacylation for protein translation	12	0.423131	0.0736775	RARS2, SARS, FARS2, NARS2, AARS, EPRS, WARS2, YARS2, LARS2, TARSL2, DTD1, EARS2	2028	46	13528	1.74016	1	0.793473	76.0844
GOTERM_BP_FAT	GO:0043434~response to peptide hormone stimulus	31	1.09309	0.0757525	ERBB3, STAT5B, PFKFB1, PRKDC, AP3S1, PDE3B, ACVR1C, PHIP, CTTNBP2, PCSK1, SORBS1, SRD5A2, GHR, PRKCA, STS, PLD1, PTPN2, PTPRA, PRKCI, SOCS7, CPS1, PTPRN, LPIN1, GRB10, HMGCS2, SORT1, JAK2, MTOR, BMP7, HDAC9, VLDLR	2028	154	13528	1.34279	1	0.801241	77.0662
GOTERM_BP_FAT	GO:0050767~regulation of neurogenesis	33	1.16361	0.0768348	NRP1, DRD3, SOX5, CDH2, CDH4, NR2E1, EPHB2, NRCAM, ACTR3, PTK2, ROBO1, TIAM1, VWC2, ROBO2, CDK5RAP3, CDK5RAP2, CDK5RAP1, DNMT3B, NTF3, LIMK1, DTX1, NF1, NLGN1, SLIT2, RUFY3, NTRK3, VEGFC, MIB1, EYA1, CNTN4, BMP7, BMPR1A, KALRN	2028	166	13528	1.32609	1	0.804417	77.5631
GOTERM_BP_FAT	GO:0006812~cation transport	96	3.38505	0.0773122	SLC9A9, SLC36A1, KCNAB1, ATOX1, SLC9A2, KCNK13, KCNIP4, ATP2B1, GRIN2B, SLC24A4, SLC24A3, SLC23A2, SLC24A2, VPS4B, TRPV5, SLC22A3, CHRNA7, NALCN, ATP6V0D1, SLC4A4, KCNG3, KCNQ2, SLC4A5, KCNMA1, TRPM3, SLC12A8, TRPM6, KCND2, TRPA1, GRIN2A, STIM2, HEPHL1, SLC24A6, CACNG2, PRKCB, ATP2C2, NNT, KCNT1, KCNT2, RYR3, RYR2, KCNH8, SCN11A, CAV1, SLC39A11, SLC39A10, HFE, CACNB4, ATP6V1B2, FKBP1B, SFXN5, MRS…	2028	553	13528	1.15801	1	0.804937	77.779
GOTERM_BP_FAT	GO:0031114~regulation of microtubule depolymerization	6	0.211566	0.0786311	ARHGEF2, MAP4, CLASP1, CLASP2, MID1IP1, MID1	2028	16	13528	2.50148	1	0.809009	78.3652
GOTERM_BP_FAT	GO:0046834~lipid phosphorylation	6	0.211566	0.0786311	PIK3C2B, PIK3CD, PIK3C3, PI4KA, PI4KB, AGK	2028	16	13528	2.50148	1	0.809009	78.3652
GOTERM_BP_FAT	GO:0009218~pyrimidine ribonucleotide metabolic process	6	0.211566	0.0786311	UMPS, RP2, TXNDC6, DHODH, DPYD, NME7	2028	16	13528	2.50148	1	0.809009	78.3652
GOTERM_BP_FAT	GO:0007026~negative regulation of microtubule depolymerization	6	0.211566	0.0786311	ARHGEF2, MAP4, CLASP1, CLASP2, MID1IP1, MID1	2028	16	13528	2.50148	1	0.809009	78.3652
GOTERM_BP_FAT	GO:0031532~actin cytoskeleton reorganization	6	0.211566	0.0786311	EPS8, CDC42BPA, RALA, RICTOR, MYH9, LPIN1	2028	16	13528	2.50148	1	0.809009	78.3652
GOTERM_BP_FAT	GO:0030521~androgen receptor signaling pathway	10	0.352609	0.0793922	NCOA1, MED30, NCOA3, DNAJA1, ARID1A, PPAP2A, PPARGC1A, RNF14, PMEPA1, MED1	2028	36	13528	1.85295	1	0.810671	78.6969
GOTERM_BP_FAT	GO:0043067~regulation of programmed cell death	137	4.83075	0.079573	DLC1, CADM1, ZAK, GRIK2, NELL1, ARNT2, STAT5B, SGMS1, ITSN1, GDNF, ADORA1, NR2E1, CRADD, TGFB2, SMNDC1, MAP3K7, CUL2, MAP3K5, FNTA, ATG5, TIAM1, GRID2, DDX20, MX1, TWIST2, WWOX, ADAMTS20, AARS, GRIN2A, CSDA, MAPK1, RASGRF2, CD40LG, LYST, RYR2, DCUN1D3, LRRK2, UNC13B, KALRN, NMNAT1, ERBB3, NFKBIA, AKAP13, CD70, SOX9, PRUNE2, FGD3, FGD4, OBSCN, VAV3, NTF3, HTT, SMAD6, BRCA2, TRIO, WRN, TAX1BP1, ATM…	2028	812	13528	1.12546	1	0.809921	78.775
GOTERM_BP_FAT	GO:0030705~cytoskeleton-dependent intracellular transport	13	0.458392	0.0797404	MYO5A, KIF4A, MYO6, KIF5B, MAP2K1, HTT, MYO7A, MYO9B, MYH9, MACF1, RHOT1, PAFAH1B1, DST	2028	52	13528	1.66765	1	0.80912	78.847
GOTERM_BP_FAT	GO:0016050~vesicle organization	13	0.458392	0.0797404	COPA, SHROOM2, CAV1, VAV3, MYO7A, COPZ1, EEA1, DTNBP1, ZDHHC15, ZFYVE16, LYST, VAMP7, SORT1	2028	52	13528	1.66765	1	0.80912	78.847
GOTERM_BP_FAT	GO:0007219~Notch signaling pathway	13	0.458392	0.0797404	DTX4, ADAM10, DTX1, DTX2, MAML2, TP63, SPEN, MIB1, DNER, NOTCH4, CNTN1, MAML3, NRG1	2028	52	13528	1.66765	1	0.80912	78.847
GOTERM_BP_FAT	GO:0006605~protein targeting	41	1.4457	0.0830312	PACS1, MLPH, NFKBIA, FGF10, PEX5, TOMM20L, TGFB2, PEX7, IMMP2L, LONP2, MACF1, TRAK2, AP3M1, ZFYVE9, ZFYVE16, EXOC4, PEX13, BCL6, PPP3CA, KIF13B, AP3B1, FYB, RANBP17, MYO6, HTT, IPO11, NLGN1, PRKCI, MAPK1, PPIH, NEDD4, GSK3B, TRPS1, C3ORF31, KPNA7, MGEA5, AKAP6, SPTBN1, JAK2, KPNA1, RERE	2028	215	13528	1.27207	1	0.820825	80.2171
GOTERM_BP_FAT	GO:0046903~secretion	55	1.93935	0.0833259	COPA, SYT1, SRCIN1, TPD52, ADORA1, CANX, SCTR, STXBP5L, NISCH, RAPGEF4, KCNMA1, MYO6, STX2, NRXN3, PRKCI, GRM4, TRIM36, SLC26A7, CD40LG, VAMP7, SCIN, UNC13C, UNC13B, EXOC6B, PLDN, DRD3, NR3C2, CACNB4, FKBP1B, GNPTAB, KIRREL, SYN3, EXOC4, EXOC6, NEDD4L, SLC30A8, PCSK5, EXOC2, SEC61A2, NOX5, HTT, NLGN1, SNAPIN, LIN7A, CADPS, TRAF3IP2, LAT, SCFD1, CADPS2, SCFD2, SYTL5, SYTL2, LRP2, ATP6V0A4, CACNA1C	2028	300	13528	1.22295	1	0.820522	80.3356
GOTERM_BP_FAT	GO:0043414~biopolymer methylation	16	0.564175	0.0841985	ATF7IP, LCMT1, RAB3B, METTL5, EZH2, CTCF, SUV39H2, MLL5, GSPT1, WHSC1L1, BHMT, PIWIL4, SETD2, TGS1, DNMT3B, SUV420H1	2028	69	13528	1.54681	1	0.822437	80.6826
GOTERM_BP_FAT	GO:0051656~establishment of organelle localization	16	0.564175	0.0841985	BBS4, COPA, CCDC99, SHROOM2, MAP2K1, MYO7A, COPZ1, NLGN1, NDC80, CENPE, MYH9, FMN2, PTK2, SEH1L, RHOT1, PAFAH1B1	2028	69	13528	1.54681	1	0.822437	80.6826
GOTERM_BP_FAT	GO:0010941~regulation of cell death	137	4.83075	0.0858614	DLC1, CADM1, ZAK, GRIK2, NELL1, ARNT2, STAT5B, SGMS1, ITSN1, GDNF, ADORA1, NR2E1, CRADD, TGFB2, SMNDC1, MAP3K7, CUL2, MAP3K5, FNTA, ATG5, TIAM1, GRID2, DDX20, MX1, TWIST2, WWOX, ADAMTS20, AARS, GRIN2A, CSDA, MAPK1, RASGRF2, CD40LG, LYST, RYR2, DCUN1D3, LRRK2, UNC13B, KALRN, NMNAT1, ERBB3, NFKBIA, AKAP13, CD70, SOX9, PRUNE2, FGD3, FGD4, OBSCN, VAV3, NTF3, HTT, SMAD6, BRCA2, TRIO, WRN, TAX1BP1, ATM…	2028	815	13528	1.12132	1	0.827262	81.3279
GOTERM_BP_FAT	GO:0032970~regulation of actin filament-based process	20	0.705219	0.0873305	DLC1, SHROOM2, NF2, ACTR3B, SPTBN4, MYLK2, ARF6, RICTOR, CAPZB, VILL, NEBL, ACTR3, ARHGAP6, NEB, GSN, SCIN, SPTBN1, SPTA1, MTOR, RASA1	2028	92	13528	1.45013	1	0.831227	81.8809
GOTERM_BP_FAT	GO:0051640~organelle localization	20	0.705219	0.0873305	BBS4, COPA, CCDC99, MYO1A, SHROOM2, MAP2K1, MLPH, MYO7A, COPZ1, NLGN1, NDC80, CENPE, MYH9, HOOK3, FMN2, PTK2, SEH1L, RHOT1, PEX13, PAFAH1B1	2028	92	13528	1.45013	1	0.831227	81.8809
GOTERM_BP_FAT	GO:0042493~response to drug	41	1.4457	0.0877547	CAV1, ERBB4, DRD3, ERBB3, ABCA2, CTTNBP2, PCSK1, SLC1A2, ACSL1, ATG5, PTK2B, PDE4A, SRD5A2, DNMT3B, GABRG3, PTPRM, CREB1, HIAT1, TRPA1, ACACA, GRIN2A, ITGA2, ABCB1, PDE3A, CPS1, SS18, BLMH, ABCC9, HDAC2, HMGCS2, RYR2, RAD54B, SCN11A, GRK5, PARP4, SLC18A1, LRP2, IKBKB, HTR2C, LIPE, BCAR3	2028	216	13528	1.26618	1	0.83137	82.0377
GOTERM_BP_FAT	GO:0051327~M phase of meiotic cell cycle	21	0.74048	0.0893027	RAD51C, BRCA2, MND1, SPO11, MYH9, ATM, SUV39H2, RAD51, MEI1, FMN2, CCNB3, RAD21, WBP2NL, SLC26A8, RAD51L1, FBXO43, RAD54B, PIWIL4, SMC1A, STAG2, TEX11	2028	98	13528	1.42942	1	0.835474	82.599
GOTERM_BP_FAT	GO:0007126~meiosis	21	0.74048	0.0893027	RAD51C, BRCA2, MND1, SPO11, MYH9, ATM, SUV39H2, RAD51, MEI1, FMN2, CCNB3, RAD21, WBP2NL, SLC26A8, RAD51L1, FBXO43, RAD54B, PIWIL4, SMC1A, STAG2, TEX11	2028	98	13528	1.42942	1	0.835474	82.599
GOTERM_BP_FAT	GO:0051272~positive regulation of cell motion	21	0.74048	0.0893027	PLD1, F10, ADAM10, ERBB4, MAP2K1, STAT5B, ITGA2, MYLK2, TGFB2, MAPK1, CDH13, VEGFC, SPAG9, HIF1A, PTK2B, ETS1, RRAS2, PRR5-ARHGAP8, JAK2, BCL6, HDAC9	2028	98	13528	1.42942	1	0.835474	82.599
GOTERM_BP_FAT	GO:0010033~response to organic substance	122	4.30183	0.0893717	MMS19, A2M, ADCY2, ADCY8, OSMR, RBM3, ARNT2, STAT5B, PDE3B, TLR6, TGFB2, CTTNBP2, FNTA, GRIN2B, CREB3L2, VPS4B, CHRNA7, GNG4, PLD1, STRN3, AARS, GRIN2A, LIFR, SOCS7, COLEC12, PTPRN, MAPK1, GRB10, RYR2, PPP5C, LY6G6D, IL1R1, CAV1, CYP1B1, ERBB4, DRD3, ERBB3, PFKFB1, NFKBIA, ABCA2, LIN28A, DNAJA1, SLC30A8, NR1H4, RNF14, TAF2, MAP2K1, PTPN2, ACACA, BRCA2, ITGA2, CPS1, PTPN11, GART, HDAC2, HMGCS2, EP…	2028	721	13528	1.12873	1	0.83436	82.6236
GOTERM_BP_FAT	GO:0006917~induction of apoptosis	58	2.04513	0.0897138	DLC1, CADM1, PREX1, NELL1, TP63, ITSN1, ADORA1, CRADD, SMNDC1, CASP6, CUL2, MAP3K5, TIAM1, CASP8, DDX20, MX1, WWOX, PRKCA, ARHGEF3, ARHGEF2, ARHGEF12, PRKCE, ECT2, NLRP1, DAPK1, MAPK1, RASGRF2, HIPK1, LYST, SORT1, RYR2, UNC13B, KALRN, DCC, C6, AKAP13, CD70, GCH1, PRUNE2, SOS2, AATF, FGD3, FGD4, OBSCN, VAV3, NOX5, HTT, MCF2, TBX5, TRIO, BRCA2, ATM, TXNDC12, ETS1, JAK2, PERP, PDCD7, TP53INP1	2028	320	13528	1.20905	1	0.834202	82.7453
GOTERM_BP_FAT	GO:0045664~regulation of neuron differentiation	27	0.952045	0.0900231	NRP1, SOX5, CDH2, CDH4, NR2E1, EPHB2, NRCAM, ACTR3, PTK2, TIAM1, ROBO1, VWC2, CDK5RAP3, ROBO2, CDK5RAP2, CDK5RAP1, DNMT3B, LIMK1, DTX1, NLGN1, RUFY3, SLIT2, NTRK3, MIB1, EYA1, CNTN4, KALRN	2028	133	13528	1.35418	1	0.833932	82.8545
GOTERM_BP_FAT	GO:0042981~regulation of apoptosis	135	4.76023	0.0901216	DLC1, CADM1, ZAK, GRIK2, NELL1, ARNT2, STAT5B, SGMS1, ITSN1, GDNF, ADORA1, NR2E1, CRADD, TGFB2, SMNDC1, MAP3K7, CUL2, MAP3K5, FNTA, ATG5, TIAM1, GRID2, DDX20, MX1, TWIST2, WWOX, ADAMTS20, AARS, GRIN2A, CSDA, MAPK1, RASGRF2, CD40LG, LYST, RYR2, DCUN1D3, UNC13B, KALRN, NMNAT1, ERBB3, NFKBIA, AKAP13, CD70, SOX9, PRUNE2, FGD3, FGD4, OBSCN, VAV3, NTF3, HTT, SMAD6, BRCA2, TRIO, WRN, TAX1BP1, ATM, TXNDC…	2028	804	13528	1.12007	1	0.832933	82.8892
GOTERM_BP_FAT	GO:0008105~asymmetric protein localization	5	0.176305	0.0918196	HCN1, SHROOM2, SHROOM3, COLQ, DYNC2H1	2028	12	13528	2.77942	1	0.837423	83.4763
GOTERM_BP_FAT	GO:0014068~positive regulation of phosphoinositide 3-kinase cascade	5	0.176305	0.0918196	NEDD4, ERBB3, JAK2, CAT, TGFB2	2028	12	13528	2.77942	1	0.837423	83.4763
GOTERM_BP_FAT	GO:0051651~maintenance of location in cell	12	0.423131	0.0946388	BBS4, CAV1, TAF3, TLN2, SEH1L, ANK3, DMD, SPTBN4, NFKBIA, NDC80, FAF1, FLNB	2028	48	13528	1.66765	1	0.845399	84.4093
GOTERM_BP_FAT	GO:0045185~maintenance of protein location	12	0.423131	0.0946388	BBS4, CAV1, TAF3, TLN2, SEH1L, ANK3, DMD, SPTBN4, NFKBIA, NDC80, FAF1, FLNB	2028	48	13528	1.66765	1	0.845399	84.4093
GOTERM_BP_FAT	GO:0001936~regulation of endothelial cell proliferation	9	0.317348	0.0951148	CTTNBP2, CDH13, CAV1, PTPRM, HIF1A, AGGF1, NF1, MTOR, VASH2	2028	32	13528	1.87611	1	0.845642	84.5618
GOTERM_BP_FAT	GO:0010648~negative regulation of cell communication	46	1.622	0.0959182	DLC1, TWSG1, ELF1, CAV1, GRIK1, DRD3, GRIK2, ERBB3, EZH2, NFKBIA, PDE3B, PRDX2, PAWR, ADORA1, SLC24A2, VWC2, BCL6, WWOX, RHOH, PRKCA, PTPRC, NF2, STRN3, NLK, SMAD6, NF1, SCAI, SOCS7, TLE1, ATXN1, CTNNBIP1, CBLC, GRB10, NPC1, TULP3, RGS3, ATXN7, ZFYVE28, RGS6, LRP6, RGS7, DGKZ, MTOR, RGS9, SNX13, NCOR1	2028	248	13528	1.23729	1	0.846918	84.816
GOTERM_BP_FAT	GO:0060341~regulation of cellular localization	46	1.622	0.0959182	SYT1, RAB3B, CADM1, DRD3, NFKBIA, PDE3B, ABCA2, ADORA1, FKBP1B, GDNF, UHMK1, TGFB2, ACVR1C, PCSK1, CHD7, GRIN2B, RAPGEF4, DNAJC1, PRKCA, RAB8B, NUDT4, CREB1, NF1, PKIG, SMAD4, MYLK2, CENPE, PARK2, CPT1A, PTPN11, VEGFC, SCFD1, NEDD4, GRM8, CD40LG, GSK3B, GRM7, AVPR1B, MGEA5, RYR2, JAK2, FAF1, HTR2C, MBTPS1, LCP1, BMPR1A	2028	248	13528	1.23729	1	0.846918	84.816
GOTERM_BP_FAT	GO:0032259~methylation	17	0.599436	0.0961961	ATF7IP, LCMT1, RAB3B, METTL5, METTL4, EZH2, CTCF, SUV39H2, MLL5, GSPT1, WHSC1L1, BHMT, PIWIL4, SETD2, TGS1, DNMT3B, SUV420H1	2028	76	13528	1.49211	1	0.84653	84.903
GOTERM_BP_FAT	GO:0006511~ubiquitin-dependent protein catabolic process	45	1.58674	0.0963345	KIAA0368, USP9Y, TSG101, UBE2G1, BTRC, USP9X, CDC16, CD2AP, CUL2, ARIH2, PSMB6, PSMD1, USP12, USP11, PSMD3, ITCH, USP34, FBXO21, USP15, USP32, USP14, USP31, ANAPC1, DDB1, UBR3, UBR1, PARK2, CDC27, ATE1, CBLC, PSMA1, NEDD4, UBR5, UCHL5, SIAH3, BUB1B, MDM2, FBXO31, FBXL4, FBXL7, FAF1, TBL1X, USP24, USP44, FBXO11	2028	242	13528	1.2404	1	0.845705	84.9462
GOTERM_BP_FAT	GO:0008542~visual learning	8	0.282087	0.0979146	ATXN1, DRD3, HTT, NF1, GRIN2A, NLGN3, ATP1A2, CACNA1C	2028	27	13528	1.97648	1	0.849367	85.4307
GOTERM_BP_FAT	GO:0030834~regulation of actin filament depolymerization	8	0.282087	0.0979146	SHROOM2, GSN, SCIN, SPTBN4, SPTBN1, SPTA1, CAPZB, VILL	2028	27	13528	1.97648	1	0.849367	85.4307
GOTERM_BP_FAT	GO:0046131~pyrimidine ribonucleoside metabolic process	6	0.211566	0.0982162	UMPS, RP2, TXNDC6, DHODH, DPYD, NME7	2028	17	13528	2.35433	1	0.849054	85.5215
GOTERM_BP_FAT	GO:0031111~negative regulation of microtubule polymerization or depolymerization	6	0.211566	0.0982162	ARHGEF2, MAP4, CLASP1, CLASP2, MID1IP1, MID1	2028	17	13528	2.35433	1	0.849054	85.5215
GOTERM_BP_FAT	GO:0042787~protein ubiquitination during ubiquitin-dependent protein catabolic process	6	0.211566	0.0982162	CBLC, NEDD4, DDB1, MDM2, ITCH, PARK2	2028	17	13528	2.35433	1	0.849054	85.5215
GOTERM_BP_FAT	GO:0043525~positive regulation of neuron apoptosis	7	0.246827	0.0993626	CASP6, EPHA7, CASP9, NF1, NR3C1, ATM, TGFB2	2028	22	13528	2.12247	1	0.851304	85.8617
GOTERM_BP_FAT	GO:0051693~actin filament capping	7	0.246827	0.0993626	GSN, SCIN, SPTBN4, SPTBN1, SPTA1, CAPZB, VILL	2028	22	13528	2.12247	1	0.851304	85.8617

## Sheet: total -abnormal
Category	Term	Count	%	PValue	Genes	List Total	Pop Hits	Pop Total	Fold Enrichment	Bonferroni	Benjamini	FDR
GOTERM_BP_FAT	GO:0006468~protein amino acid phosphorylation	120	6.18238	3.90171e-10	RNASEL, ZAK, STK36, LPAR1, PRKG2, TTN, PRKG1, MAP3K7, APP, MAP3K4, COL4A3BP, AAK1, TDGF1, GAB1, CHRNA7, ROS1, MAP2K5, EGFR, PAN3, CSNK1G1, MYO3A, WNK1, RPS6KC1, CDKL5, STK3, EIF2S1, MAPK4, ROR1, MAPK9, ERC1, EIF2AK4, NEK7, KALRN, ERBB4, ASZ1, ADRBK2, ULK4, MST4, EPHB1, IL12RB2, PTK2, VRK1, VRK2, TTBK2, TNKS, ITK, OBSCN, TAF1, RYK, MET, MAP2K4, TRIO, SMG1, ATM, NTRK3, EPHA4, EPHA6, CDC42BPA, GRK7,…	1375	667	13528	1.77005	1.41281e-06	1.41281e-06	7.17287e-07
GOTERM_BP_FAT	GO:0051056~regulation of small GTPase mediated signal transduction	60	3.09119	5.60012e-10	DLC1, ALS2, PREX2, SHOC2, ITPKB, LPAR1, ITSN2, TBC1D19, TTN, RGL1, EVI5, GBF1, TIAM1, RAPGEF6, RAPGEF4, ARHGEF3, DAB2IP, RALBP1, ARHGEF7, ARHGEF16, PSD3, SIPA1L2, SCAI, ECT2, TBCK, FARP1, RALGAPA2, RALGAPA1, GAPVD1, SIPA1L1, ACAP2, KALRN, TBC1D8, AGFG1, RALGAPB, ASAP1, AKAP13, RABGAP1L, CDH2, MCF2L2, RASAL2, RASGRP3, PTK2B, RASGRP1, TBC1D5, TBC1D7, TBC1D1, FGD6, RASA1, ARHGEF10L, OBSCN, VAV3, KIA…	1375	252	13528	2.34251	2.0278e-06	1.0139e-06	1.02952e-06
GOTERM_BP_FAT	GO:0048812~neuron projection morphogenesis	51	2.62751	1.05441e-08	NRP2, ALS2, ATL1, NR2E1, NRCAM, APP, ANK3, ROBO1, UNC5A, ROBO2, DSCAM, PRKCA, EGFR, PTPRM, LIFR, NRXN1, SLIT1, SLIT2, CTNNA2, SLIT3, EFNA5, CNTN4, DST, KALRN, DCC, PARD3, PKHD1, HPRT1, EPHB1, ALCAM, IGF1R, PTK2, BCL11B, DMD, TNR, NUMB, TNN, DCLK1, APC, NTF3, RYK, CREB1, SPTBN4, MAP1B, NTNG1, NFASC, DOCK7, GAS7, EPHA4, BMPR1B, CACNA1A	1375	213	13528	2.35571	3.81795e-05	1.27267e-05	1.93842e-05
GOTERM_BP_FAT	GO:0030030~cell projection organization	74	3.81247	1.34138e-08	ALS2, NRP2, ATL1, LPAR1, PRKG1, NR2E1, CD2AP, SPAG16, NRCAM, APP, ANK3, ATXN10, UNC5A, ROBO1, CEP290, ROBO2, DSCAM, CDH23, PRKCA, EGFR, STX3, PTPRM, LIFR, NRXN1, ARL6, SLIT1, SLIT2, CTNNA2, SLIT3, NCK2, CLIC5, CC2D2A, CNTN4, EFNA5, DST, KALRN, DCC, PARD3, PKHD1, ARPC4, HPRT1, EPHB1, ALCAM, IGF1R, PTK2, PTK2B, TNR, DMD, BCL11B, NUMB, TNN, FGD6, DCLK1, APC, KLF5, GNAO1, VAV3, NTF3, RYK, CREB1, SPTB…	1375	368	13528	1.9784	4.857e-05	1.21427e-05	2.46598e-05
GOTERM_BP_FAT	GO:0048667~cell morphogenesis involved in neuron differentiation	50	2.57599	1.54284e-08	NRP2, ALS2, ATL1, NR2E1, NRCAM, APP, SLC1A3, ROBO1, UNC5A, ANK3, ROBO2, CDH23, DSCAM, PRKCA, PTPRM, NRXN1, SLIT1, SLIT2, CTNNA2, SLIT3, CLIC5, EFNA5, CNTN4, DST, KALRN, DCC, PARD3, PKHD1, HPRT1, EPHB1, ALCAM, IGF1R, PTK2, BCL11B, TNR, NUMB, TNN, DCLK1, APC, NTF3, RYK, CREB1, SPTBN4, MAP1B, NTNG1, NFASC, DOCK7, EPHA4, BMPR1B, CACNA1A	1375	209	13528	2.35372	5.58647e-05	1.11732e-05	2.83635e-05
GOTERM_BP_FAT	GO:0031175~neuron projection development	57	2.93663	2.06397e-08	NRP2, ALS2, ATL1, PRKG1, NR2E1, NRCAM, APP, ANK3, ATXN10, ROBO1, UNC5A, ROBO2, DSCAM, PRKCA, EGFR, PTPRM, STX3, LIFR, NRXN1, SLIT1, SLIT2, CTNNA2, SLIT3, EFNA5, CNTN4, DST, KALRN, DCC, PARD3, PKHD1, HPRT1, EPHB1, ALCAM, IGF1R, PTK2, PTK2B, TNR, BCL11B, DMD, NUMB, TNN, DCLK1, APC, GNAO1, NTF3, RYK, CREB1, SPTBN4, MAP1B, NTNG1, NFASC, DOCK7, GAS7, PPP1R9B, EPHA4, BMPR1B, CACNA1A	1375	256	13528	2.19061	7.47337e-05	1.2456e-05	3.79439e-05
GOTERM_BP_FAT	GO:0048666~neuron development	69	3.55487	2.6739e-08	ALS2, NRP2, OPCML, ATL1, RORB, PRKG1, NR2E1, NRCAM, APP, SLC1A3, ANK3, ATXN10, UNC5A, ROBO1, CNTNAP2, CEP290, ROBO2, DSCAM, CDH23, PRKCA, EGFR, STX3, PTPRM, LIFR, NRXN1, SLIT1, SLIT2, CTNNA2, SLIT3, GNAQ, CLIC5, EFNA5, CNTN4, DST, KALRN, DCC, PARD3, PKHD1, HPRT1, EPHB1, ALCAM, IGF1R, PTK2, PTK2B, TNR, DMD, BCL11B, NUMB, TNN, DCLK1, APC, GNAO1, NTF3, HTT, RYK, CREB1, SPTBN4, MAP1B, NFASC, NTNG1, D…	1375	339	13528	2.00254	9.68172e-05	1.38316e-05	4.91568e-05
GOTERM_BP_FAT	GO:0006793~phosphorus metabolic process	152	7.83101	3.88617e-08	RNASEL, ZAK, STK36, SNCA, PRKG2, LPAR1, PRKG1, TTN, MAP3K7, APP, MAP3K4, COL4A3BP, AAK1, TDGF1, GAB1, CHRNA7, ROS1, MAP2K5, PTPRJ, EGFR, PAN3, PTPRM, CSNK1G1, MYO3A, PTPRG, PTPRN2, WNK1, RPS6KC1, PTPRT, PPP1CB, CDKL5, STK3, TPTE, EIF2S1, MAPK4, ROR1, MAPK9, ERC1, EIF2AK4, KALRN, NEK7, ERBB4, SSH2, ASZ1, ADRBK2, ULK4, MST4, EPHB1, IL12RB2, VRK1, PTK2, VRK2, TTBK2, PTPLA, TNKS, ITK, TAF1, OBSCN, PT…	1375	973	13528	1.53696	0.000140708	1.75896e-05	7.14431e-05
GOTERM_BP_FAT	GO:0006796~phosphate metabolic process	152	7.83101	3.88617e-08	RNASEL, ZAK, STK36, SNCA, PRKG2, LPAR1, PRKG1, TTN, MAP3K7, APP, MAP3K4, COL4A3BP, AAK1, TDGF1, GAB1, CHRNA7, ROS1, MAP2K5, PTPRJ, EGFR, PAN3, PTPRM, CSNK1G1, MYO3A, PTPRG, PTPRN2, WNK1, RPS6KC1, PTPRT, PPP1CB, CDKL5, STK3, TPTE, EIF2S1, MAPK4, ROR1, MAPK9, ERC1, EIF2AK4, KALRN, NEK7, ERBB4, SSH2, ASZ1, ADRBK2, ULK4, MST4, EPHB1, IL12RB2, VRK1, PTK2, VRK2, TTBK2, PTPLA, TNKS, ITK, TAF1, OBSCN, PT…	1375	973	13528	1.53696	0.000140708	1.75896e-05	7.14431e-05
GOTERM_BP_FAT	GO:0016310~phosphorylation	130	6.69758	4.53628e-08	RNASEL, ZAK, STK36, SNCA, PRKG2, LPAR1, TTN, PRKG1, MAP3K7, APP, MAP3K4, COL4A3BP, AAK1, TDGF1, GAB1, CHRNA7, ROS1, MAP2K5, EGFR, PAN3, CSNK1G1, MYO3A, WNK1, RPS6KC1, CDKL5, STK3, EIF2S1, MAPK4, ROR1, MAPK9, ERC1, EIF2AK4, NEK7, KALRN, ERBB4, ASZ1, ADRBK2, ULK4, MST4, EPHB1, IL12RB2, PTK2, VRK1, VRK2, TTBK2, TNKS, ITK, OBSCN, TAF1, RYK, MET, MAP2K4, AK3, TRIO, SMG1, ATM, NTRK3, EPHA4, EPHA6, CDC4…	1375	800	13528	1.59876	0.000164245	1.82508e-05	8.33946e-05
GOTERM_BP_FAT	GO:0032990~cell part morphogenesis	55	2.83359	1.32334e-07	NRP2, ALS2, ATL1, NR2E1, NRCAM, APP, ANK3, ROBO1, UNC5A, COL4A3BP, ROBO2, DSCAM, PRKCA, EGFR, PTPRM, OPA1, LIFR, NRXN1, ARL6, SLIT1, SLIT2, CTNNA2, SLIT3, EFNA5, CNTN4, DST, KALRN, DCC, PARD3, PKHD1, ARPC4, HPRT1, EPHB1, ALCAM, IGF1R, PTK2, TNR, BCL11B, DMD, NUMB, TNN, DCLK1, APC, NTF3, RYK, CREB1, SPTBN4, MAP1B, NTNG1, NFASC, DOCK7, GAS7, EPHA4, BMPR1B, CACNA1A	1375	256	13528	2.11375	0.000479068	4.79171e-05	0.000243282
GOTERM_BP_FAT	GO:0048858~cell projection morphogenesis	53	2.73055	1.83383e-07	NRP2, ALS2, ATL1, NR2E1, NRCAM, APP, ANK3, ROBO1, UNC5A, ROBO2, DSCAM, PRKCA, EGFR, PTPRM, LIFR, NRXN1, ARL6, SLIT1, SLIT2, CTNNA2, SLIT3, EFNA5, CNTN4, DST, KALRN, DCC, PARD3, PKHD1, ARPC4, HPRT1, EPHB1, ALCAM, IGF1R, PTK2, BCL11B, DMD, TNR, NUMB, TNN, DCLK1, APC, NTF3, RYK, CREB1, SPTBN4, MAP1B, NTNG1, NFASC, DOCK7, GAS7, EPHA4, BMPR1B, CACNA1A	1375	245	13528	2.12834	0.000663809	6.03645e-05	0.000337129
GOTERM_BP_FAT	GO:0030182~neuron differentiation	80	4.12159	2.45082e-07	ALS2, NRP2, OPCML, ATL1, RORB, RORA, PRKG1, NR2E1, RTN1, GLI3, NRCAM, APP, SLC1A3, ANK3, ATXN10, UNC5A, ROBO1, CNTNAP2, CEP290, ROBO2, DSCAM, CDH23, PRKCA, EGFR, KCNMA1, STX3, PTPRM, MDGA1, LIFR, NRXN1, SLIT1, SLIT2, SLIT3, CTNNA2, GNAQ, CLIC5, BTG4, CNTN4, EFNA5, CUX1, DST, KALRN, DCC, PARD3, PKHD1, SOX5, HPRT1, EPHB1, ALCAM, ALDH1A2, IGF1R, PTK2, PTK2B, TNR, DMD, BCL11B, NUMB, TNN, DCLK1, APC, …	1375	438	13528	1.79699	0.000887048	7.39507e-05	0.000450556
GOTERM_BP_FAT	GO:0007409~axonogenesis	44	2.26687	5.26102e-07	NRP2, DCC, ALS2, PARD3, ATL1, PKHD1, NR2E1, EPHB1, ALCAM, NRCAM, IGF1R, APP, PTK2, ROBO1, ANK3, UNC5A, TNR, BCL11B, NUMB, ROBO2, TNN, DCLK1, APC, PRKCA, PTPRM, NTF3, RYK, CREB1, SPTBN4, MAP1B, NFASC, NTNG1, DOCK7, NRXN1, SLIT1, SLIT2, SLIT3, CTNNA2, EPHA4, EFNA5, CNTN4, BMPR1B, DST, KALRN	1375	193	13528	2.24298	0.0019032	0.000146529	0.000967178
GOTERM_BP_FAT	GO:0046578~regulation of Ras protein signal transduction	46	2.36991	9.18071e-07	DLC1, ALS2, TBC1D8, AGFG1, PREX2, SHOC2, ASAP1, AKAP13, RABGAP1L, ITPKB, CDH2, LPAR1, ITSN2, TBC1D19, TTN, MCF2L2, EVI5, GBF1, PTK2B, TIAM1, TBC1D5, TBC1D7, TBC1D1, FGD6, ARHGEF10L, OBSCN, ARHGEF3, VAV3, RALBP1, ARHGEF7, KIAA1244, PSD3, ARHGEF16, SCAI, TRIO, DOCK7, RICTOR, RGNEF, ECT2, TBCK, FARP1, WDR67, ACAP2, SGEF, ARAP2, KALRN	1375	210	13528	2.15511	0.00331882	0.000237424	0.00168776
GOTERM_BP_FAT	GO:0000904~cell morphogenesis involved in differentiation	51	2.62751	9.56155e-07	NRP2, ALS2, ATL1, NR2E1, CTNNB1, NRCAM, APP, SLC1A3, ANK3, ROBO1, UNC5A, ROBO2, CDH23, DSCAM, PRKCA, PTPRM, NRXN1, SLIT1, SLIT2, CTNNA2, SLIT3, CLIC5, EFNA5, CNTN4, DST, KALRN, DCC, PARD3, PKHD1, HPRT1, EPHB1, ALCAM, IGF1R, PTK2, BCL11B, TNR, NUMB, TNN, DCLK1, APC, NTF3, RYK, CREB1, SPTBN4, MAP1B, NTNG1, NFASC, DOCK7, EPHA4, BMPR1B, CACNA1A	1375	244	13528	2.05642	0.00345625	0.000230789	0.00175777
GOTERM_BP_FAT	GO:0035023~regulation of Rho protein signal transduction	28	1.44256	1.1907e-06	ALS2, DLC1, PREX2, AKAP13, CDH2, LPAR1, ITSN2, TTN, MCF2L2, TIAM1, PTK2B, FGD6, ARHGEF10L, ARHGEF3, OBSCN, VAV3, RALBP1, ARHGEF7, ARHGEF16, SCAI, TRIO, DOCK7, RICTOR, RGNEF, ECT2, FARP1, SGEF, KALRN	1375	99	13528	2.78262	0.00430225	0.000269435	0.00218896
GOTERM_BP_FAT	GO:0000902~cell morphogenesis	65	3.34879	3.82762e-06	ALS2, NRP2, ATL1, MAEL, NR2E1, CTNNB1, NRCAM, APP, SLC1A3, ANK3, UNC5A, ROBO1, COL4A3BP, ROBO2, DSCAM, CDH23, PRKCA, EGFR, PTPRM, LIFR, NRXN1, ARL6, ECT2, SLIT1, SLIT2, CTNNA2, SLIT3, CLIC5, EFNA5, CNTN4, DST, KALRN, DCC, SHROOM2, PARD3, PKHD1, ARPC4, HPRT1, EPHB1, ALCAM, IGF1R, PTK2, DOCK2, TNR, DMD, BCL11B, NUMB, CLASP1, TNN, DCLK1, APC, CAP2, NTF3, RYK, CREB1, SPTBN4, MAP1B, NFASC, NTNG1, DOCK…	1375	356	13528	1.79636	0.0137642	0.000814953	0.00703644
GOTERM_BP_FAT	GO:0007155~cell adhesion	109	5.61566	4.96536e-06	DLC1, MPZL2, NELL1, NELL2, CD2AP, CTNNB1, NRCAM, APP, DAB1, ROBO1, CSF3R, ROBO2, FNDC3A, DSCAM, SPON1, CDH23, EGFR, PTPRM, MAGI1, F8, MGP, ACTN1, PTPRT, BTBD9, CTNNA3, CTNNA2, TNFAIP6, COL24A1, CD226, DST, DCBLD2, EMCN, PKHD1, ASTN1, COL28A1, ALCAM, ITGB8, SCARB2, PPFIBP1, PCDH15, PMF1, PCDH19, LAMA2, EMR1, ITGA6, HSPB11, ITGA5, ITGA8, NLGN4X, CFDP1, ADAM22, CLEC7A, NRP2, FGF6, OPCML, CLSTN2, TLN…	1375	700	13528	1.532	0.017819	0.000998369	0.0091279
GOTERM_BP_FAT	GO:0022610~biological adhesion	109	5.61566	5.35822e-06	DLC1, MPZL2, NELL1, NELL2, CD2AP, CTNNB1, NRCAM, APP, DAB1, ROBO1, CSF3R, ROBO2, FNDC3A, DSCAM, SPON1, CDH23, EGFR, PTPRM, MAGI1, F8, MGP, ACTN1, PTPRT, BTBD9, CTNNA3, CTNNA2, TNFAIP6, COL24A1, CD226, DST, DCBLD2, EMCN, PKHD1, ASTN1, COL28A1, ALCAM, ITGB8, SCARB2, PPFIBP1, PCDH15, PMF1, PCDH19, LAMA2, EMR1, ITGA6, HSPB11, ITGA5, ITGA8, NLGN4X, CFDP1, ADAM22, CLEC7A, NRP2, FGF6, OPCML, CLSTN2, TLN…	1375	701	13528	1.52982	0.0192152	0.00102065	0.00985006
GOTERM_BP_FAT	GO:0032989~cellular component morphogenesis	70	3.60639	5.43141e-06	ALS2, NRP2, ATL1, MAEL, TTN, NR2E1, CTNNB1, NRCAM, APP, SLC1A3, ANK3, UNC5A, ROBO1, COL4A3BP, ROBO2, DSCAM, CDH23, PRKCA, EGFR, OPA1, PTPRM, LIFR, NRXN1, ARL6, ECT2, SLIT1, SLIT2, CTNNA2, SLIT3, CLIC5, EFNA5, CNTN4, PMP22, DST, KALRN, DCC, SHROOM2, PARD3, AGFG1, PKHD1, ARPC4, HPRT1, EPHB1, ALCAM, IGF1R, PTK2, DOCK2, TNR, DMD, BCL11B, NUMB, CLASP1, TNN, DCLK1, APC, CAP2, NTF3, RYK, CREB1, SPTBN4, …	1375	397	13528	1.73476	0.0194751	0.000982877	0.00998461
GOTERM_BP_FAT	GO:0007169~transmembrane receptor protein tyrosine kinase signaling pathway	42	2.16383	0.000134889	FGF6, ERBB4, GRIK2, SHOC2, ABI1, BDKRB2, EPHB1, PHIP, IGF1R, PTK2, SORBS1, TIAM1, PTK2B, GAB1, TDGF1, PDGFC, SHC3, NRG1, ROS1, GHR, PTPRJ, EGFR, FLT1, FIBP, PTPN2, CD3E, PTPRG, MET, RAF1, PTPRT, ALK, IRS1, STAT3, NTRK3, NCK2, EPHA4, VEGFC, EPHA6, EREG, DOK5, ROR1, CACNA1A	1375	224	13528	1.84473	0.386432	0.0229918	0.247688
GOTERM_BP_FAT	GO:0010035~response to inorganic substance	38	1.95775	0.000372411	SYT1, CASR, AQP9, ERBB4, SLC6A1, SNCA, TTN, KCNIP1, CTNNB1, GSS, ERCC6, SLC1A3, GSN, PTK2B, SLC30A4, SERPINA1, CAT, NEDD4L, FANCC, KCNMA1, EGFR, PRKCA, SLC8A1, GNAO1, HTT, MAP1B, MGP, APTX, PXDNL, MNAT1, SLC25A13, TFRC, PLCG2, CYBRD1, ABAT, MAPK9, RYR2, PDCD6	1375	205	13528	1.82373	0.740436	0.0594655	0.682427
GOTERM_BP_FAT	GO:0007167~enzyme linked receptor protein signaling pathway	56	2.88511	0.000382359	FGF6, ACVRL1, GRIK2, SHOC2, MAP3K7, TIAM1, GAB1, TDGF1, PDGFC, SHC3, NRG1, ROS1, GHR, EGFR, PTPRJ, CD3E, PTPRG, LIFR, PTPRT, ALK, IRS1, VEGFC, NCK2, EREG, DOK5, ROR1, PPM1L, ACVR1, ERBB4, FUT8, COL3A1, ABI1, BDKRB2, EPHB1, PHIP, IGF1R, PTK2, SORBS1, PTK2B, PTN, PTPRD, FLT1, FIBP, PTPN2, CREB1, MET, TRIO, DUSP22, RAF1, STAT3, NTRK3, EPHA4, EPHA6, GDF10, BMPR1B, CACNA1A	1375	342	13528	1.61099	0.749623	0.0584315	0.700596
GOTERM_BP_FAT	GO:0007268~synaptic transmission	50	2.57599	0.000464772	ALS2, SYT1, GABRB3, SLC6A1, GRIK2, GLRA3, SNCA, GRIK4, GABBR2, KCNIP1, CTNNB1, APP, SLC1A3, KCNQ3, GRIN2B, GRID2, SHC3, KCNMA1, PRKCA, GABRG3, KIF5A, NRXN1, CTNNA2, GRM3, GRM8, GRM7, HTR7, ABAT, UNC13C, PMP22, ASZ1, AKAP9, AMPH, PTK2, DMD, SYN3, SYN2, PPP3CA, APBA1, NTF3, NLGN1, PARK2, ATXN1, ACCN1, KCNN1, P2RX3, CACNA1E, RIT2, CACNA1C, CACNA1A	1375	298	13528	1.65076	0.814246	0.0677356	0.850991
GOTERM_BP_FAT	GO:0010038~response to metal ion	27	1.39104	0.000485698	SYT1, CASR, AQP9, SLC6A1, SNCA, TTN, KCNIP1, CTNNB1, GSS, PTK2B, GSN, SLC30A4, SERPINA1, NEDD4L, EGFR, KCNMA1, HTT, MGP, MNAT1, SLC25A13, TFRC, PLCG2, CYBRD1, ABAT, RYR2, MAPK9, PDCD6	1375	129	13528	2.05923	0.827807	0.067947	0.889145
GOTERM_BP_FAT	GO:0043087~regulation of GTPase activity	26	1.33952	0.000542211	ALS2, RAB3GAP2, TBC1D8, AGFG1, ASAP1, RABGAP1L, TBC1D19, AMPH, RASGRP3, EVI5, PTK2B, TBC1D5, RAPGEF6, TBC1D7, TBC1D1, FGD6, VAV3, GNAO1, RALBP1, DOCK7, RICTOR, TBCK, WDR67, ACAP2, RGS9, ARAP2	1375	123	13528	2.07969	0.859687	0.0727516	0.992113
GOTERM_BP_FAT	GO:0006928~cell motion	72	3.70943	0.000542523	NRP2, ACVRL1, SMCP, PLXNA2, PRKG1, NR2E1, CD2AP, PEX7, NRCAM, APP, DAB1, GAB2, ANK3, UNC5A, ROBO1, ROBO2, PRKCA, PTPRM, ARHGEF7, MDGA1, DCDC2, NRXN1, SLIT1, SLIT2, ELMO1, CTNNA2, SLIT3, VEGFC, NCK2, IGSF8, CATSPER3, LYST, EFNA5, CNTN4, WASL, ACVR1, DCC, SHROOM2, SORD, FUT8, ASZ1, ASTN1, KITLG, PRKDC, SPOCK1, CDH2, DNAH8, EPHB1, ALCAM, PTK2, DOCK2, PTK2B, TNR, DNER, TNN, DCLK1, APC, FLT1, VAV3, NT…	1375	475	13528	1.49132	0.859845	0.0701929	0.992682
GOTERM_BP_FAT	GO:0007242~intracellular signaling cascade	163	8.39773	0.000582297	CASR, ADCY2, ZAK, ADCY8, ADCY5, ITPKB, LPAR1, RBM9, RGL1, CTNNB1, MAP3K7, PGR, PRKAR2B, DAB1, MAP3K4, STAC, TIAM1, TDGF1, GAB1, RAPGEF6, RAPGEF4, CHRNA7, SPRED1, DDAH1, MAP2K5, DEPDC6, EGFR, MAGI3, INADL, PLD1, MAGI2, RINT1, WNK1, DCDC2, COLEC12, MED13, PPARGC1A, IRS1, FOXN3, STK3, DEPDC5, SPAG5, UBR5, HTR7, MAPK9, AKAP7, PIAS1, RAB10, ERC1, GRAP2, UNC13C, ASB7, KALRN, DCBLD2, RALGPS1, BLM, AKAP1…	1375	1256	13528	1.27682	0.878654	0.0725584	1.06509
GOTERM_BP_FAT	GO:0007010~cytoskeleton organization	67	3.45183	0.000595249	DLC1, TLN2, FERMT2, PRKG1, TTN, CTNNB1, RANBP9, NISCH, PAK2, ANK3, GSN, PAK1, FMNL2, TRPM7, ACTN1, PALLD, ELMO1, TACC2, EPB41L2, NCK2, MAST1, SASS6, EPB41L1, SGCG, XIRP2, SPAG5, LIMCH1, FHOD3, WASL, DST, SGCZ, ABLIM1, AGFG1, DIAPH1, DIAPH2, ABLIM3, SSH2, DIAPH3, ASZ1, ARPC4, DAAM1, PTK2, DOCK2, PRR5, SORBS1, PTK2B, DMD, TNKS, CLASP1, FGD6, CAP2, TNXB, SPTBN4, MAP1B, RAF1, BFSP2, DOCK7, NDC80, RIC…	1375	436	13528	1.51189	0.884217	0.0716497	1.08866
GOTERM_BP_FAT	GO:0019226~transmission of nerve impulse	56	2.88511	0.000679957	ALS2, SYT1, SLC6A1, GABRB3, GRIK2, GLRA3, SNCA, GRIK4, GABBR2, KCNIP1, CTNNB1, APP, SLC1A3, KCNQ3, GRIN2B, GRID2, CNTNAP2, SHC3, PRKCA, KCNMA1, GABRG3, KIF5A, NRXN1, CTNNA2, GRM3, SBF2, GRM8, GRM7, HTR7, ABAT, UNC13C, PMP22, ASZ1, AKAP9, FKBP1B, AMPH, PTK2, SERINC5, SYN3, DMD, SYN2, PPP3CA, APBA1, NTF3, SPTBN4, NLGN1, PARK2, ATXN1, ACCN1, KCNN1, P2RX3, CACNA1E, SCN8A, RIT2, CACNA1C, CACNA1A	1375	350	13528	1.57417	0.914818	0.078819	1.24267
GOTERM_BP_FAT	GO:0046777~protein amino acid autophosphorylation	20	1.0304	0.000730192	EGFR, TAF1, MYO3A, TRPM7, MET, ASZ1, SMG1, CDKL5, NTRK3, IGF1R, VRK1, PTK2, VRK2, PAK2, FYN, EIF2S1, CAMK2D, PAK1, YES1, CAMK2A	1375	85	13528	2.31495	0.928994	0.0817837	1.33389
GOTERM_BP_FAT	GO:0006461~protein complex assembly	75	3.86399	0.000746603	SYT1, COX11, E2F3, OCLN, RSF1, SLC6A1, ATL2, ATL1, GRIK2, PRKAG1, TBP, TTN, CD2AP, CTNNB1, RANBP9, GTF2E2, NDUFS4, PAK2, GTF2A1, GSN, KIFAP3, PDGFC, CAT, NRG1, MDN1, FANCC, TRPM8, MAGI1, SCUBE3, CD3E, MGP, COLEC12, MED13, PPARGC1A, IRS1, GTF2B, NCK2, SBF2, NUP205, WASL, PARD3, BLM, DIAPH1, PKHD1, PRND, ASZ1, HFE, DPYS, ARPC4, CDH2, HPRT1, PDSS2, GCH1, C1QTNF7, MTMR2, IGF1R, PTK2, PTK2B, PRKAA2, A…	1375	505	13528	1.46117	0.933094	0.0810416	1.36368
GOTERM_BP_FAT	GO:0070271~protein complex biogenesis	75	3.86399	0.000746603	SYT1, COX11, E2F3, OCLN, RSF1, SLC6A1, ATL2, ATL1, GRIK2, PRKAG1, TBP, TTN, CD2AP, CTNNB1, RANBP9, GTF2E2, NDUFS4, PAK2, GTF2A1, GSN, KIFAP3, PDGFC, CAT, NRG1, MDN1, FANCC, TRPM8, MAGI1, SCUBE3, CD3E, MGP, COLEC12, MED13, PPARGC1A, IRS1, GTF2B, NCK2, SBF2, NUP205, WASL, PARD3, BLM, DIAPH1, PKHD1, PRND, ASZ1, HFE, DPYS, ARPC4, CDH2, HPRT1, PDSS2, GCH1, C1QTNF7, MTMR2, IGF1R, PTK2, PTK2B, PRKAA2, A…	1375	505	13528	1.46117	0.933094	0.0810416	1.36368
GOTERM_BP_FAT	GO:0007612~learning	16	0.824317	0.000759324	SLC6A1, HTT, TACR1, CTNND2, PARK2, AMPH, ATXN1, PRKAR2B, APP, GRIN2B, FYN, GRM7, ADRA1B, PTN, PLCB1, CACNA1C	1375	60	13528	2.62361	0.936108	0.0799711	1.38676
GOTERM_BP_FAT	GO:0048870~cell motility	50	2.57599	0.000917129	NRP2, ACVRL1, PLXNA2, SMCP, PRKG1, CD2AP, NR2E1, PEX7, NRCAM, DAB1, GAB2, ROBO1, PRKCA, ARHGEF7, MDGA1, DCDC2, SLIT2, CTNNA2, NCK2, VEGFC, CATSPER3, LYST, ACVR1, DCC, SHROOM2, SORD, FUT8, ASZ1, ASTN1, KITLG, PRKDC, CDH2, DNAH8, PTK2, DOCK2, PTK2B, DNER, TNN, DCLK1, APC, FLT1, VAV3, PODXL, MET, SLC9A10, CDH13, ITGA6, PARP9, FYN, ITGA5	1375	307	13528	1.60237	0.963936	0.0930963	1.67267
GOTERM_BP_FAT	GO:0051674~localization of cell	50	2.57599	0.000917129	NRP2, ACVRL1, PLXNA2, SMCP, PRKG1, CD2AP, NR2E1, PEX7, NRCAM, DAB1, GAB2, ROBO1, PRKCA, ARHGEF7, MDGA1, DCDC2, SLIT2, CTNNA2, NCK2, VEGFC, CATSPER3, LYST, ACVR1, DCC, SHROOM2, SORD, FUT8, ASZ1, ASTN1, KITLG, PRKDC, CDH2, DNAH8, PTK2, DOCK2, PTK2B, DNER, TNN, DCLK1, APC, FLT1, VAV3, PODXL, MET, SLC9A10, CDH13, ITGA6, PARP9, FYN, ITGA5	1375	307	13528	1.60237	0.963936	0.0930963	1.67267
GOTERM_BP_FAT	GO:0042692~muscle cell differentiation	25	1.288	0.000996635	ALS2, FGF6, MYEF2, NEO1, TTN, CTNNB1, APP, GPHN, ATG5, GATA6, DNER, TDGF1, RARB, MKL2, PPP3CA, NRG1, IFRD1, NTF3, RB1, FOXP1, SYNE1, PTCD2, MYH11, ADAM12, ACVR1	1375	121	13528	2.03276	0.972965	0.0980178	1.81642
GOTERM_BP_FAT	GO:0030001~metal ion transport	69	3.55487	0.00127064	KCNAB1, SLC20A2, KCNIP1, KCNIP4, KCNK10, KCNU1, KCNQ3, SLC24A4, GRIN2B, SLC24A3, CHRNA7, SLC4A4, SLC4A5, KCNMA1, TRPM3, KCND3, TRPM6, TRPM8, TRPM7, PRKCB, CATSPER3, RYR3, LCK, RYR2, KCNH7, SCN11A, KCNH5, SLC39A11, SLC39A10, HFE, KCNA6, SFXN1, FKBP1B, KCNJ1, SLC39A9, CAMK2D, SLC30A4, SCN9A, SLC4A7, PPP3CA, NEDD4L, CAMK2A, SLC30A9, SLC30A6, SLC30A7, KCNE4, SLC8A1, TRPC3, KCTD1, CACNA2D3, SLC9A10, K…	1375	465	13528	1.45991	0.989987	0.120047	2.31031
GOTERM_BP_FAT	GO:0046320~regulation of fatty acid oxidation	10	0.515198	0.00129231	CAB39L, PRKAG1, PRKAG2, PPARG, PRKAA1, CAB39, ACACB, PRKAA2, PPARGC1A, IRS1	1375	28	13528	3.51377	0.990744	0.118873	2.34928
GOTERM_BP_FAT	GO:0007611~learning or memory	23	1.18496	0.00160298	PRKCA, SLC6A1, HTT, ADCY8, TACR1, CTNND2, PARK2, AMPH, ATXN1, PRKAR2B, APP, GRIN2B, ITGA5, FYN, GRM7, ITGA8, ADRA1B, PTN, CHRNA7, PLCB1, SHC3, CACNA1C, VLDLR	1375	111	13528	2.03862	0.997	0.141759	2.90621
GOTERM_BP_FAT	GO:0016477~cell migration	45	2.31839	0.00166983	NRP2, DCC, SHROOM2, ACVRL1, FUT8, PLXNA2, ASTN1, ASZ1, PRKDC, KITLG, CDH2, PRKG1, NR2E1, CD2AP, PEX7, NRCAM, PTK2, DOCK2, DAB1, GAB2, ROBO1, PTK2B, DNER, TNN, DCLK1, APC, PRKCA, FLT1, VAV3, ARHGEF7, MDGA1, PODXL, MET, DCDC2, SLIT2, CTNNA2, NCK2, VEGFC, CDH13, ITGA6, PARP9, FYN, ITGA5, LYST, ACVR1	1375	276	13528	1.60411	0.997646	0.143727	3.02565
GOTERM_BP_FAT	GO:0033674~positive regulation of kinase activity	39	2.00927	0.00190077	ALS2, PARD3, ADCY2, ZAK, ADCY8, PKHD1, PRKAG1, ADCY5, C5, PRKAG2, KITLG, LPAR1, MAP3K7, PRKAR2B, ERCC6, DAB1, MAP3K4, PTK2B, GAB1, TDGF1, CHRNA7, PDGFC, PRKAA1, PAK1, ADCY10, NRG1, AGK, GHR, EGFR, FLT1, VAV3, MET, CENPE, DGKH, DGKI, IRS1, PPP1CB, EREG, VLDLR	1375	231	13528	1.66105	0.998981	0.158216	3.43723
GOTERM_BP_FAT	GO:0043062~extracellular structure organization	30	1.5456	0.00191433	ALS2, ERBB4, ELF3, COL3A1, CDH2, CTNNB1, NRCAM, GPHN, APP, PTK2, ANK3, SMOC1, POMT1, TNR, DNER, ACAN, COL4A2, TNXB, ADAMTS20, MAP1B, NLGN1, NFASC, NID1, NRXN1, COL5A2, CSGALNACT1, ITGA8, NLGN4X, MYH11, CACNA1A	1375	163	13528	1.81078	0.99903	0.155685	3.46134
GOTERM_BP_FAT	GO:0051347~positive regulation of transferase activity	40	2.06079	0.00209658	ALS2, PARD3, ADCY2, ZAK, ADCY8, PKHD1, PRKAG1, ADCY5, C5, PRKAG2, KITLG, LPAR1, MAP3K7, PRKAR2B, SERINC5, ERCC6, DAB1, MAP3K4, PTK2B, GAB1, TDGF1, CHRNA7, PDGFC, PRKAA1, PAK1, ADCY10, NRG1, AGK, GHR, EGFR, FLT1, VAV3, MET, CENPE, DGKH, DGKI, IRS1, PPP1CB, EREG, VLDLR	1375	240	13528	1.63976	0.999499	0.165519	3.7849
GOTERM_BP_FAT	GO:0006816~calcium ion transport	27	1.39104	0.0021155	FKBP1B, GRIN2B, SLC24A4, SLC24A3, CAMK2D, CHRNA7, PPP3CA, CAMK2A, TRPM3, SLC8A1, TRPM6, TRPC3, TRPM8, TRPM7, CACNA2D3, ITPR1, ITPR2, PRKCB, CATSPER3, FYN, RYR3, LCK, RYR2, CACNA1E, CACNA1C, CACNA1D, CACNA1A	1375	142	13528	1.87071	0.999533	0.163337	3.81844
GOTERM_BP_FAT	GO:0051174~regulation of phosphorus metabolic process	70	3.60639	0.00238765	DLC1, ALS2, ADCY2, ZAK, ADCY8, PRKAG1, ADCY5, PRKAG2, LPAR1, TTN, MAP3K7, PRKAR2B, APP, DAB1, MAP3K4, NDUFS4, PAK2, GAB1, TDGF1, RAPGEF4, CDK5RAP3, PDGFC, CHRNA7, PDGFD, PAK1, SPRED1, ADCY10, NRG1, GHR, DEPDC6, PRKCA, EGFR, CD3E, RB1, PRKCE, PPP1CB, IRS1, VEGFC, NCK2, EREG, HIPK3, PARD3, BLM, PKHD1, C5, KITLG, BDKRB2, FKBP1B, ERCC6, PTK2B, PRKAA1, CD6, AGK, APC, FLT1, VAV3, SMG7, MET, YWHAB, DUSP…	1375	485	13528	1.42	0.999826	0.178586	4.29952
GOTERM_BP_FAT	GO:0019220~regulation of phosphate metabolic process	70	3.60639	0.00238765	DLC1, ALS2, ADCY2, ZAK, ADCY8, PRKAG1, ADCY5, PRKAG2, LPAR1, TTN, MAP3K7, PRKAR2B, APP, DAB1, MAP3K4, NDUFS4, PAK2, GAB1, TDGF1, RAPGEF4, CDK5RAP3, PDGFC, CHRNA7, PDGFD, PAK1, SPRED1, ADCY10, NRG1, GHR, DEPDC6, PRKCA, EGFR, CD3E, RB1, PRKCE, PPP1CB, IRS1, VEGFC, NCK2, EREG, HIPK3, PARD3, BLM, PKHD1, C5, KITLG, BDKRB2, FKBP1B, ERCC6, PTK2B, PRKAA1, CD6, AGK, APC, FLT1, VAV3, SMG7, MET, YWHAB, DUSP…	1375	485	13528	1.42	0.999826	0.178586	4.29952
GOTERM_BP_FAT	GO:0050808~synapse organization	15	0.772798	0.00270087	ALS2, ERBB4, MAP1B, NFASC, NLGN1, NRXN1, CDH2, CTNNB1, NRCAM, GPHN, APP, ANK3, DNER, NLGN4X, CACNA1A	1375	61	13528	2.41931	0.999944	0.195572	4.8504
GOTERM_BP_FAT	GO:0051592~response to calcium ion	14	0.721278	0.00287177	KCNMA1, EGFR, SYT1, CASR, SLC6A1, HTT, MGP, TTN, KCNIP1, MNAT1, SLC25A13, PTK2B, RYR2, PDCD6	1375	55	13528	2.50436	0.99997	0.202588	5.14971
GOTERM_BP_FAT	GO:0016337~cell-cell adhesion	44	2.26687	0.0029193	FGF6, PARD3, EMCN, MPZL2, CLSTN2, PKHD1, ASTN1, CTNND2, PCDHA1, CBLL1, CDH2, CDH3, PKD1L1, CD2AP, CTNNB1, NRCAM, DAB1, ROBO1, ACAN, ROBO2, FNDC3A, CDH23, EGFR, PTPRM, PCDH11Y, NLGN1, MGP, PCDH9, PCDH15, PTPRT, PCDH19, CTNNA3, CTNNA2, CDH12, CDH13, CDH17, ITGA5, ITGA8, CDH18, CDH19, CNTN4, CLEC7A, BMPR1B, CDH11	1375	276	13528	1.56846	0.999975	0.201675	5.23279
GOTERM_BP_FAT	GO:0019217~regulation of fatty acid metabolic process	13	0.669758	0.00300327	WDTC1, CAB39L, PRKAG1, SNCA, PPARG, PRKAG2, ACACB, IRS1, PPARGC1A, BRCA1, PRKAA1, PRKAA2, CAB39	1375	49	13528	2.61023	0.999981	0.203	5.37941
GOTERM_BP_FAT	GO:0016192~vesicle-mediated transport	80	4.12159	0.00333224	ALS2, ATL2, SNCA, ITSN2, CTNNB1, APP, GBF1, GSN, TRAPPC6B, PUM1, DNAJC6, VIPAR, RAPGEF4, RAB6B, RAB6A, SEC24D, GHR, SCAMP1, STX3, GOLT1A, NCALD, RINT1, LRP1B, COLEC12, VPS41, ELMO1, LRPAP1, GAPVD1, TRIM36, STXBP6, STXBP5, LYST, LRP12, ERC1, CUX1, UNC13C, VPS26A, SH3GL2, KALRN, EXOC6B, STON2, COPZ2, STX8, GULP1, SNX1, HFE, EEA1, DTNBP1, PEX5L, AMPH, MIA3, DOCK1, DNER, OSBPL1A, EXOC4, HSPA8, DCLK1,…	1375	576	13528	1.36646	0.999994	0.218591	5.95172
GOTERM_BP_FAT	GO:0045860~positive regulation of protein kinase activity	37	1.90623	0.00340116	ALS2, PARD3, ADCY2, ZAK, ADCY8, PKHD1, PRKAG1, ADCY5, C5, PRKAG2, KITLG, LPAR1, MAP3K7, PRKAR2B, ERCC6, DAB1, MAP3K4, PTK2B, GAB1, TDGF1, CHRNA7, PDGFC, PRKAA1, PAK1, ADCY10, NRG1, AGK, GHR, EGFR, FLT1, MET, CENPE, DGKH, DGKI, PPP1CB, EREG, VLDLR	1375	223	13528	1.6324	0.999996	0.21865	6.07122
GOTERM_BP_FAT	GO:0007610~behavior	67	3.45183	0.00382895	ALS2, NRP2, OPRM1, CASR, SLC6A1, GRIK2, ADCY8, TACR1, IL18, SNCA, NR2E1, PRKAR2B, APP, SLC1A3, GRIN2B, ROBO1, MRGPRX2, ROBO2, CHRNA7, SHC3, PLCB1, CDH23, DSCAM, KCNMA1, PRKCA, PLD1, RALBP1, SLIT2, GNAQ, GRM7, LYST, ABAT, TSHR, C5, ASTN1, CTNND2, HPRT1, CCL28, AMPH, DOCK2, NPAS3, SCN9A, PTN, APBA1, GNAO1, HTT, SPTBN4, MET, PARK2, FIG4, STAT3, CCL17, ATXN1, EPHA4, ITGA5, CXCL13, FYN, P2RX3, ITGA8, …	1375	469	13528	1.40551	0.999999	0.238433	6.80967
GOTERM_BP_FAT	GO:0010565~regulation of cellular ketone metabolic process	14	0.721278	0.00400313	WDTC1, CAB39L, PRKAG1, PRKAG2, SNCA, PPARG, ACACB, NR3C1, IRS1, PPARGC1A, BRCA1, PRKAA1, PRKAA2, CAB39	1375	57	13528	2.41648	1	0.243699	7.10877
GOTERM_BP_FAT	GO:0051338~regulation of transferase activity	55	2.83359	0.00447239	ALS2, ADCY2, ZAK, ADCY8, PRKAG1, ADCY5, PPARG, PRKAG2, LPAR1, TTN, MAP3K7, PRKAR2B, APP, DAB1, MAP3K4, PAK2, GAB1, TDGF1, PDGFC, CDK5RAP3, CHRNA7, SPRED1, PAK1, ADCY10, NRG1, GHR, DEPDC6, PRKCA, EGFR, RB1, IRS1, PPP1CB, NCK2, EREG, HIPK3, PARD3, BLM, PKHD1, C5, KITLG, SERINC5, ERCC6, PTK2B, PRKAA1, AGK, APC, FLT1, VAV3, MET, DUSP22, DGKH, CENPE, DGKI, MNAT1, VLDLR	1375	372	13528	1.45462	1	0.263792	7.91006
GOTERM_BP_FAT	GO:0043549~regulation of kinase activity	53	2.73055	0.00486271	ALS2, ADCY2, ZAK, ADCY8, ADCY5, PRKAG1, PRKAG2, LPAR1, TTN, MAP3K7, PRKAR2B, APP, DAB1, MAP3K4, PAK2, GAB1, TDGF1, PDGFC, CDK5RAP3, CHRNA7, SPRED1, PAK1, ADCY10, NRG1, GHR, DEPDC6, PRKCA, EGFR, RB1, IRS1, PPP1CB, NCK2, EREG, HIPK3, PARD3, BLM, PKHD1, C5, KITLG, ERCC6, PTK2B, PRKAA1, AGK, APC, FLT1, VAV3, MET, DUSP22, DGKH, CENPE, DGKI, MNAT1, VLDLR	1375	357	13528	1.46062	1	0.27882	8.57158
GOTERM_BP_FAT	GO:0042325~regulation of phosphorylation	66	3.40031	0.00496055	ALS2, ADCY2, ZAK, ADCY8, PRKAG1, ADCY5, PRKAG2, LPAR1, TTN, MAP3K7, PRKAR2B, APP, DAB1, MAP3K4, NDUFS4, PAK2, GAB1, TDGF1, RAPGEF4, PDGFC, CDK5RAP3, CHRNA7, PDGFD, PAK1, SPRED1, ADCY10, NRG1, GHR, DEPDC6, PRKCA, EGFR, CD3E, RB1, PRKCE, IRS1, PPP1CB, VEGFC, NCK2, EREG, HIPK3, PARD3, BLM, PKHD1, C5, KITLG, BDKRB2, ERCC6, PTK2B, PRKAA1, CD6, AGK, APC, FLT1, VAV3, MET, DUSP22, DGKH, DOCK7, CENPE, RIC…	1375	466	13528	1.39344	1	0.279203	8.73669
GOTERM_BP_FAT	GO:0050804~regulation of synaptic transmission	25	1.288	0.00499827	SLC6A1, ERBB4, GRIK2, TACR1, GRIK3, SNCA, CTNND2, SLC1A3, NISCH, GRIN2B, PPP3CA, CAMK2A, EGFR, NTF3, HTT, MAP1B, NLGN1, PARK2, LAMA2, GRM3, GRM8, P2RX3, USP46, CNTN4, CACNA1A	1375	136	13528	1.80856	1	0.276751	8.80027
GOTERM_BP_FAT	GO:0006811~ion transport	101	5.2035	0.00513326	GABRB3, GRIK2, GRIK3, GRIK4, KCNU1, GRIN2B, GRID2, CHRNA7, MCOLN2, SLC4A4, SLC4A5, GRID1, KCND3, SLC22A23, WNK1, NNT, CATSPER3, RYR3, RYR2, AKAP7, ASZ1, HFE, SFXN1, KCNA6, KCNJ1, SLC30A4, SCN9A, SLC30A9, SLC30A6, SLC30A7, TRPC3, HTT, KCTD1, CACNA2D3, KCNK2, SLC9A10, SLC9A11, ATP13A4, KCTD8, KCNJ6, SLC25A13, LASP1, P2RX3, CACNA1E, SCN8A, CACNA1C, CLCN6, CACNA1D, CACNA1A, SLC20A2, KCNAB1, GLRA3, KC…	1375	768	13528	1.29387	1	0.278871	9.02747
GOTERM_BP_FAT	GO:0007411~axon guidance	21	1.08192	0.00514774	DCC, NRP2, PTPRM, NTF3, NFASC, NRXN1, SLIT1, SLIT2, EPHB1, SLIT3, ALCAM, EPHA4, APP, ROBO1, ANK3, UNC5A, TNR, ROBO2, CNTN4, EFNA5, BMPR1B	1375	107	13528	1.93093	1	0.275453	9.0518
GOTERM_BP_FAT	GO:0048266~behavioral response to pain	5	0.257599	0.00530188	GRIN2B, TACR1, P2RX3, SCN9A, CACNA1A	1375	8	13528	6.14909	1	0.278381	9.31052
GOTERM_BP_FAT	GO:0030155~regulation of cell adhesion	25	1.288	0.00549237	EMCN, ACVRL1, IL18, CBLL1, MIA3, DAB1, GSN, KIFAP3, SMOC1, TNR, TDGF1, VWC2, NRG1, DPP4, RASA1, APC, VAV3, ADAM10, PODXL, NID1, LAMA2, CDH13, ITGA6, FAF1, ADAM22	1375	137	13528	1.79536	1	0.282784	9.62927
GOTERM_BP_FAT	GO:0010579~positive regulation of adenylate cyclase activity by G-protein signaling pathway	11	0.566718	0.00557883	OPRM1, GNAL, ADCY2, ADRB1, GNAQ, ADCY8, HTR7, ADCY5, CALCRL, ADCY10, TSHR	1375	40	13528	2.7056	1	0.282578	9.77359
GOTERM_BP_FAT	GO:0010578~regulation of adenylate cyclase activity involved in G-protein signaling	11	0.566718	0.00557883	OPRM1, GNAL, ADCY2, ADRB1, GNAQ, ADCY8, HTR7, ADCY5, CALCRL, ADCY10, TSHR	1375	40	13528	2.7056	1	0.282578	9.77359
GOTERM_BP_FAT	GO:0021953~central nervous system neuron differentiation	11	0.566718	0.00557883	PRKCA, DCC, PTK2, GNAQ, BCL11B, SOX5, HPRT1, NR2E1, DCLK1, EPHB1, CACNA1A	1375	40	13528	2.7056	1	0.282578	9.77359
GOTERM_BP_FAT	GO:0007189~activation of adenylate cyclase activity by G-protein signaling pathway	11	0.566718	0.00557883	OPRM1, GNAL, ADCY2, ADRB1, GNAQ, ADCY8, HTR7, ADCY5, CALCRL, ADCY10, TSHR	1375	40	13528	2.7056	1	0.282578	9.77359
GOTERM_BP_FAT	GO:0007507~heart development	35	1.80319	0.00600355	DLC1, NRP2, ERBB4, COL3A1, PRKDC, FGF12, TTN, GLI3, CTNNB1, ALDH1A2, ATG5, GATA6, COL4A3BP, TDGF1, RARB, CALCRL, MKL2, NRG1, PCSK5, NFATC3, MAP2K5, PTPRJ, FBN1, MECOM, ATM, FOXP1, MNAT1, GNAQ, PTCD2, ADRA1B, HOPX, MYH11, ZFPM2, EPOR, ACVR1	1375	215	13528	1.60162	1	0.296497	10.4794
GOTERM_BP_FAT	GO:0045859~regulation of protein kinase activity	51	2.62751	0.00629173	ALS2, ADCY2, ZAK, ADCY8, ADCY5, PRKAG1, PRKAG2, LPAR1, TTN, MAP3K7, PRKAR2B, APP, DAB1, MAP3K4, PAK2, TDGF1, GAB1, PDGFC, CDK5RAP3, CHRNA7, SPRED1, PAK1, NRG1, ADCY10, GHR, DEPDC6, EGFR, PRKCA, RB1, PPP1CB, NCK2, EREG, HIPK3, PARD3, BLM, PKHD1, C5, KITLG, ERCC6, PTK2B, PRKAA1, AGK, APC, FLT1, MET, DUSP22, DGKH, CENPE, DGKI, MNAT1, VLDLR	1375	345	13528	1.45439	1	0.304252	10.9553
GOTERM_BP_FAT	GO:0051969~regulation of transmission of nerve impulse	26	1.33952	0.00686995	ERBB4, SLC6A1, GRIK2, TACR1, GRIK3, SNCA, CTNND2, CDH2, SLC1A3, NISCH, GRIN2B, PPP3CA, CAMK2A, EGFR, NTF3, HTT, MAP1B, NLGN1, PARK2, LAMA2, GRM3, GRM8, P2RX3, USP46, CNTN4, CACNA1A	1375	147	13528	1.74015	1	0.322964	11.9031
GOTERM_BP_FAT	GO:0030036~actin cytoskeleton organization	36	1.85471	0.00744925	DLC1, DIAPH1, DIAPH2, DIAPH3, SSH2, FERMT2, ARPC4, PRKG1, DAAM1, TTN, PRR5, DOCK2, NISCH, PAK2, SORBS1, PTK2B, GSN, FGD6, FMNL2, TNXB, TRPM7, ACTN1, RICTOR, GAS7, ELMO1, EPB41L2, PPP1R9B, NCK2, EPB41L1, XIRP2, LIMCH1, CDC42BPA, FHOD3, MYH11, WASL, DST	1375	226	13528	1.5672	1	0.340672	12.843
GOTERM_BP_FAT	GO:0030522~intracellular receptor-mediated signaling pathway	16	0.824317	0.00766683	DCBLD2, FLT1, GRIP1, ESR1, RB1, MED13, NR3C1, RBM9, PPARGC1A, BRCA1, CTNNB1, PGR, ALDH1A2, NCOA2, UBR5, PIAS1	1375	75	13528	2.09889	1	0.34443	13.1936
GOTERM_BP_FAT	GO:0008037~cell recognition	13	0.669758	0.0080913	OPCML, SMCP, COLEC12, SLIT2, NRCAM, CSGALNACT1, DOCK2, APP, CNTNAP2, CNTN4, CLEC7A, CD226, NTM	1375	55	13528	2.32547	1	0.355365	13.8737
GOTERM_BP_FAT	GO:0014848~urinary tract smooth muscle contraction	4	0.206079	0.00893142	KCNMA1, TACR1, P2RX3, CACNA1C	1375	5	13528	7.87084	1	0.379813	15.2049
GOTERM_BP_FAT	GO:0014832~urinary bladder smooth muscle contraction	4	0.206079	0.00893142	KCNMA1, TACR1, P2RX3, CACNA1C	1375	5	13528	7.87084	1	0.379813	15.2049
GOTERM_BP_FAT	GO:0040017~positive regulation of locomotion	19	0.978877	0.00924139	PRKCA, EGFR, PLD1, ADAM10, FLT1, ERBB4, TACR1, CBLL1, IRS1, SLIT2, CDH13, VEGFC, IGF1R, PRR5, MIA3, ARHGAP5, PTK2B, TDGF1, APC	1375	98	13528	1.90747	1	0.385673	15.6911
GOTERM_BP_FAT	GO:0030879~mammary gland development	14	0.721278	0.00967533	NRG3, ELF3, ERBB4, CREB1, MET, ASZ1, HK2, GLI3, IRS1, PGR, IGF1R, TDGF1, SLC30A4, NRG1	1375	63	13528	2.18634	1	0.395243	16.3674
GOTERM_BP_FAT	GO:0043067~regulation of programmed cell death	104	5.35806	0.00973827	DLC1, MEF2C, ZAK, GRIK2, NELL1, SNCA, ARNT2, MAEL, SGMS1, NR2E1, CTNNBL1, MAP3K7, PECR, APP, ATG5, TIAM1, TDGF1, GRID2, DAP, RARB, WWOX, DEPDC6, EGFR, CD3E, ADAMTS20, ACTN1, STK3, TRIM35, LYST, RYR2, MAPK9, KALRN, PAFAH2, AKAP13, BDKRB2, MST4, SPPL3, OBSCN, VAV3, NTF3, HTT, TRIO, BRCA1, ATM, PLCG2, CFDP1, PDCD6, CACNA1A, SH3RF1, MITF, PAWR, GLI3, ACVR1C, BAG4, PAK7, CASP9, CAT, NRG1, MKL1, CASP2,…	1375	812	13528	1.26011	1	0.392915	16.4651
GOTERM_BP_FAT	GO:0035249~synaptic transmission, glutamatergic	6	0.309119	0.00981214	ALS2, GRM8, GRID2, PARK2, SHC3, CACNA1A	1375	14	13528	4.21652	1	0.390981	16.5795
GOTERM_BP_FAT	GO:0042981~regulation of apoptosis	103	5.30654	0.00982996	DLC1, MEF2C, ZAK, GRIK2, NELL1, SNCA, ARNT2, MAEL, SGMS1, NR2E1, CTNNBL1, MAP3K7, PECR, APP, ATG5, TIAM1, TDGF1, GRID2, DAP, RARB, WWOX, DEPDC6, EGFR, CD3E, ADAMTS20, ACTN1, STK3, TRIM35, LYST, RYR2, MAPK9, KALRN, PAFAH2, AKAP13, BDKRB2, MST4, SPPL3, OBSCN, VAV3, NTF3, HTT, TRIO, BRCA1, ATM, CFDP1, PDCD6, CACNA1A, SH3RF1, MITF, PAWR, GLI3, ACVR1C, BAG4, PAK7, CASP9, CAT, NRG1, MKL1, CASP2, GHR, P…	1375	804	13528	1.26041	1	0.387377	16.6071
GOTERM_BP_FAT	GO:0010941~regulation of cell death	104	5.35806	0.0106389	DLC1, MEF2C, ZAK, GRIK2, NELL1, SNCA, ARNT2, MAEL, SGMS1, NR2E1, CTNNBL1, MAP3K7, PECR, APP, ATG5, TIAM1, TDGF1, GRID2, DAP, RARB, WWOX, DEPDC6, EGFR, CD3E, ADAMTS20, ACTN1, STK3, TRIM35, LYST, RYR2, MAPK9, KALRN, PAFAH2, AKAP13, BDKRB2, MST4, SPPL3, OBSCN, VAV3, NTF3, HTT, TRIO, BRCA1, ATM, PLCG2, CFDP1, PDCD6, CACNA1A, SH3RF1, MITF, PAWR, GLI3, ACVR1C, BAG4, PAK7, CASP9, CAT, NRG1, MKL1, CASP2,…	1375	815	13528	1.25547	1	0.407485	17.8508
GOTERM_BP_FAT	GO:0015674~di-, tri-valent inorganic cation transport	29	1.49408	0.0109689	HFE, SFXN1, FKBP1B, GRIN2B, SLC24A4, SLC24A3, CAMK2D, CHRNA7, PPP3CA, CAMK2A, TRPM3, SLC8A1, TRPM6, TRPC3, TRPM8, TRPM7, CACNA2D3, ITPR1, ITPR2, PRKCB, CATSPER3, FYN, RYR3, LCK, RYR2, CACNA1E, CACNA1C, CACNA1D, CACNA1A	1375	176	13528	1.62112	1	0.412867	18.353
GOTERM_BP_FAT	GO:0000165~MAPKKK cascade	30	1.5456	0.011064	ZAK, C5, ITPKB, LPAR1, MAP3K7, ERCC6, MAP3K4, RASGRP3, PTK2B, GAB1, TDGF1, TNFRSF19, CHRNA7, PRKAA1, SPRED1, PAK1, GHR, MAP2K5, EGFR, PRKCA, CCM2, FLT1, MET, MAP2K4, MINK1, DUSP22, MAPK10, DOK5, MAPK9, PPM1L	1375	184	13528	1.60411	1	0.411442	18.4972
GOTERM_BP_FAT	GO:0040012~regulation of locomotion	31	1.59711	0.0111276	DLC1, ACVRL1, ERBB4, TACR1, SNCA, CBLL1, IGF1R, MIA3, PRR5, NISCH, ARHGAP5, SERPINE2, PTK2B, GAB1, TDGF1, APC, EGFR, PRKCA, PLD1, ADAM10, FLT1, PTPRM, SCAI, IRS1, SLIT2, LAMA2, CDH13, VEGFC, WDR44, TSHR, IGFBP5	1375	192	13528	1.58852	1	0.409166	18.5936
GOTERM_BP_FAT	GO:0031644~regulation of neurological system process	26	1.33952	0.0113346	ERBB4, SLC6A1, GRIK2, TACR1, GRIK3, SNCA, CTNND2, CDH2, SLC1A3, NISCH, GRIN2B, PPP3CA, CAMK2A, EGFR, NTF3, HTT, MAP1B, NLGN1, PARK2, LAMA2, GRM3, GRM8, P2RX3, USP46, CNTN4, CACNA1A	1375	153	13528	1.67191	1	0.410918	18.9062
GOTERM_BP_FAT	GO:0006633~fatty acid biosynthetic process	16	0.824317	0.012365	TBXAS1, PRKAG1, PRKAG2, ACACA, ACACB, BRCA1, C9ORF3, PECR, TPI1, ELOVL5, ELOVL4, PRKAA1, ELOVL7, PRKAA2, ELOVL6, ACSL3	1375	79	13528	1.99262	1	0.434638	20.446
GOTERM_BP_FAT	GO:0030518~steroid hormone receptor signaling pathway	13	0.669758	0.0123967	GRIP1, ESR1, MED13, NR3C1, RB1, RBM9, PPARGC1A, BRCA1, CTNNB1, PGR, NCOA2, UBR5, PIAS1	1375	58	13528	2.20519	1	0.431419	20.4929
GOTERM_BP_FAT	GO:0010604~positive regulation of macromolecule metabolic process	108	5.56414	0.0127298	DLC1, MEF2C, THRB, BTRC, ARNT2, SNCA, TBP, RORB, RORA, CTNNB1, APP, GATA6, TDGF1, PDGFC, ITCH, RARB, ANAPC1, CD3E, STRN3, ANAPC4, MED13, ARID1B, MECOM, IRS1, PPARGC1A, VEGFC, MAPK9, PIAS1, BLM, SOX5, AFAP1L2, ANAPC10, MEIS2, TNKS, MAML3, RUNX1, NR1H4, ARHGEF10L, KLF5, TAF1, RFX4, IKZF1, NTF3, TAF8, TP53BP1, MAML2, ESRRG, DOCK7, BRCA1, ATF6, CBLB, EBF2, ADRA1B, HIVEP3, E2F3, ACVRL1, RSF1, NIF3L1, …	1375	857	13528	1.23986	1	0.436012	20.9845
GOTERM_BP_FAT	GO:0042953~lipoprotein transport	5	0.257599	0.013472	ZDHHC17, CUBN, PPARG, LRP2, PRKCB	1375	10	13528	4.91927	1	0.450609	22.0694
GOTERM_BP_FAT	GO:0031290~retinal ganglion cell axon guidance	6	0.309119	0.0135075	PTPRM, EFNA5, BMPR1B, SLIT1, EPHB1, SLIT2	1375	15	13528	3.93542	1	0.447499	22.1209
GOTERM_BP_FAT	GO:0051668~localization within membrane	6	0.309119	0.0135075	EGFR, RTP2, CDH13, DOCK2, TMEM48, SH3GLB1	1375	15	13528	3.93542	1	0.447499	22.1209
GOTERM_BP_FAT	GO:0021955~central nervous system neuron axonogenesis	6	0.309119	0.0135075	PRKCA, DCC, PTK2, NR2E1, DCLK1, EPHB1	1375	15	13528	3.93542	1	0.447499	22.1209
GOTERM_BP_FAT	GO:0018209~peptidyl-serine modification	10	0.515198	0.0143292	PRKCA, GALNT2, TAF1, TTBK2, HIPK3, TDGF1, SMG1, PRKDC, TNKS, GALNT13	1375	39	13528	2.5227	1	0.463217	23.305
GOTERM_BP_FAT	GO:0033555~multicellular organismal response to stress	10	0.515198	0.0143292	ALS2, ADRB1, GRIN2B, GRIK2, TACR1, GRM7, P2RX3, SCN9A, CACNA1A, GCH1	1375	39	13528	2.5227	1	0.463217	23.305
GOTERM_BP_FAT	GO:0051146~striated muscle cell differentiation	17	0.875837	0.0149548	ALS2, RB1, NEO1, TTN, FOXP1, GPHN, APP, ATG5, GATA6, DNER, PTCD2, TDGF1, MYH11, RARB, PPP3CA, NRG1, ADAM12	1375	88	13528	1.90063	1	0.473702	24.1949
GOTERM_BP_FAT	GO:0050954~sensory perception of mechanical stimulus	19	0.978877	0.0152195	COL4A3, CNTN5, MYO3A, DIAPH1, SPTBN4, PCDH15, SLC26A4, SLC17A8, EYA1, SLC1A3, GRIN2B, FYN, CLIC5, GRM7, ATP6V0A4, TBL1X, CRYM, USH2A, CDH23	1375	103	13528	1.81488	1	0.475724	24.5684
GOTERM_BP_FAT	GO:0006939~smooth muscle contraction	9	0.463679	0.0152754	KCNMA1, CHRM3, TACR1, P2RX3, MYH11, PDE4D, BDKRB2, CACNA1C, FKBP1B	1375	33	13528	2.68324	1	0.473065	24.6472
GOTERM_BP_FAT	GO:0008038~neuron recognition	7	0.360639	0.0154461	NRCAM, APP, OPCML, CNTNAP2, CNTN4, NTM, SLIT2	1375	21	13528	3.27952	1	0.472987	24.8869
GOTERM_BP_FAT	GO:0009743~response to carbohydrate stimulus	13	0.669758	0.0161193	ME1, COL4A3, SLC8A1, SLC6A1, MAP1B, ILDR2, COLEC12, FKBP1B, ACVR1C, PTK2B, P2RX3, CLEC7A, NR1H4	1375	60	13528	2.13168	1	0.483749	25.8255
GOTERM_BP_FAT	GO:0006812~cation transport	73	3.76095	0.016142	KCNAB1, SLC20A2, KCNIP1, KCNIP4, KCNK10, KCNU1, KCNQ3, SLC24A4, GRIN2B, SLC24A3, CHRNA7, SLC4A4, SLC4A5, KCNMA1, TRPM3, KCND3, TRPM6, TRPM8, TRPM7, PRKCB, NNT, CATSPER3, RYR3, LCK, RYR2, KCNH7, SCN11A, KCNH5, SLC39A11, SLC39A10, HFE, KCNA6, SFXN1, FKBP1B, KCNJ1, SLC39A9, CAMK2D, SLC30A4, SCN9A, SLC4A7, PPP3CA, NEDD4L, CAMK2A, SLC30A9, SLC30A6, SLC30A7, KCNE4, SLC8A1, TRPC3, KCTD1, CACNA2D3, SLC9A…	1375	553	13528	1.29876	1	0.480425	25.8569
GOTERM_BP_FAT	GO:0030335~positive regulation of cell migration	17	0.875837	0.0165685	EGFR, PLD1, ADAM10, FLT1, ERBB4, TACR1, CBLL1, IRS1, CDH13, VEGFC, IGF1R, PRR5, MIA3, ARHGAP5, PTK2B, TDGF1, APC	1375	89	13528	1.87927	1	0.485625	26.4456
GOTERM_BP_FAT	GO:0032318~regulation of Ras GTPase activity	19	0.978877	0.0167144	ALS2, AGFG1, TBC1D8, RALBP1, RABGAP1L, ASAP1, DOCK7, RICTOR, TBC1D19, TBCK, WDR67, EVI5, PTK2B, ACAP2, TBC1D5, TBC1D7, TBC1D1, ARAP2, FGD6	1375	104	13528	1.79743	1	0.484911	26.646
GOTERM_BP_FAT	GO:0043085~positive regulation of catalytic activity	69	3.55487	0.017371	DLC1, ALS2, OPRM1, CASR, ADCY2, ZAK, ADCY8, PRKAG1, TACR1, ADCY5, BTRC, PRKAG2, LPAR1, MAP3K7, PRKAR2B, DAB1, MAP3K4, CASP9, GAB1, TDGF1, PSMD1, PDGFC, CHRNA7, PAK1, CALCRL, ADCY10, PSMD6, NRG1, GHR, EGFR, ANAPC1, RALBP1, ANAPC4, IRS1, PPP1CB, GNAL, ADRB1, GNAQ, EREG, HTR7, LCK, TSHR, PARD3, PKHD1, C5, KITLG, ANAPC10, GCH1, SERINC5, ERCC6, PTK2B, PRKAA1, AGK, COL4A3, CAP2, GNAO1, FLT1, VAV3, MET,…	1375	520	13528	1.3055	1	0.494542	27.5413
GOTERM_BP_FAT	GO:0051173~positive regulation of nitrogen compound metabolic process	83	4.27615	0.017396	MEF2C, E2F3, ACVRL1, RSF1, THRB, NIF3L1, GRIP1, MITF, PPARG, ARNT2, TBP, RORB, RORA, GLI3, ZBTB38, CTNNB1, APP, ZNF148, GATA6, TDGF1, PDGFC, RARB, MKL2, YAP1, MKL1, DDAH1, EGFR, BRCC3, STRN3, RB1, MED13, ARID1B, MECOM, PPARGC1A, CD86, EYA1, NCOA2, EREG, ZFPM2, PIAS1, ACVR1, BLM, ABLIM3, GLIS1, SOX5, KITLG, PRKDC, AFAP1L2, HPRT1, IGF1R, MEIS2, ERCC6, BCL11B, POU2F1, NFAT5, TNKS, MAML3, RUNX1, NFAT…	1375	644	13528	1.26801	1	0.491358	27.5751
GOTERM_BP_FAT	GO:0007172~signal complex assembly	6	0.309119	0.0180361	NCK2, PTK2, GRIK2, CD3E, PTK2B, CACNA1A	1375	16	13528	3.68945	1	0.500294	28.4376
GOTERM_BP_FAT	GO:0008344~adult locomotory behavior	12	0.618238	0.0182102	KCNMA1, ATXN1, EPHA4, APP, SNCA, SPTBN4, PARK2, PBX3, CACNA1C, TSHR, CACNA1A, CDH23	1375	54	13528	2.18634	1	0.500025	28.6705
GOTERM_BP_FAT	GO:0043279~response to alkaloid	12	0.618238	0.0182102	GNAL, GNAO1, SLC6A1, PTK2B, TACR1, PPARG, ADRA1B, SMPD1, ABAT, RYR2, CHRNA7, GHR	1375	54	13528	2.18634	1	0.500025	28.6705
GOTERM_BP_FAT	GO:0030029~actin filament-based process	36	1.85471	0.019107	DLC1, DIAPH1, DIAPH2, DIAPH3, SSH2, FERMT2, ARPC4, PRKG1, DAAM1, TTN, PRR5, DOCK2, NISCH, PAK2, SORBS1, PTK2B, GSN, FGD6, FMNL2, TNXB, TRPM7, ACTN1, RICTOR, GAS7, ELMO1, EPB41L2, PPP1R9B, NCK2, EPB41L1, XIRP2, LIMCH1, CDC42BPA, FHOD3, MYH11, WASL, DST	1375	241	13528	1.46966	1	0.513327	29.8588
GOTERM_BP_FAT	GO:0070647~protein modification by small protein conjugation or removal	26	1.33952	0.0192322	SUPT3H, ATG10, UBE3A, TSG101, CDC73, CBLL1, SENP7, FBXW7, WWP2, WWP1, USP12, RNF11, ITCH, NEDD4L, RNF144B, BRCC3, UBE4A, HERC2, PARK2, BRCA1, PSMD14, SENP1, TRIM33, HUWE1, ATXN7, USP46	1375	160	13528	1.59876	1	0.512044	30.0232
GOTERM_BP_FAT	GO:0048813~dendrite morphogenesis	5	0.257599	0.0194935	HPRT1, DCLK1, CACNA1A, DSCAM, CTNNA2	1375	11	13528	4.47207	1	0.513263	30.3653
GOTERM_BP_FAT	GO:0051270~regulation of cell motion	30	1.5456	0.0204196	DLC1, PARD3, ACVRL1, ERBB4, PKHD1, TACR1, CBLL1, IGF1R, MIA3, PRR5, NISCH, ARHGAP5, SERPINE2, PTK2B, GAB1, TDGF1, APC, EGFR, PLD1, ADAM10, FLT1, PTPRM, SCAI, ACTN1, IRS1, LAMA2, CDH13, VEGFC, WDR44, IGFBP5	1375	193	13528	1.52931	1	0.526236	31.5644
GOTERM_BP_FAT	GO:0030334~regulation of cell migration	27	1.39104	0.0206619	DLC1, ACVRL1, ERBB4, TACR1, CBLL1, IGF1R, MIA3, PRR5, NISCH, ARHGAP5, SERPINE2, PTK2B, TDGF1, GAB1, APC, EGFR, PLD1, FLT1, PTPRM, ADAM10, SCAI, IRS1, LAMA2, CDH13, VEGFC, WDR44, IGFBP5	1375	169	13528	1.57184	1	0.526934	31.8751
GOTERM_BP_FAT	GO:0032147~activation of protein kinase activity	20	1.0304	0.0206724	EGFR, PARD3, ADCY2, FLT1, ZAK, PKHD1, ADCY8, ADCY5, DGKH, DGKI, MAP3K7, PRKAR2B, ERCC6, MAP3K4, PTK2B, PDGFC, ADCY10, NRG1, AGK, GHR	1375	114	13528	1.72606	1	0.52363	31.8884
GOTERM_BP_FAT	GO:0007190~activation of adenylate cyclase activity	12	0.618238	0.0207399	OPRM1, GNAL, CAP2, ADCY2, ADRB1, GNAQ, ADCY8, HTR7, ADCY5, CALCRL, ADCY10, TSHR	1375	55	13528	2.14659	1	0.52135	31.9747
GOTERM_BP_FAT	GO:0055085~transmembrane transport	74	3.81247	0.0210159	AQP9, KCNAB1, SLC16A12, SLC25A21, KCNU1, KCNQ3, SLC24A4, SLC24A3, ABCB10, SV2B, SLC25A27, MCOLN2, SV2C, FLVCR2, KCNMA1, TRPM3, KCND3, TRPM6, TRPM8, TRPM7, ABCB11, SLC22A23, SLC26A4, SLC25A31, SLC26A8, SLC26A7, CATSPER3, NUP205, RYR3, RYR2, KCNH7, SCN11A, NUP107, NUP43, SERP1, KCNH5, MFSD6, SLC39A11, SLC39A10, MFSD4, NUP93, KCNA6, SFXN1, TRAM2, SLC35B3, SLC39A9, SLC30A4, SCN9A, TNKS, SLC30A9, SLC3…	1375	569	13528	1.27953	1	0.522655	32.3263
GOTERM_BP_FAT	GO:0016358~dendrite development	9	0.463679	0.0216078	PPP1R9B, APP, MAP1B, HPRT1, PRKG1, DCLK1, CACNA1A, DSCAM, CTNNA2	1375	35	13528	2.52991	1	0.529203	33.0745
GOTERM_BP_FAT	GO:0045935~positive regulation of nucleobase, nucleoside, nucleotide and nucleic acid metabolic process	80	4.12159	0.0221877	MEF2C, E2F3, ACVRL1, RSF1, THRB, NIF3L1, GRIP1, MITF, PPARG, ARNT2, TBP, RORB, RORA, GLI3, CTNNB1, ZBTB38, APP, ZNF148, GATA6, TDGF1, PDGFC, RARB, MKL2, YAP1, MKL1, BRCC3, STRN3, RB1, MED13, ARID1B, MECOM, PPARGC1A, CD86, EYA1, NCOA2, EREG, ZFPM2, PIAS1, ACVR1, BLM, ABLIM3, GLIS1, SOX5, KITLG, PRKDC, AFAP1L2, IGF1R, MEIS2, ERCC6, BCL11B, POU2F1, NFAT5, TNKS, MAML3, RUNX1, NFATC3, ARHGEF10L, NR1H4…	1375	624	13528	1.26135	1	0.535352	33.8
GOTERM_BP_FAT	GO:0007229~integrin-mediated signaling pathway	14	0.721278	0.0226468	CCM2, ADAM10, VAV3, FUT8, COL3A1, PTK2, DOCK1, ITGA6, GAB2, ITGB8, ITGA5, ITGA8, ADAM22, DST	1375	70	13528	1.96771	1	0.53939	34.3691
GOTERM_BP_FAT	GO:0018105~peptidyl-serine phosphorylation	8	0.412159	0.0232176	PRKCA, TAF1, TTBK2, HIPK3, TDGF1, SMG1, PRKDC, TNKS	1375	29	13528	2.71408	1	0.545071	35.0702
GOTERM_BP_FAT	GO:0022604~regulation of cell morphogenesis	22	1.13344	0.0232878	DLC1, PALM2-AKAP2, MAP1B, FERMT2, CDH2, PALMD, GAS7, SLIT2, RUFY3, NRCAM, NTRK3, ANXA7, PTK2, ROBO1, FYN, TIAM1, NUMB, PALM2, ROBO2, CFDP1, FGD6, CACNA1A, RASA1	1375	131	13528	1.65227	1	0.542865	35.156
GOTERM_BP_FAT	GO:0045762~positive regulation of adenylate cyclase activity	12	0.618238	0.023519	OPRM1, GNAL, CAP2, ADCY2, ADRB1, GNAQ, ADCY8, HTR7, ADCY5, CALCRL, ADCY10, TSHR	1375	56	13528	2.10826	1	0.543174	35.4376
GOTERM_BP_FAT	GO:0055007~cardiac muscle cell differentiation	7	0.360639	0.0241212	ATG5, GATA6, TDGF1, RARB, NRG1, TTN, FOXP1	1375	23	13528	2.99434	1	0.549105	36.1657
GOTERM_BP_FAT	GO:0007267~cell-cell signaling	77	3.96703	0.0251479	ALS2, FGF6, NAMPT, SYT1, SLC6A1, GABRB3, FGF14, GRIK2, GLRA3, IL18, SNCA, GRIK4, ILDR2, FGF12, GABBR2, KCNIP1, CTNNB1, PGR, APP, KCNQ3, SLC1A3, GRIN2B, GRID2, CEACAM6, RAPGEF4, SHC3, PRKCA, PTPRJ, KCNMA1, GABRG3, ADAM10, KIF5A, NRXN1, CTNNA2, TNFAIP6, GRM3, CD86, EREG, GRM8, GRM7, HTR7, ABAT, EFNA5, PMP22, UNC13C, GRAP2, TSHR, ASZ1, AKAP9, FKBP1B, EPHB1, AMPH, PTK2, SYN3, DMD, SYN2, POU2F1, PPP3C…	1375	600	13528	1.26261	1	0.561081	37.3891
GOTERM_BP_FAT	GO:0030534~adult behavior	16	0.824317	0.0256539	KCNMA1, SNCA, MET, SPTBN4, PARK2, ATXN1, EPHA4, APP, GRM7, ADRA1B, ABAT, PBX3, CACNA1C, TSHR, CACNA1A, CDH23	1375	86	13528	1.83043	1	0.565165	37.9838
GOTERM_BP_FAT	GO:0001764~neuron migration	13	0.669758	0.0260124	DCC, MDGA1, MET, ASZ1, DCDC2, PRKG1, PEX7, NRCAM, PTK2, DAB1, FYN, DNER, DCLK1	1375	64	13528	1.99845	1	0.567067	38.4019
GOTERM_BP_FAT	GO:0007162~negative regulation of cell adhesion	10	0.515198	0.0264497	CDH13, MIA3, DAB1, ADAM10, ACVRL1, TNR, PODXL, CBLL1, ADAM22, RASA1	1375	43	13528	2.28803	1	0.570027	38.9084
GOTERM_BP_FAT	GO:0031281~positive regulation of cyclase activity	12	0.618238	0.02656	OPRM1, GNAL, CAP2, ADCY2, ADRB1, GNAQ, ADCY8, HTR7, ADCY5, CALCRL, ADCY10, TSHR	1375	57	13528	2.07127	1	0.568416	39.0355
GOTERM_BP_FAT	GO:0000052~citrulline metabolic process	4	0.206079	0.026748	PADI6, HTT, CPS1, PADI1	1375	7	13528	5.62203	1	0.567896	39.2516
GOTERM_BP_FAT	GO:0046653~tetrahydrofolate metabolic process	4	0.206079	0.026748	ALDH1L1, ALDH1L2, MTHFD1L, GCH1	1375	7	13528	5.62203	1	0.567896	39.2516
GOTERM_BP_FAT	GO:0045768~positive regulation of anti-apoptosis	8	0.412159	0.0277096	OPA1, ERBB4, PTK2B, LIFR, BRE, PRKAA1, ERC1, RASA1	1375	30	13528	2.62361	1	0.577815	40.3456
GOTERM_BP_FAT	GO:0051259~protein oligomerization	27	1.39104	0.0287576	SYT1, BLM, SLC6A1, ATL2, ATL1, PRKAG1, PRND, DPYS, CDH2, HPRT1, PDSS2, CTNNB1, GCH1, MTMR2, C1QTNF7, IGF1R, PRKAA2, CAT, TRPM8, SCUBE3, YWHAB, DGKH, COLEC12, ANXA5, IRS1, SBF2, ATG16L1	1375	174	13528	1.52667	1	0.588474	41.5167
GOTERM_BP_FAT	GO:0006208~pyrimidine base catabolic process	3	0.15456	0.028836	ALDH6A1, DPYS, DPYD	1375	3	13528	9.83855	1	0.586426	41.6034
GOTERM_BP_FAT	GO:0002669~positive regulation of T cell anergy	3	0.15456	0.028836	CBLB, CD3E, ITCH	1375	3	13528	9.83855	1	0.586426	41.6034
GOTERM_BP_FAT	GO:0002911~regulation of lymphocyte anergy	3	0.15456	0.028836	CBLB, CD3E, ITCH	1375	3	13528	9.83855	1	0.586426	41.6034
GOTERM_BP_FAT	GO:0002667~regulation of T cell anergy	3	0.15456	0.028836	CBLB, CD3E, ITCH	1375	3	13528	9.83855	1	0.586426	41.6034
GOTERM_BP_FAT	GO:0006210~thymine catabolic process	3	0.15456	0.028836	ALDH6A1, DPYS, DPYD	1375	3	13528	9.83855	1	0.586426	41.6034
GOTERM_BP_FAT	GO:0046113~nucleobase catabolic process	3	0.15456	0.028836	ALDH6A1, DPYS, DPYD	1375	3	13528	9.83855	1	0.586426	41.6034
GOTERM_BP_FAT	GO:0008356~asymmetric cell division	3	0.15456	0.028836	PARD3, PKHD1, ZBTB16	1375	3	13528	9.83855	1	0.586426	41.6034
GOTERM_BP_FAT	GO:0002913~positive regulation of lymphocyte anergy	3	0.15456	0.028836	CBLB, CD3E, ITCH	1375	3	13528	9.83855	1	0.586426	41.6034
GOTERM_BP_FAT	GO:0019859~thymine metabolic process	3	0.15456	0.028836	ALDH6A1, DPYS, DPYD	1375	3	13528	9.83855	1	0.586426	41.6034
GOTERM_BP_FAT	GO:0006829~zinc ion transport	7	0.360639	0.0294777	SLC39A11, SLC39A10, SLC39A9, SLC30A4, SLC30A9, SLC30A6, SLC30A7	1375	24	13528	2.86958	1	0.591557	42.3087
GOTERM_BP_FAT	GO:0007212~dopamine receptor signaling pathway	6	0.309119	0.0298395	OPRM1, GNAL, GNAO1, GNAQ, HTT, RGS9	1375	18	13528	3.27952	1	0.593076	42.7028
GOTERM_BP_FAT	GO:0008088~axon cargo transport	6	0.309119	0.0298395	APP, KIF4A, OPA1, HTT, DST, APBA1	1375	18	13528	3.27952	1	0.593076	42.7028
GOTERM_BP_FAT	GO:0016197~endosome transport	12	0.618238	0.0298748	ALS2, HTT, LYST, VIPAR, SNX1, EEA1, ERC1, LRP2, WIPI1, VPS26A, DCLK1, RHOBTB3	1375	58	13528	2.03556	1	0.590529	42.7411
GOTERM_BP_FAT	GO:0007601~visual perception	32	1.64863	0.0303062	ABLIM1, SLC45A2, RBP3, POU6F2, BBS9, RORB, CDH3, NR2E1, DTNBP1, PEX7, PDE6A, ERCC6, HMCN1, ELOVL4, IMPG1, USH2A, CDH23, OPA3, RPGR, OPA1, MYO3A, BFSP2, PCDH15, EYA4, EYS, GRM8, ATXN7, GRK7, RGS9, MERTK, CRYBA1, OPN3	1375	216	13528	1.45756	1	0.592892	43.2074
GOTERM_BP_FAT	GO:0050953~sensory perception of light stimulus	32	1.64863	0.0303062	ABLIM1, SLC45A2, RBP3, POU6F2, BBS9, RORB, CDH3, NR2E1, DTNBP1, PEX7, PDE6A, ERCC6, HMCN1, ELOVL4, IMPG1, USH2A, CDH23, OPA3, RPGR, OPA1, MYO3A, BFSP2, PCDH15, EYA4, EYS, GRM8, ATXN7, GRK7, RGS9, MERTK, CRYBA1, OPN3	1375	216	13528	1.45756	1	0.592892	43.2074
GOTERM_BP_FAT	GO:0044057~regulation of system process	43	2.21535	0.03087	ERBB4, SLC6A1, THRB, GRIK2, GRIK3, TACR1, SNCA, CTNND2, BDKRB2, CDH2, FKBP1B, NISCH, SLC1A3, GRIN2B, PPP3CA, CALCRL, CAMK2A, EGFR, PRKCA, KCNMA1, SLC8A1, GNAO1, FLT1, NTF3, HTT, MAP1B, NLGN1, PARK2, CPS1, LAMA2, GRM3, ABCG5, ADRB1, CHRM3, GRM8, P2RX3, ADRA1B, USP46, RYR2, CNTN4, PBX3, CACNA1C, CACNA1A	1375	309	13528	1.36912	1	0.596805	43.8114
GOTERM_BP_FAT	GO:0014706~striated muscle tissue development	20	1.0304	0.0309905	ALS2, TTN, FOXP1, GPHN, APP, IGSF8, ATG5, GATA6, PTCD2, DNER, SVIL, DMD, TDGF1, MYH11, ZFPM2, RARB, MKL2, PPP3CA, NRG1, IGFBP5	1375	119	13528	1.65354	1	0.595337	43.9397
GOTERM_BP_FAT	GO:0045761~regulation of adenylate cyclase activity	17	0.875837	0.031885	OPRM1, CAP2, ADCY2, ADCY8, ADCY5, NPR3, GABBR2, GNAL, GRM3, ADRB1, GNAQ, GRM8, GRM7, HTR7, CALCRL, ADCY10, TSHR	1375	96	13528	1.74224	1	0.603036	44.8835
GOTERM_BP_FAT	GO:0007270~nerve-nerve synaptic transmission	8	0.412159	0.0327558	ALS2, GABRB3, GRM8, SNCA, GRID2, PARK2, SHC3, CACNA1A	1375	31	13528	2.53898	1	0.61021	45.7878
GOTERM_BP_FAT	GO:0043112~receptor metabolic process	8	0.412159	0.0327558	ALS2, FUT8, GRIK2, DMD, SNCA, PPARG, CACNA1A, GHR	1375	31	13528	2.53898	1	0.61021	45.7878
GOTERM_BP_FAT	GO:0019216~regulation of lipid metabolic process	19	0.978877	0.0331172	KCNMA1, WDTC1, CAB39L, VAV3, THRB, PRKAG1, PRKAG2, SNCA, PPARG, RB1, NR3C1, ACACB, PPARGC1A, IRS1, BRCA1, SORBS1, PRKAA1, PRKAA2, CAB39	1375	112	13528	1.66904	1	0.61145	46.159
GOTERM_BP_FAT	GO:0030900~forebrain development	24	1.23648	0.0334712	DLC1, GNAO1, RFX4, ERBB4, IKZF1, HTT, CREB1, PRKG1, HPRT1, MECOM, NR2E1, GLI3, CTNNB1, TACC2, ALDH1A2, EYA1, APP, DAB1, GNAQ, FYN, NUMB, APAF1, LRP2, DCLK1	1375	152	13528	1.55345	1	0.612586	46.5202
GOTERM_BP_FAT	GO:0051349~positive regulation of lyase activity	12	0.618238	0.0334749	OPRM1, GNAL, CAP2, ADCY2, ADRB1, GNAQ, ADCY8, HTR7, ADCY5, CALCRL, ADCY10, TSHR	1375	59	13528	2.00106	1	0.609813	46.524
GOTERM_BP_FAT	GO:0048477~oogenesis	9	0.463679	0.0342697	EREG, PTK2B, DIAPH2, FIGLA, PAQR7, PDE3A, BMPR1B, SOHLH2, PAQR5	1375	38	13528	2.33018	1	0.61579	47.3266
GOTERM_BP_FAT	GO:0007605~sensory perception of sound	17	0.875837	0.0347215	COL4A3, CNTN5, MYO3A, DIAPH1, SPTBN4, PCDH15, SLC26A4, SLC17A8, EYA1, SLC1A3, CLIC5, GRM7, ATP6V0A4, TBL1X, CRYM, USH2A, CDH23	1375	97	13528	1.72428	1	0.617915	47.7778
GOTERM_BP_FAT	GO:0031399~regulation of protein modification process	41	2.11231	0.0354157	DLC1, ATG10, ZAK, BTRC, SNCA, PRKAG2, KITLG, PAX5, ANAPC10, BDKRB2, PRKAR2B, ERCC6, NDUFS4, ATG5, PTK2B, GAB1, TDGF1, PSMD1, PDGFC, RAPGEF4, PDGFD, PAK1, PSMD6, CD6, GHR, ANAPC1, EGFR, PRKCA, CD3E, ANAPC4, YWHAB, DOCK7, RICTOR, PRKCE, PPARGC1A, BRCA1, PPP1R9B, VEGFC, PSMD14, HIPK3, PIAS1	1375	295	13528	1.36739	1	0.622572	48.464
GOTERM_BP_FAT	GO:0007215~glutamate signaling pathway	7	0.360639	0.0355584	APP, GNAQ, GRIN2B, GRIK2, GRIK3, GRIK4, GRID2	1375	25	13528	2.75479	1	0.621343	48.604
GOTERM_BP_FAT	GO:0031572~G2/M transition DNA damage checkpoint	5	0.257599	0.0358491	BRCC3, BLM, RINT1, BRE, BRCA1	1375	13	13528	3.78406	1	0.621679	48.888
GOTERM_BP_FAT	GO:0008154~actin polymerization or depolymerization	6	0.309119	0.0372077	PAK2, GSN, DIAPH1, ARPC4, WASL, GAS7	1375	19	13528	3.10691	1	0.632924	50.1959
GOTERM_BP_FAT	GO:0060079~regulation of excitatory postsynaptic membrane potential	6	0.309119	0.0372077	ATXN1, GRIN2B, GRIK2, SNCA, GRID2, PPP3CA	1375	19	13528	3.10691	1	0.632924	50.1959
GOTERM_BP_FAT	GO:0051272~positive regulation of cell motion	17	0.875837	0.0377375	EGFR, PLD1, ADAM10, FLT1, ERBB4, TACR1, CBLL1, IRS1, CDH13, VEGFC, IGF1R, PRR5, MIA3, ARHGAP5, PTK2B, TDGF1, APC	1375	98	13528	1.70669	1	0.63555	50.6974
GOTERM_BP_FAT	GO:0007416~synaptogenesis	8	0.412159	0.0383795	NRCAM, APP, DNER, MAP1B, NLGN1, NRXN1, CDH2, CACNA1A	1375	32	13528	2.45964	1	0.639221	51.2986
GOTERM_BP_FAT	GO:0021954~central nervous system neuron development	8	0.412159	0.0383795	PRKCA, DCC, PTK2, GNAQ, HPRT1, NR2E1, DCLK1, EPHB1	1375	32	13528	2.45964	1	0.639221	51.2986
GOTERM_BP_FAT	GO:0045597~positive regulation of cell differentiation	33	1.70015	0.0389269	THRB, PPARG, KITLG, ITPKB, GLI3, CTNNB1, NRCAM, ROBO1, GATA6, TIAM1, NUMB, VWC2, ROBO2, NRG1, RUNX1, BOC, FNDC3B, APC, IL2RA, NTF3, IKZF1, ADAMTS20, MAP1B, RB1, SLIT2, NTRK3, VEGFC, CD86, HOPX, MAPK9, BMPR1B, ZFHX3, ACVR1	1375	229	13528	1.41778	1	0.641898	51.8058
GOTERM_BP_FAT	GO:0006109~regulation of carbohydrate metabolic process	9	0.463679	0.0394156	SORBS1, PRKAG1, PRKAG2, ADRA1B, NR3C1, PPP1CB, PPARGC1A, IRS1, NR1H4	1375	39	13528	2.27043	1	0.643961	52.2543
GOTERM_BP_FAT	GO:0051781~positive regulation of cell division	9	0.463679	0.0394156	FGF6, VEGFC, EREG, PTN, PDGFC, CAT, PDGFD, MACC1, APC	1375	39	13528	2.27043	1	0.643961	52.2543
GOTERM_BP_FAT	GO:0007613~memory	9	0.463679	0.0394156	GRIN2B, ADCY8, ITGA5, TACR1, ITGA8, GRM7, CHRNA7, PLCB1, VLDLR	1375	39	13528	2.27043	1	0.643961	52.2543
GOTERM_BP_FAT	GO:0007016~cytoskeletal anchoring at plasma membrane	4	0.206079	0.0396157	TLN2, ANK3, DMD, SPTBN4	1375	8	13528	4.91927	1	0.643262	52.4368
GOTERM_BP_FAT	GO:0016053~organic acid biosynthetic process	24	1.23648	0.0406623	BCAT1, PLD1, TBXAS1, HTT, PRKAG1, PRKAG2, ACACA, ASNS, ACACB, BRCA1, C9ORF3, PECR, TPI1, CYP39A1, SLC1A3, ELOVL5, SH3GLB1, ELOVL4, PRKAA1, ELOVL7, PRKAA2, ELOVL6, ACSL3, UGP2	1375	155	13528	1.52339	1	0.650467	53.3807
GOTERM_BP_FAT	GO:0046394~carboxylic acid biosynthetic process	24	1.23648	0.0406623	BCAT1, PLD1, TBXAS1, HTT, PRKAG1, PRKAG2, ACACA, ASNS, ACACB, BRCA1, C9ORF3, PECR, TPI1, CYP39A1, SLC1A3, ELOVL5, SH3GLB1, ELOVL4, PRKAA1, ELOVL7, PRKAA2, ELOVL6, ACSL3, UGP2	1375	155	13528	1.52339	1	0.650467	53.3807
GOTERM_BP_FAT	GO:0031279~regulation of cyclase activity	17	0.875837	0.0409385	OPRM1, CAP2, ADCY2, ADCY8, ADCY5, NPR3, GABBR2, GNAL, GRM3, ADRB1, GNAQ, GRM8, GRM7, HTR7, CALCRL, ADCY10, TSHR	1375	99	13528	1.68945	1	0.650446	53.6269
GOTERM_BP_FAT	GO:0010628~positive regulation of gene expression	73	3.76095	0.0431417	MEF2C, E2F3, ACVRL1, RSF1, THRB, NIF3L1, GRIP1, PPARG, ARNT2, MITF, RORB, TBP, RORA, GLI3, CTNNB1, ZBTB38, APP, ZNF148, GATA6, TDGF1, RARB, MKL2, YAP1, MKL1, STRN3, ESR1, RB1, MED13, ARID1B, MECOM, PPARGC1A, CD86, NCOA2, MAPK9, ZFPM2, PIAS1, ACVR1, BLM, ABLIM3, GLIS1, SOX5, PRKDC, AFAP1L2, MEIS2, BCL11B, POU2F1, NFAT5, MAML3, RUNX1, NFATC3, ARHGEF10L, NR1H4, KLF5, TAF1, RFX4, NTF3, IKZF1, TAF8, C…	1375	581	13528	1.23617	1	0.667556	55.5467
GOTERM_BP_FAT	GO:0032483~regulation of Rab protein signal transduction	10	0.515198	0.0444457	ALS2, WDR67, EVI5, TBC1D8, TBC1D5, RABGAP1L, TBC1D7, TBC1D1, TBC1D19, TBCK	1375	47	13528	2.09331	1	0.676178	56.6473
GOTERM_BP_FAT	GO:0051302~regulation of cell division	10	0.515198	0.0444457	FGF6, VEGFC, BLM, EREG, PTN, PDGFC, CAT, PDGFD, MACC1, APC	1375	47	13528	2.09331	1	0.676178	56.6473
GOTERM_BP_FAT	GO:0032313~regulation of Rab GTPase activity	10	0.515198	0.0444457	ALS2, WDR67, EVI5, TBC1D8, TBC1D5, RABGAP1L, TBC1D7, TBC1D1, TBC1D19, TBCK	1375	47	13528	2.09331	1	0.676178	56.6473
GOTERM_BP_FAT	GO:0001654~eye development	21	1.08192	0.0445355	SHROOM2, PTPRM, IKZF1, MITF, RORB, GLI3, NR2E1, COL5A2, STAT3, EPHB1, CTNNB1, ALDH1A2, MEIS2, BCL11B, POU2F1, CEP290, RARB, BMPR1B, CRYBA1, DSCAM, APC	1375	132	13528	1.56522	1	0.674439	56.7222
GOTERM_BP_FAT	GO:0006767~water-soluble vitamin metabolic process	9	0.463679	0.0450521	ME1, TPK1, NAMPT, NMNAT2, RFK, MCCC1, SLC19A3, KMO, TKTL1	1375	40	13528	2.21367	1	0.676273	57.1503
GOTERM_BP_FAT	GO:0008219~cell death	88	4.53375	0.0451407	DLC1, ALS2, MEF2C, ZAK, ATL1, FGF14, GRIK2, TBP, PAWR, SGMS1, DNASE1L3, ACVR1C, CTNNB1, CTNNBL1, BAG4, APP, NISCH, PAK2, CASP9, ATG5, ATXN10, GSN, UNC5A, TIAM1, GATA6, UNC5D, PAK1, DAP, DPP6, CASP2, ARHGEF3, MAGI3, OPA1, KIF5A, ARHGEF16, APTX, DAPK2, ECT2, STK3, ELMO1, TRIM35, EYA2, HIPK3, LCK, KALRN, DCC, GULP1, C5, AKAP13, PRKDC, ZBTB16, HPRT1, MST4, TNFRSF1B, DOCK1, TTBK2, SH3GLB1, PTK2B, TNFR…	1375	719	13528	1.20416	1	0.674548	57.2233
GOTERM_BP_FAT	GO:0048265~response to pain	6	0.309119	0.0455949	GRIN2B, TACR1, P2RX3, SCN9A, CACNA1A, GCH1	1375	20	13528	2.95156	1	0.675848	57.5959
GOTERM_BP_FAT	GO:0050905~neuromuscular process	12	0.618238	0.0460908	KCNMA1, APP, SLC1A3, GRIN2B, CLIC5, GRID2, PCDH15, PARK2, CACNA1A, GCH1, CDH23, CTNNA2	1375	62	13528	1.90423	1	0.677465	57.9991
GOTERM_BP_FAT	GO:0045664~regulation of neuron differentiation	21	1.08192	0.0476217	MAP1B, NLGN1, SOX5, CDH2, NR2E1, SLIT2, RUFY3, NRCAM, NTRK3, PTK2, EYA1, ROBO1, TIAM1, NUMB, VWC2, CDK5RAP3, ROBO2, CNTN4, CDK5RAP2, CACNA1A, KALRN	1375	133	13528	1.55345	1	0.687254	59.2211
GOTERM_BP_FAT	GO:0006470~protein amino acid dephosphorylation	21	1.08192	0.0476217	PTPRJ, PTPRD, PTPRM, PTPN2, PTPRG, PTPRN2, SSH2, DUSP22, PTPRT, PPP1CB, TPTE, RNGTT, MTMR2, MTM1, EYA1, EYA2, PPM1E, PTPLA, PPM1L, PPP3CA, MTMR6	1375	133	13528	1.55345	1	0.687254	59.2211
GOTERM_BP_FAT	GO:0030817~regulation of cAMP biosynthetic process	17	0.875837	0.0479157	OPRM1, CAP2, ADCY2, ADCY8, ADCY5, NPR3, GABBR2, GNAL, GRM3, ADRB1, GNAQ, GRM8, GRM7, HTR7, CALCRL, ADCY10, TSHR	1375	101	13528	1.65599	1	0.687163	59.452
GOTERM_BP_FAT	GO:0051339~regulation of lyase activity	17	0.875837	0.0479157	OPRM1, CAP2, ADCY2, ADCY8, ADCY5, NPR3, GABBR2, GNAL, GRM3, ADRB1, GNAQ, GRM8, GRM7, HTR7, CALCRL, ADCY10, TSHR	1375	101	13528	1.65599	1	0.687163	59.452
GOTERM_BP_FAT	GO:0060537~muscle tissue development	20	1.0304	0.0479408	ALS2, TTN, FOXP1, GPHN, APP, IGSF8, ATG5, GATA6, PTCD2, DNER, SVIL, DMD, TDGF1, MYH11, ZFPM2, RARB, MKL2, PPP3CA, NRG1, IGFBP5	1375	125	13528	1.57417	1	0.684989	59.4716
GOTERM_BP_FAT	GO:0051350~negative regulation of lyase activity	11	0.566718	0.0481906	OPRM1, GNAL, GRM3, ADCY2, ADCY8, GRM8, GRM7, ADCY5, GABBR2, NPR3, ADCY10	1375	55	13528	1.96771	1	0.684572	59.6667
GOTERM_BP_FAT	GO:0031280~negative regulation of cyclase activity	11	0.566718	0.0481906	OPRM1, GNAL, GRM3, ADCY2, ADCY8, GRM8, GRM7, ADCY5, GABBR2, NPR3, ADCY10	1375	55	13528	1.96771	1	0.684572	59.6667
GOTERM_BP_FAT	GO:0007194~negative regulation of adenylate cyclase activity	11	0.566718	0.0481906	OPRM1, GNAL, GRM3, ADCY2, ADCY8, GRM8, GRM7, ADCY5, GABBR2, NPR3, ADCY10	1375	55	13528	1.96771	1	0.684572	59.6667
GOTERM_BP_FAT	GO:0010975~regulation of neuron projection development	13	0.669758	0.0482141	MAP1B, CDH2, RUFY3, SLIT2, NTRK3, NRCAM, PTK2, TIAM1, ROBO1, NUMB, ROBO2, CACNA1A, KALRN	1375	70	13528	1.82716	1	0.682412	59.6849
GOTERM_BP_FAT	GO:0044093~positive regulation of molecular function	73	3.76095	0.0488134	DLC1, ALS2, OPRM1, CASR, ADCY2, ZAK, ADCY8, PRKAG1, BTRC, ADCY5, TACR1, PRKAG2, LPAR1, MAP3K7, PRKAR2B, DAB1, MAP3K4, CASP9, GAB1, TDGF1, PSMD1, PDGFC, CHRNA7, CAT, PAK1, CALCRL, ADCY10, PSMD6, NRG1, GHR, EGFR, ANAPC1, RALBP1, ANAPC4, PPP1CB, IRS1, GNAL, ADRB1, GNAQ, EREG, HTR7, LCK, ERC1, TSHR, PARD3, PKHD1, C5, KITLG, ANAPC10, GCH1, SERINC5, ERCC6, PTK2B, PRKAA1, AGK, CAMK2A, COL4A3, CAP2, GNAO…	1375	586	13528	1.22562	1	0.684697	60.1491
GOTERM_BP_FAT	GO:0033077~T cell differentiation in the thymus	7	0.360639	0.0499895	DOCK2, CD3E, MINK1, PRKDC, ITPKB, CTNNB1, APC	1375	27	13528	2.55073	1	0.691265	61.0453
GOTERM_BP_FAT	GO:0016265~death	88	4.53375	0.0526695	DLC1, ALS2, MEF2C, ZAK, ATL1, FGF14, GRIK2, TBP, PAWR, SGMS1, DNASE1L3, ACVR1C, CTNNB1, CTNNBL1, BAG4, APP, NISCH, PAK2, CASP9, ATG5, ATXN10, GSN, UNC5A, TIAM1, GATA6, UNC5D, PAK1, DAP, DPP6, CASP2, ARHGEF3, MAGI3, OPA1, KIF5A, ARHGEF16, APTX, DAPK2, ECT2, STK3, ELMO1, TRIM35, EYA2, HIPK3, LCK, KALRN, DCC, GULP1, C5, AKAP13, PRKDC, ZBTB16, HPRT1, MST4, TNFRSF1B, DOCK1, TTBK2, SH3GLB1, PTK2B, TNFR…	1375	724	13528	1.19585	1	0.708354	63.0167
GOTERM_BP_FAT	GO:0000082~G1/S transition of mitotic cell cycle	11	0.566718	0.053554	EGFR, BCAT1, MNAT1, DBF4, CAMK2D, RB1, PPP3CA, PPP1CB, CAMK2A, RBBP8, ACVR1	1375	56	13528	1.93257	1	0.712248	63.6464
GOTERM_BP_FAT	GO:0060083~smooth muscle contraction involved in micturition	3	0.15456	0.0538072	KCNMA1, TACR1, CACNA1C	1375	4	13528	7.37891	1	0.711752	63.8248
GOTERM_BP_FAT	GO:0015812~gamma-aminobutyric acid transport	3	0.15456	0.0538072	SLC6A1, CACNA1A, APBA1	1375	4	13528	7.37891	1	0.711752	63.8248
GOTERM_BP_FAT	GO:0043569~negative regulation of insulin-like growth factor receptor signaling pathway	3	0.15456	0.0538072	ATXN1, ATXN7, IGFBP5	1375	4	13528	7.37891	1	0.711752	63.8248
GOTERM_BP_FAT	GO:0046058~cAMP metabolic process	6	0.309119	0.0550164	ADCY2, ADCY8, ADCY5, PDE8B, PDE4D, ADCY10	1375	21	13528	2.81101	1	0.717716	64.6653
GOTERM_BP_FAT	GO:0018210~peptidyl-threonine modification	6	0.309119	0.0550164	PRKCA, GALNT2, TAF1, HIPK3, TNKS, GALNT13	1375	21	13528	2.81101	1	0.717716	64.6653
GOTERM_BP_FAT	GO:0005513~detection of calcium ion	4	0.206079	0.0550327	SYT1, CASR, RYR2, KCNIP1	1375	9	13528	4.37269	1	0.715626	64.6765
GOTERM_BP_FAT	GO:0002040~sprouting angiogenesis	4	0.206079	0.0550327	CDH13, ROBO1, CCBE1, SLIT2	1375	9	13528	4.37269	1	0.715626	64.6765
GOTERM_BP_FAT	GO:0030814~regulation of cAMP metabolic process	17	0.875837	0.0556907	OPRM1, CAP2, ADCY2, ADCY8, ADCY5, NPR3, GABBR2, GNAL, GRM3, ADRB1, GNAQ, GRM8, GRM7, HTR7, CALCRL, ADCY10, TSHR	1375	103	13528	1.62384	1	0.71781	65.126
GOTERM_BP_FAT	GO:0051329~interphase of mitotic cell cycle	17	0.875837	0.0556907	EGFR, BCAT1, TAF1, BLM, DBF4, ANAPC4, ANAPC10, RB1, PPP1CB, FOXN3, RBBP8, MNAT1, APP, CAMK2D, PPP3CA, CAMK2A, ACVR1	1375	103	13528	1.62384	1	0.71781	65.126
GOTERM_BP_FAT	GO:0010557~positive regulation of macromolecule biosynthetic process	80	4.12159	0.0574673	MEF2C, E2F3, ACVRL1, RSF1, THRB, NIF3L1, GRIP1, MITF, PPARG, ARNT2, TBP, RORB, PAWR, RORA, GLI3, CTNNB1, ZBTB38, APP, ZNF148, GATA6, TDGF1, PDGFC, RARB, MKL2, YAP1, MKL1, CD3E, STRN3, RB1, MED13, ARID1B, MECOM, PPARGC1A, IRS1, CD86, NCOA2, EREG, ZFPM2, PIAS1, ACVR1, BLM, ABLIM3, GLIS1, SOX5, KITLG, PRKDC, AFAP1L2, IGF1R, MEIS2, SORBS1, PTK2B, BCL11B, POU2F1, NFAT5, TNKS, MAML3, RUNX1, NFATC3, ARH…	1375	654	13528	1.20349	1	0.727151	66.3126
GOTERM_BP_FAT	GO:0045941~positive regulation of transcription	70	3.60639	0.0577499	MEF2C, E2F3, ACVRL1, RSF1, THRB, NIF3L1, GRIP1, PPARG, ARNT2, MITF, RORB, TBP, RORA, GLI3, CTNNB1, ZBTB38, APP, ZNF148, GATA6, TDGF1, RARB, MKL2, YAP1, MKL1, STRN3, RB1, MED13, ARID1B, MECOM, PPARGC1A, CD86, NCOA2, ZFPM2, PIAS1, ACVR1, BLM, ABLIM3, GLIS1, SOX5, PRKDC, AFAP1L2, MEIS2, BCL11B, POU2F1, NFAT5, MAML3, RUNX1, NFATC3, ARHGEF10L, NR1H4, KLF5, TAF1, RFX4, NTF3, IKZF1, TAF8, CREB1, TP53BP1…	1375	564	13528	1.2211	1	0.7268	66.4978
GOTERM_BP_FAT	GO:0035051~cardiac cell differentiation	7	0.360639	0.058372	ATG5, GATA6, TDGF1, RARB, NRG1, TTN, FOXP1	1375	28	13528	2.45964	1	0.728584	66.9022
GOTERM_BP_FAT	GO:0009110~vitamin biosynthetic process	7	0.360639	0.058372	ME1, TPK1, NAMPT, NMNAT2, ALDH1A2, RFK, KMO	1375	28	13528	2.45964	1	0.728584	66.9022
GOTERM_BP_FAT	GO:0007173~epidermal growth factor receptor signaling pathway	7	0.360639	0.058372	EGFR, NCK2, EREG, PTK2B, TDGF1, GAB1, SHC3	1375	28	13528	2.45964	1	0.728584	66.9022
GOTERM_BP_FAT	GO:0010906~regulation of glucose metabolic process	8	0.412159	0.0588884	SORBS1, PRKAG1, PRKAG2, ADRA1B, NR3C1, PPP1CB, PPARGC1A, IRS1	1375	35	13528	2.24881	1	0.729684	67.2343
GOTERM_BP_FAT	GO:0048747~muscle fiber development	8	0.412159	0.0588884	ALS2, GPHN, APP, DNER, PTCD2, MYH11, PPP3CA, TTN	1375	35	13528	2.24881	1	0.729684	67.2343
GOTERM_BP_FAT	GO:0050770~regulation of axonogenesis	11	0.566718	0.0592974	NRCAM, NTRK3, PTK2, TIAM1, ROBO1, MAP1B, ROBO2, CDH2, SLIT2, CACNA1A, RUFY3	1375	57	13528	1.89867	1	0.730109	67.4951
GOTERM_BP_FAT	GO:0048738~cardiac muscle tissue development	11	0.566718	0.0592974	ATG5, GATA6, PTCD2, TDGF1, MYH11, ZFPM2, RARB, MKL2, NRG1, TTN, FOXP1	1375	57	13528	1.89867	1	0.730109	67.4951
GOTERM_BP_FAT	GO:0034330~cell junction organization	11	0.566718	0.0592974	DLC1, SHROOM2, SORBS1, ITGA6, TLN2, ITGA5, PTK2B, NUMB, NLGN4X, ACTN1, APC	1375	57	13528	1.89867	1	0.730109	67.4951
GOTERM_BP_FAT	GO:0001822~kidney development	16	0.824317	0.0599195	PKHD1, FBN1, NID1, ZBTB16, GLI3, SLIT2, ALDH1A2, EYA1, INVS, ITGA8, PTCD2, CEP290, ROBO2, RARB, PCSK5, APC	1375	96	13528	1.63976	1	0.731827	67.888
GOTERM_BP_FAT	GO:0007276~gamete generation	51	2.62751	0.0600742	PRKAG1, MAEL, PAX5, TBP, SOHLH2, SPAG16, PGR, ZNF148, DDX25, PIWIL4, ADCY10, FNDC3A, FANCC, KHDRBS3, HERC2, MORC1, MAST2, EREG, SLC26A8, CATSPER3, CELF4, TXNRD3, PSME4, ACVR1, CATSPERB, AGFG1, TDRD7, DIAPH2, FIGLA, PRKDC, PAQR7, SPO11, ZBTB16, PAQR5, CDYL, NDRG3, PTK2B, SPAG11B, SPAG11A, PPP2R2B, SPATA5, TDRD1, DNMT3A, HTT, TMBIM6, AFF4, PDE3A, HERPUD2, SLC9A10, ATM, TSGA10, BMPR1B	1375	395	13528	1.27029	1	0.730695	67.985
GOTERM_BP_FAT	GO:0007292~female gamete generation	12	0.618238	0.061613	PGR, EREG, PTK2B, DIAPH2, FIGLA, PAQR7, PDE3A, SPO11, BMPR1B, ATM, SOHLH2, PAQR5	1375	65	13528	1.81635	1	0.737834	68.9349
GOTERM_BP_FAT	GO:0006875~cellular metal ion homeostasis	28	1.44256	0.0626688	CASR, GRIK2, TACR1, BDKRB2, LPAR1, CCL28, FKBP1B, ANXA7, APP, SLC24A3, PTK2B, CAMK2D, CHRNA7, NEDD4L, PRKCA, KCNMA1, SLC8A1, TRPM8, ITPR1, PRKCB, CXCL13, RYR3, LCK, PLCG2, RYR2, EPOR, CACNA1C, CACNA1A	1375	196	13528	1.40551	1	0.74195	69.5712
GOTERM_BP_FAT	GO:0046903~secretion	40	2.06079	0.0639807	SYT1, AQP9, TACR1, ILDR2, BDKRB2, TPD52, PEX5L, FKBP1B, SCTR, KCNJ1, MIA3, NISCH, SYN3, SYN2, NFAT5, EXOC4, RAPGEF4, NEDD4L, PCSK6, PCSK5, APBA1, SCAMP1, KCNMA1, NOX5, HTT, ERP29, NLGN1, SCRN1, CADPS, ABCG5, TRIM36, CADPS2, SLC26A7, STXBP5, LRP2, UNC13C, CACNA1C, ATP6V0A4, CACNA1A, EXOC6B	1375	300	13528	1.31181	1	0.747404	70.3447
GOTERM_BP_FAT	GO:0007626~locomotory behavior	37	1.90623	0.0643989	OPRM1, ALS2, NRP2, SNCA, C5, ASTN1, CCL28, APP, DOCK2, NPAS3, ROBO1, ROBO2, APBA1, DSCAM, CDH23, PRKCA, KCNMA1, PLD1, GNAO1, RALBP1, HTT, SPTBN4, PARK2, FIG4, SLIT2, CCL17, ATXN1, EPHA4, CXCL13, LYST, ADRA1B, ABAT, PBX3, CACNA1C, CMTM4, TSHR, CACNA1A	1375	274	13528	1.32856	1	0.747753	70.5874
GOTERM_BP_FAT	GO:0043547~positive regulation of GTPase activity	6	0.309119	0.0654752	ALS2, GNAO1, RALBP1, PTK2B, DOCK7, RGS9	1375	22	13528	2.68324	1	0.751721	71.2032
GOTERM_BP_FAT	GO:0045944~positive regulation of transcription from RNA polymerase II promoter	48	2.47295	0.0658579	MEF2C, THRB, ABLIM3, ARNT2, MITF, GLIS1, PPARG, SOX5, PRKDC, RORA, ZBTB38, CTNNB1, APP, MEIS2, GATA6, ZNF148, BCL11B, TDGF1, NFAT5, POU2F1, MAML3, YAP1, MKL2, RARB, RUNX1, NFATC3, ARHGEF10L, NR1H4, TAF1, RFX4, NTF3, IKZF1, STRN3, CREB1, MAML2, RB1, MED13, MECOM, PPARGC1A, STAT3, ATF6, ATXN1, MNAT1, NCOA2, ATXN7, ZFPM2, TBL1X, NR5A2	1375	371	13528	1.27291	1	0.751847	71.4193
GOTERM_BP_FAT	GO:0008104~protein localization	104	5.35806	0.0670439	ALS2, RAB3GAP2, GRIK2, CTNNB1, VPS13C, ANK3, KIFAP3, TRAK1, VIPAR, CEP290, VPS13B, SCAMP1, EGFR, GOLT1A, ERP29, RINT1, FUT10, LRP1B, VPS41, LYST, AKAP7, ERC1, RAB10, NUP43, VPS26A, FRAS1, COPZ2, RTP2, DERL2, SNX1, CCDC91, RIMS2, MIA3, TRAM2, DMD, TNKS, SYS1, RANBP17, CUBN, TAF3, HTT, LOC100128542, SPTBN4, NDC80, PPIH, CBLB, CADPS2, ATG16L1, CLTCL1, TSG101, MLPH, TLN2, GRIP1, PPARG, GLI3, PEX7, IM…	1375	882	13528	1.1601	1	0.756277	72.079
GOTERM_BP_FAT	GO:0009123~nucleoside monophosphate metabolic process	12	0.618238	0.0674647	ADCY2, ADCY8, ADCY5, ADK, PDE5A, AK3, PDE8B, PDE4D, DPYD, RORA, ADCY10, PRPS1	1375	66	13528	1.78883	1	0.756579	72.3096
GOTERM_BP_FAT	GO:0010970~microtubule-based transport	7	0.360639	0.0675427	APP, KIF4A, OPA1, HTT, RHOT1, DST, APBA1	1375	29	13528	2.37482	1	0.755074	72.3522
GOTERM_BP_FAT	GO:0070646~protein modification by small protein removal	7	0.360639	0.0675427	SUPT3H, PSMD14, SENP1, BRCC3, ATXN7, USP12, USP46	1375	29	13528	2.37482	1	0.755074	72.3522
GOTERM_BP_FAT	GO:0051325~interphase	17	0.875837	0.0689187	EGFR, BCAT1, TAF1, BLM, DBF4, ANAPC4, ANAPC10, RB1, PPP1CB, FOXN3, RBBP8, MNAT1, APP, CAMK2D, PPP3CA, CAMK2A, ACVR1	1375	106	13528	1.57788	1	0.760348	73.0927
GOTERM_BP_FAT	GO:0051130~positive regulation of cellular component organization	26	1.33952	0.0693301	TACR1, SNCA, ASZ1, CBLL1, SORBS1, TIAM1, ROBO1, NUMB, ROBO2, TNKS, NEDD4L, ARHGEF10L, TERF2, APC, PRKCA, TAF1, MAP1B, CENPE, RICTOR, PPARGC1A, SLIT2, NTRK3, NCK2, EREG, FAF1, CLEC7A	1375	181	13528	1.41327	1	0.760574	73.3104
GOTERM_BP_FAT	GO:0007156~homophilic cell adhesion	20	1.0304	0.0706545	MPZL2, PTPRM, CLSTN2, PCDH11Y, PCDH9, PTPRT, PCDH15, CDH2, PCDHA1, CDH3, PCDH19, CDH12, CDH13, CDH17, ROBO1, CDH18, CDH19, ROBO2, CDH23, CDH11	1375	131	13528	1.50207	1	0.765401	74.0001
GOTERM_BP_FAT	GO:0001932~regulation of protein amino acid phosphorylation	25	1.288	0.071064	ZAK, PRKAG2, KITLG, BDKRB2, PRKAR2B, NDUFS4, ERCC6, PTK2B, TDGF1, GAB1, PDGFC, RAPGEF4, PAK1, PDGFD, CD6, GHR, PRKCA, EGFR, CD3E, DOCK7, RICTOR, PRKCE, VEGFC, PPP1R9B, HIPK3	1375	173	13528	1.42176	1	0.765587	74.2099
GOTERM_BP_FAT	GO:0009081~branched chain family amino acid metabolic process	5	0.257599	0.0715551	BCAT1, ALDH6A1, MCCC2, MCCC1, GHR	1375	16	13528	3.07455	1	0.766175	74.4594
GOTERM_BP_FAT	GO:0031576~G2/M transition checkpoint	5	0.257599	0.0715551	BRCC3, BLM, RINT1, BRE, BRCA1	1375	16	13528	3.07455	1	0.766175	74.4594
GOTERM_BP_FAT	GO:0015800~acidic amino acid transport	5	0.257599	0.0715551	SLC17A8, SLC1A3, SLC25A13, SLC6A1, HTT	1375	16	13528	3.07455	1	0.766175	74.4594
GOTERM_BP_FAT	GO:0006760~folic acid and derivative metabolic process	5	0.257599	0.0715551	MTHFS, ALDH1L1, ALDH1L2, MTHFD1L, GCH1	1375	16	13528	3.07455	1	0.766175	74.4594
GOTERM_BP_FAT	GO:0051254~positive regulation of RNA metabolic process	60	3.09119	0.072108	MEF2C, E2F3, NIF3L1, THRB, GRIP1, PPARG, ARNT2, MITF, RORB, RORA, CTNNB1, ZBTB38, APP, ZNF148, GATA6, TDGF1, YAP1, MKL2, RARB, STRN3, RB1, ARID1B, MED13, MECOM, PPARGC1A, NCOA2, ZFPM2, PIAS1, ABLIM3, GLIS1, SOX5, PRKDC, AFAP1L2, MEIS2, ERCC6, BCL11B, POU2F1, NFAT5, MAML3, RUNX1, NFATC3, NR1H4, ARHGEF10L, TAF1, NTF3, IKZF1, RFX4, TAF8, CREB1, TP53BP1, MAML2, ESRRG, STAT3, BRCA1, ATF6, ATXN1, MNAT1…	1375	481	13528	1.22726	1	0.767058	74.7376
GOTERM_BP_FAT	GO:0006911~phagocytosis, engulfment	4	0.206079	0.0728445	DOCK1, GULP1, CLEC7A, ELMO1	1375	10	13528	3.93542	1	0.768818	75.1037
GOTERM_BP_FAT	GO:0014074~response to purine	4	0.206079	0.0728445	GNAL, SLC6A1, PPARG, RYR2	1375	10	13528	3.93542	1	0.768818	75.1037
GOTERM_BP_FAT	GO:0051149~positive regulation of muscle cell differentiation	4	0.206079	0.0728445	HOPX, NRG1, ZFHX3, BOC	1375	10	13528	3.93542	1	0.768818	75.1037
GOTERM_BP_FAT	GO:0006766~vitamin metabolic process	13	0.669758	0.0746043	SCPEP1, ME1, NMNAT2, NAMPT, KMO, SLC19A3, TKTL1, TPK1, ALDH1A2, RFK, MCCC1, LRP2, BCO2	1375	75	13528	1.70535	1	0.775381	75.9582
GOTERM_BP_FAT	GO:0051094~positive regulation of developmental process	37	1.90623	0.0759646	THRB, PPARG, KITLG, ITPKB, GLI3, CTNNB1, NRCAM, ROBO1, GATA6, TIAM1, NUMB, VWC2, CHRNA7, ROBO2, MKL2, NRG1, RUNX1, DDAH1, BOC, FNDC3B, APC, PRKCA, IL2RA, NTF3, IKZF1, ADAMTS20, MAP1B, RB1, SLIT2, NTRK3, VEGFC, CD86, HOPX, MAPK9, BMPR1B, ZFHX3, ACVR1	1375	278	13528	1.30945	1	0.779891	76.5997
GOTERM_BP_FAT	GO:0051291~protein heterooligomerization	10	0.515198	0.0764977	IGF1R, SCUBE3, PRKAG1, YWHAB, PRKAA2, CDH2, IRS1, PDSS2, CTNNB1, GCH1	1375	52	13528	1.89203	1	0.780558	76.8467
GOTERM_BP_FAT	GO:0050767~regulation of neurogenesis	24	1.23648	0.0767678	NTF3, PPARG, MAP1B, NLGN1, SOX5, CDH2, NR2E1, SLIT2, RUFY3, NRCAM, NTRK3, VEGFC, PTK2, EYA1, ROBO1, TIAM1, NUMB, VWC2, CDK5RAP3, ROBO2, CNTN4, CDK5RAP2, CACNA1A, KALRN	1375	166	13528	1.42244	1	0.780031	76.9708
GOTERM_BP_FAT	GO:0060078~regulation of postsynaptic membrane potential	6	0.309119	0.0769624	ATXN1, GRIN2B, GRIK2, SNCA, GRID2, PPP3CA	1375	23	13528	2.56658	1	0.779169	77.0599
GOTERM_BP_FAT	GO:0007044~cell-substrate junction assembly	6	0.309119	0.0769624	DLC1, SORBS1, ITGA6, ITGA5, PTK2B, ACTN1	1375	23	13528	2.56658	1	0.779169	77.0599
GOTERM_BP_FAT	GO:0015807~L-amino acid transport	6	0.309119	0.0769624	SLC1A3, SLC6A1, HTT, SLC43A1, CACNA1A, APBA1	1375	23	13528	2.56658	1	0.779169	77.0599
GOTERM_BP_FAT	GO:0042364~water-soluble vitamin biosynthetic process	6	0.309119	0.0769624	ME1, TPK1, NAMPT, NMNAT2, RFK, KMO	1375	23	13528	2.56658	1	0.779169	77.0599
GOTERM_BP_FAT	GO:0031328~positive regulation of cellular biosynthetic process	82	4.22463	0.0777592	MEF2C, E2F3, ACVRL1, RSF1, THRB, NIF3L1, GRIP1, MITF, PPARG, ARNT2, TBP, RORB, PAWR, RORA, GLI3, CTNNB1, ZBTB38, APP, ZNF148, GATA6, TDGF1, PDGFC, RARB, MKL2, YAP1, MKL1, DDAH1, EGFR, CD3E, STRN3, RB1, MED13, ARID1B, MECOM, PPARGC1A, IRS1, CD86, NCOA2, EREG, ZFPM2, PIAS1, ACVR1, BLM, ABLIM3, GLIS1, SOX5, KITLG, PRKDC, AFAP1L2, IGF1R, MEIS2, SORBS1, PTK2B, BCL11B, POU2F1, NFAT5, TNKS, MAML3, RUNX1…	1375	685	13528	1.17775	1	0.781012	77.4212
GOTERM_BP_FAT	GO:0043632~modification-dependent macromolecule catabolic process	70	3.60639	0.0777953	HECW2, TSG101, BTRC, SENP5, KLHL3, CD2AP, SENP7, CNOT4, ZYG11B, WWP2, WWP1, PSMD1, USP12, NSMCE2, ITCH, RNF149, PSMD6, USP15, ANAPC1, BRCC3, ANAPC4, HERC6, HERC4, HERC2, SENP1, HUWE1, TRIM33, FBXO16, UBR5, FBXL4, RAD18, FBXL7, PIAS1, USP24, ASB7, FBXL2, ATG10, DERL2, UBE3A, ANAPC13, UBA6, ANAPC10, CBLL1, ZBTB16, C12ORF51, FBXW7, STAMBPL1, HECTD2, RNF11, NEDD4L, USP34, RNF144B, UFSP2, UBE4A, HACE1…	1375	574	13528	1.19982	1	0.779452	77.4375
GOTERM_BP_FAT	GO:0019941~modification-dependent protein catabolic process	70	3.60639	0.0777953	HECW2, TSG101, BTRC, SENP5, KLHL3, CD2AP, SENP7, CNOT4, ZYG11B, WWP2, WWP1, PSMD1, USP12, NSMCE2, ITCH, RNF149, PSMD6, USP15, ANAPC1, BRCC3, ANAPC4, HERC6, HERC4, HERC2, SENP1, HUWE1, TRIM33, FBXO16, UBR5, FBXL4, RAD18, FBXL7, PIAS1, USP24, ASB7, FBXL2, ATG10, DERL2, UBE3A, ANAPC13, UBA6, ANAPC10, CBLL1, ZBTB16, C12ORF51, FBXW7, STAMBPL1, HECTD2, RNF11, NEDD4L, USP34, RNF144B, UFSP2, UBE4A, HACE1…	1375	574	13528	1.19982	1	0.779452	77.4375
GOTERM_BP_FAT	GO:0010033~response to organic substance	86	4.43071	0.0783848	PNLIP, ADCY2, AQP9, SLC6A1, ADCY8, TACR1, ADCY5, SNCA, PPARG, ARNT2, ILDR2, ACVR1C, CTNNB1, PRKAR2B, NDUFS4, GRIN2B, GSN, GAB1, SERPINA1, CHRNA7, ADCY10, GHR, KCNMA1, PRKCA, EGFR, PLD1, ADAM10, STRN3, LIFR, ESR1, FBP1, MGP, COLEC12, IRS1, GNAL, RYR2, ABAT, EIF2AK4, ME1, DERL2, ERBB4, COL3A1, ASZ1, PRKDC, ASNS, GNG12, NR3C1, HPRT1, FKBP1B, CPN1, GCH1, IL12RB2, PHIP, ALDH1A2, IGF1R, SORBS1, PTK2B, …	1375	721	13528	1.17353	1	0.780359	77.7011
GOTERM_BP_FAT	GO:0030902~hindbrain development	11	0.566718	0.0788634	DLC1, ALDH1A2, DAB1, NCOA2, RFX4, PLXNA2, MYO16, CEP290, RORA, CACNA1A, CTNNA2	1375	60	13528	1.80373	1	0.780768	77.9131
GOTERM_BP_FAT	GO:0007017~microtubule-based process	34	1.75167	0.0799207	KIF4A, DNAH14, ASZ1, ARPC4, DNAH8, CTNNB1, APP, RANBP9, PTK2, KIFAP3, CLASP1, TNKS, APBA1, KIF2A, OPA1, HTT, KIF5A, MAP1B, KTN1, DOCK7, CENPE, NDC80, KIF16B, BRCA1, TACC2, EML4, SASS6, SPAG5, RHOT1, DYNLRB2, NCOR1, DST, DYNC1I2, KIF26B	1375	253	13528	1.32218	1	0.783687	78.3745
GOTERM_BP_FAT	GO:0032869~cellular response to insulin stimulus	12	0.618238	0.0802112	PHIP, IGF1R, WDTC1, SORBS1, PTPN2, GAB1, PPARG, FBP1, PRKDC, IRS1, GHR, VLDLR	1375	68	13528	1.73621	1	0.783263	78.4997
GOTERM_BP_FAT	GO:0009891~positive regulation of biosynthetic process	83	4.27615	0.0811983	MEF2C, E2F3, ACVRL1, RSF1, THRB, NIF3L1, GRIP1, MITF, PPARG, ARNT2, TBP, RORB, PAWR, RORA, GLI3, CTNNB1, ZBTB38, APP, ZNF148, GATA6, TDGF1, PDGFC, RARB, MKL2, YAP1, MKL1, DDAH1, EGFR, CD3E, STRN3, RB1, MED13, ARID1B, MECOM, PPARGC1A, IRS1, CD86, NCOA2, EREG, ZFPM2, PIAS1, ACVR1, BLM, ABLIM3, GLIS1, SOX5, KITLG, PRKDC, AFAP1L2, IGF1R, MEIS2, SORBS1, PTK2B, BCL11B, POU2F1, NFAT5, TNKS, PRKAA1, MAML…	1375	695	13528	1.17496	1	0.785817	78.92
GOTERM_BP_FAT	GO:0019953~sexual reproduction	57	2.93663	0.0819201	SMCP, PRKAG1, MAEL, PAX5, TBP, SOHLH2, SPAG16, PGR, ZNF148, DDX25, PIWIL4, ADCY10, FNDC3A, FANCC, KHDRBS3, FUT10, HERC2, MORC1, IGSF8, TRIM36, MAST2, EREG, SLC26A8, CATSPER3, CELF4, TXNRD3, PSME4, ACVR1, CATSPERB, AGFG1, TDRD7, DIAPH2, FIGLA, PRKDC, PAQR7, SPO11, ZBTB16, PAQR5, CDYL, NDRG3, PTK2B, SPAG11B, SPAG11A, PPP2R2B, SPATA5, TDRD1, DNMT3A, HTT, TMBIM6, SPTBN4, AFF4, PDE3A, HERPUD2, SLC9A10…	1375	458	13528	1.22445	1	0.78721	79.2223
GOTERM_BP_FAT	GO:0050932~regulation of pigment cell differentiation	3	0.15456	0.0837244	GNAQ, ADAMTS20, KITLG	1375	5	13528	5.90313	1	0.793032	79.9603
GOTERM_BP_FAT	GO:0042723~thiamin and derivative metabolic process	3	0.15456	0.0837244	TPK1, SLC19A3, TKTL1	1375	5	13528	5.90313	1	0.793032	79.9603
GOTERM_BP_FAT	GO:0034587~piRNA metabolic process	3	0.15456	0.0837244	MAEL, PIWIL4, TDRD1	1375	5	13528	5.90313	1	0.793032	79.9603
GOTERM_BP_FAT	GO:0002666~positive regulation of T cell tolerance induction	3	0.15456	0.0837244	CBLB, CD3E, ITCH	1375	5	13528	5.90313	1	0.793032	79.9603
GOTERM_BP_FAT	GO:0032855~positive regulation of Rac GTPase activity	3	0.15456	0.0837244	ALS2, PTK2B, DOCK7	1375	5	13528	5.90313	1	0.793032	79.9603
GOTERM_BP_FAT	GO:0002664~regulation of T cell tolerance induction	3	0.15456	0.0837244	CBLB, CD3E, ITCH	1375	5	13528	5.90313	1	0.793032	79.9603
GOTERM_BP_FAT	GO:0021535~cell migration in hindbrain	3	0.15456	0.0837244	DAB1, PLXNA2, CTNNA2	1375	5	13528	5.90313	1	0.793032	79.9603
GOTERM_BP_FAT	GO:0045634~regulation of melanocyte differentiation	3	0.15456	0.0837244	GNAQ, ADAMTS20, KITLG	1375	5	13528	5.90313	1	0.793032	79.9603
GOTERM_BP_FAT	GO:0045893~positive regulation of transcription, DNA-dependent	59	3.03967	0.0843429	MEF2C, E2F3, NIF3L1, THRB, GRIP1, PPARG, ARNT2, MITF, RORB, RORA, CTNNB1, ZBTB38, APP, ZNF148, GATA6, TDGF1, YAP1, MKL2, RARB, STRN3, RB1, ARID1B, MED13, MECOM, PPARGC1A, NCOA2, ZFPM2, PIAS1, ABLIM3, GLIS1, SOX5, PRKDC, AFAP1L2, MEIS2, BCL11B, POU2F1, NFAT5, MAML3, RUNX1, NFATC3, NR1H4, ARHGEF10L, TAF1, NTF3, IKZF1, RFX4, TAF8, CREB1, TP53BP1, MAML2, ESRRG, STAT3, BRCA1, ATF6, ATXN1, MNAT1, ATXN7…	1375	477	13528	1.21693	1	0.793921	80.2075
GOTERM_BP_FAT	GO:0001666~response to hypoxia	20	1.0304	0.0843684	KCNMA1, SLC8A1, FLT1, IL18, ARNT2, ITPR1, ITPR2, TFRC, PTK2B, P2RX3, PDE5A, CAMK2D, ABAT, RYR2, CHRNA7, SERPINA1, PRKAA1, CABC1, DPP4, VLDLR	1375	134	13528	1.46844	1	0.792415	80.2177
GOTERM_BP_FAT	GO:0009187~cyclic nucleotide metabolic process	8	0.412159	0.0850513	ADCY2, ADCY8, ADCY5, PDE5A, PDE8B, PDE4D, RORA, ADCY10	1375	38	13528	2.07127	1	0.793561	80.4872
GOTERM_BP_FAT	GO:0045767~regulation of anti-apoptosis	8	0.412159	0.0850513	OPA1, ERBB4, PTK2B, LIFR, BRE, PRKAA1, ERC1, RASA1	1375	38	13528	2.07127	1	0.793561	80.4872
GOTERM_BP_FAT	GO:0010675~regulation of cellular carbohydrate metabolic process	8	0.412159	0.0850513	SORBS1, PRKAG1, PRKAG2, ADRA1B, NR3C1, PPP1CB, PPARGC1A, IRS1	1375	38	13528	2.07127	1	0.793561	80.4872
GOTERM_BP_FAT	GO:0007517~muscle organ development	29	1.49408	0.0852117	ALS2, MEF2C, TTN, MTM1, GPHN, APP, ATG5, GATA6, DMD, DNER, TDGF1, RARB, MKL2, PPP3CA, NRG1, UNC45B, MET, FOXP1, LAMA2, IGSF8, SGCG, NEB, SVIL, PTCD2, MYH11, ZFPM2, TCF12, IGFBP5, SERP1	1375	211	13528	1.35222	1	0.792609	80.55
GOTERM_BP_FAT	GO:0043068~positive regulation of programmed cell death	54	2.78207	0.0863453	DLC1, SH3RF1, ZAK, GRIK2, NELL1, PAWR, CTNNBL1, APP, CASP9, TIAM1, DAP, RARB, CASP2, WWOX, KCNMA1, PRKCA, ARHGEF3, ARHGEF7, CD3E, ARHGEF16, PRKCE, DAPK2, ECT2, STK3, XPA, TRIM35, LYST, LCK, MAPK9, RYR2, KALRN, DCC, AKAP13, PRKDC, NR3C1, ZBTB16, GCH1, ERCC6, SH3GLB1, TNFRSF19, APC, OBSCN, COL4A3, IL2RA, VAV3, NOX5, HTT, YWHAB, TRIO, ATM, BRCA1, SMPD1, FAF1, PDCD6	1375	433	13528	1.22698	1	0.795525	80.9883
GOTERM_BP_FAT	GO:0032228~regulation of synaptic transmission, GABAergic	5	0.257599	0.0863529	NISCH, ERBB4, SLC6A1, TACR1, USP46	1375	17	13528	2.89369	1	0.793981	80.9912
GOTERM_BP_FAT	GO:0034199~activation of protein kinase A activity	5	0.257599	0.0863529	PRKAR2B, ADCY2, ADCY8, ADCY5, ADCY10	1375	17	13528	2.89369	1	0.793981	80.9912
GOTERM_BP_FAT	GO:0006897~endocytosis	30	1.5456	0.0864623	STON2, GULP1, SNCA, SNX1, HFE, EEA1, ITSN2, AMPH, APP, DOCK1, DNER, GHR, SCAMP1, LY75, CUBN, LRP1B, DENND1A, COLEC12, ELMO1, CORO1C, AP2A2, GAPVD1, TFRC, LRP12, CLEC7A, LRP2, MERTK, CLTCL1, SH3GL2, VLDLR	1375	220	13528	1.34162	1	0.792842	81.033
GOTERM_BP_FAT	GO:0010324~membrane invagination	30	1.5456	0.0864623	STON2, GULP1, SNCA, SNX1, HFE, EEA1, ITSN2, AMPH, APP, DOCK1, DNER, GHR, SCAMP1, LY75, CUBN, LRP1B, DENND1A, COLEC12, ELMO1, CORO1C, AP2A2, GAPVD1, TFRC, LRP12, CLEC7A, LRP2, MERTK, CLTCL1, SH3GL2, VLDLR	1375	220	13528	1.34162	1	0.792842	81.033
GOTERM_BP_FAT	GO:0007243~protein kinase cascade	47	2.42143	0.0864736	NRG3, ZAK, C5, PRKAG2, ITPKB, LPAR1, MAP3K7, IGF1R, ERCC6, MAP3K4, RASGRP3, PTK2B, GAB1, TDGF1, TNFRSF19, CHRNA7, PRKAA1, SPRED1, PAK1, GHR, MAP2K5, EGFR, PRKCA, CCM2, FLT1, MAP2K4, MET, WNK1, DUSP22, MINK1, MAPK10, DAPK2, IRS1, STK3, STAT3, RPS6KA6, ICK, MAST1, FYN, RPS6KA2, DOK5, ADRA1B, MAPK9, PPM1L, FAF1, PIAS1, ERC1	1375	370	13528	1.24976	1	0.791321	81.0373
GOTERM_BP_FAT	GO:0032504~multicellular organism reproduction	60	3.09119	0.086635	SMCP, PRKAG1, TACR1, MAEL, PAX5, TBP, SOHLH2, SPAG16, PGR, ZNF148, DDX25, PIWIL4, ADCY10, FNDC3A, FANCC, EGFR, KHDRBS3, HERC2, MORC1, MAST2, EREG, SLC26A8, CATSPER3, CELF4, TXNRD3, PSME4, ACVR1, CATSPERB, AGFG1, TDRD7, DIAPH2, FIGLA, ASZ1, HK2, PRKDC, PAQR7, SPO11, ZBTB16, PAQR5, CDYL, NPAS3, NDRG3, PTK2B, SPAG11B, SPAG11A, SLC30A4, PPP2R2B, SPATA5, TDRD1, DNMT3A, HTT, CREB1, TMBIM6, MET, AFF4, P…	1375	487	13528	1.21214	1	0.790397	81.0988
GOTERM_BP_FAT	GO:0048609~reproductive process in a multicellular organism	60	3.09119	0.086635	SMCP, PRKAG1, TACR1, MAEL, PAX5, TBP, SOHLH2, SPAG16, PGR, ZNF148, DDX25, PIWIL4, ADCY10, FNDC3A, FANCC, EGFR, KHDRBS3, HERC2, MORC1, MAST2, EREG, SLC26A8, CATSPER3, CELF4, TXNRD3, PSME4, ACVR1, CATSPERB, AGFG1, TDRD7, DIAPH2, FIGLA, ASZ1, HK2, PRKDC, PAQR7, SPO11, ZBTB16, PAQR5, CDYL, NPAS3, NDRG3, PTK2B, SPAG11B, SPAG11A, SLC30A4, PPP2R2B, SPATA5, TDRD1, DNMT3A, HTT, CREB1, TMBIM6, MET, AFF4, P…	1375	487	13528	1.21214	1	0.790397	81.0988
GOTERM_BP_FAT	GO:0009108~coenzyme biosynthetic process	12	0.618238	0.0871109	ME1, TPK1, GSS, NAMPT, MTHFS, NMNAT2, GPHN, PANK1, KMO, PDSS2, MTHFD1L, GCH1	1375	69	13528	1.71105	1	0.79072	81.279
GOTERM_BP_FAT	GO:0048592~eye morphogenesis	12	0.618238	0.0871109	SHROOM2, PTPRM, POU2F1, CEP290, RORB, RARB, COL5A2, GLI3, EPHB1, STAT3, DSCAM, CTNNB1	1375	69	13528	1.71105	1	0.79072	81.279
GOTERM_BP_FAT	GO:0046700~heterocycle catabolic process	13	0.669758	0.0873297	ALDH6A1, FHIT, ALDH1L1, IDO2, DPYS, KMO, PDE4D, ALDH1L2, GCH1, PDE5A, DERA, PDE8B, DPYD	1375	77	13528	1.66105	1	0.790032	81.3614
GOTERM_BP_FAT	GO:0048661~positive regulation of smooth muscle cell proliferation	7	0.360639	0.0882399	PRKCA, EGFR, CDH13, MNAT1, FLT1, EREG, CALCRL	1375	31	13528	2.22161	1	0.792045	81.7002
GOTERM_BP_FAT	GO:0030808~regulation of nucleotide biosynthetic process	17	0.875837	0.0896027	OPRM1, CAP2, ADCY2, ADCY8, ADCY5, NPR3, GABBR2, GNAL, GRM3, ADRB1, GNAQ, GRM8, GRM7, HTR7, CALCRL, ADCY10, TSHR	1375	110	13528	1.5205	1	0.795749	82.1965
GOTERM_BP_FAT	GO:0001655~urogenital system development	17	0.875837	0.0896027	PKHD1, FBN1, NID1, ZBTB16, GLI3, SLIT2, ALDH1A2, EYA1, INVS, ITGA8, PTCD2, CEP290, ROBO2, RARB, PCSK5, APC, ACVR1	1375	110	13528	1.5205	1	0.795749	82.1965
GOTERM_BP_FAT	GO:0030802~regulation of cyclic nucleotide biosynthetic process	17	0.875837	0.0896027	OPRM1, CAP2, ADCY2, ADCY8, ADCY5, NPR3, GABBR2, GNAL, GRM3, ADRB1, GNAQ, GRM8, GRM7, HTR7, CALCRL, ADCY10, TSHR	1375	110	13528	1.5205	1	0.795749	82.1965
GOTERM_BP_FAT	GO:0008360~regulation of cell shape	10	0.515198	0.0924664	DLC1, ANXA7, PALM2-AKAP2, FYN, FERMT2, PALM2, CFDP1, PALMD, GAS7, FGD6, RASA1	1375	54	13528	1.82195	1	0.804868	83.1984
GOTERM_BP_FAT	GO:0042398~cellular amino acid derivative biosynthetic process	10	0.515198	0.0924664	GSS, DDC, PADI6, SLC1A3, SNCA, ETNK1, CPS1, AMD1, PADI1, GCH1	1375	54	13528	1.82195	1	0.804868	83.1984
GOTERM_BP_FAT	GO:0010942~positive regulation of cell death	54	2.78207	0.0927756	DLC1, SH3RF1, ZAK, GRIK2, NELL1, PAWR, CTNNBL1, APP, CASP9, TIAM1, DAP, RARB, CASP2, WWOX, KCNMA1, PRKCA, ARHGEF3, ARHGEF7, CD3E, ARHGEF16, PRKCE, DAPK2, ECT2, STK3, XPA, TRIM35, LYST, LCK, MAPK9, RYR2, KALRN, DCC, AKAP13, PRKDC, NR3C1, ZBTB16, GCH1, ERCC6, SH3GLB1, TNFRSF19, APC, OBSCN, COL4A3, IL2RA, VAV3, NOX5, HTT, YWHAB, TRIO, ATM, BRCA1, SMPD1, FAF1, PDCD6	1375	435	13528	1.22134	1	0.804506	83.3033
GOTERM_BP_FAT	GO:0009083~branched chain family amino acid catabolic process	4	0.206079	0.0928511	BCAT1, ALDH6A1, MCCC2, MCCC1	1375	11	13528	3.57765	1	0.803303	83.3289
GOTERM_BP_FAT	GO:0046686~response to cadmium ion	4	0.206079	0.0928511	GSS, GSN, MAPK9, CTNNB1	1375	11	13528	3.57765	1	0.803303	83.3289
GOTERM_BP_FAT	GO:0030041~actin filament polymerization	4	0.206079	0.0928511	GSN, DIAPH1, ARPC4, GAS7	1375	11	13528	3.57765	1	0.803303	83.3289
GOTERM_BP_FAT	GO:0016044~membrane organization	48	2.47295	0.0928636	STON2, RTP2, STX8, GULP1, SNCA, HFE, SNX1, EEA1, ITSN2, DTNBP1, AMPH, NRCAM, DOCK2, APP, DOCK1, GBF1, SH3GLB1, DNER, PUM1, DNAJC6, SEC24D, HSPA8, GHR, EGFR, LY75, SCAMP1, CUBN, STX3, OPA1, VAV3, HTT, LRP1B, DENND1A, COLEC12, ELMO1, CORO1C, AP2A2, GAPVD1, TFRC, LRP12, CLEC7A, LRP2, MERTK, CLTCL1, SH3GL2, GCA, VLDLR, SERP1	1375	381	13528	1.2395	1	0.801875	83.3331
GOTERM_BP_FAT	GO:0051493~regulation of cytoskeleton organization	20	1.0304	0.0944184	DLC1, SHROOM2, ACTR3B, TACR1, SPTBN4, MAP1B, ASZ1, CENPE, RICTOR, BRCA1, CTNNB1, NEBL, NCK2, NEB, GSN, CLASP1, DST, ARHGEF10L, RASA1, APC	1375	136	13528	1.44684	1	0.805987	83.8505
GOTERM_BP_FAT	GO:0051262~protein tetramerization	8	0.412159	0.0950341	MTMR2, IGF1R, TRPM8, SBF2, DPYS, CAT, HPRT1, PDSS2	1375	39	13528	2.01816	1	0.806712	84.0512
GOTERM_BP_FAT	GO:0055065~metal ion homeostasis	28	1.44256	0.0960349	CASR, GRIK2, TACR1, BDKRB2, LPAR1, CCL28, FKBP1B, ANXA7, APP, SLC24A3, PTK2B, CAMK2D, CHRNA7, NEDD4L, PRKCA, KCNMA1, SLC8A1, TRPM8, ITPR1, PRKCB, CXCL13, RYR3, LCK, PLCG2, RYR2, EPOR, CACNA1C, CACNA1A	1375	205	13528	1.3438	1	0.808768	84.3723
GOTERM_BP_FAT	GO:0080135~regulation of cellular response to stress	16	0.824317	0.0971517	SH3RF1, BRCC3, ZAK, GRIK2, DUSP22, BRCA1, NTRK3, MAP3K7, EYA1, ERCC6, PTK2B, HIPK3, GAB1, BRE, PAK1, NCOR1	1375	103	13528	1.52832	1	0.811183	84.7234
GOTERM_BP_FAT	GO:0019933~cAMP-mediated signaling	15	0.772798	0.0988052	OPRM1, ADCY2, ADCY8, ADCY5, NPR3, GNAL, NDUFS4, ADRB1, GNAQ, HTR7, ADRA1B, RAPGEF4, CALCRL, ADCY10, TSHR	1375	95	13528	1.55345	1	0.815345	85.2297
GOTERM_BP_FAT	GO:0016311~dephosphorylation	22	1.13344	0.0995448	PTPRJ, PTPRD, PTPRM, PTPN2, PTPRG, PTPRN2, SSH2, DUSP22, PTPRT, PPP1CB, TPTE, RNGTT, MTMR2, MTM1, EYA1, EYA2, PPM1E, SBF2, PTPLA, PPM1L, PPP3CA, MTMR6	1375	154	13528	1.40551	1	0.8164	85.451
GOTERM_BP_FAT	GO:0006970~response to osmotic stress	7	0.360639	0.0997461	EGFR, KCNMA1, ANXA7, AQP9, PTK2B, KMO, BDKRB2	1375	32	13528	2.15218	1	0.815677	85.5106

## Sheet: total-globozoospermia
Category	Term	Count	%	PValue	Genes	List Total	Pop Hits	Pop Total	Fold Enrichment	Bonferroni	Benjamini	FDR
GOTERM_BP_FAT	GO:0006468~protein amino acid phosphorylation	172	5.77957	1.46164e-11	MYOD1, GDF2, STK38, STK36, PASK, LPAR1, PRKG1, PRKX, MAP3K5, APP, CSNK2A1, MAP3K4, AAK1, MAP3K9, GAB1, MAP3K8, CHRNA7, STK39, FRS2, MAP2K6, MAP2K5, IKBKAP, PAN3, BCR, TNIK, BRAF, MYO3A, PIK3CB, STK24, KIAA1804, MYLK4, MYO3B, RPS6KC1, MARK3, CDKL2, STK4, CDKL5, STK3, SPAG9, MAPK1, PLCE1, MAPK6, BAZ1B, EIF2S1, ROR1, MAPK9, ROR2, PDGFRB, TESK2, RELN, ERC1, LRRK1, EIF2AK4, KALRN, NEK7, FGFR1, ERBB4, …	2139	667	13528	1.63089	6.44584e-08	6.44584e-08	2.74482e-08
GOTERM_BP_FAT	GO:0006796~phosphate metabolic process	227	7.62769	2.22732e-10	GDF2, PDP2, LPAR1, PRKG1, PRKX, MAP3K5, APP, MAP3K4, MAP3K9, MAP3K8, GAB1, CHRNA7, MAP2K6, MAP2K5, PTPRJ, PTPRK, IKBKAP, PAN3, PTPRM, BCR, TNIK, BRAF, PIK3CB, PTPRG, KIAA1804, MYLK4, PTPRT, MARK3, PTPRN, MAPK1, SPAG9, MAPK6, BAZ1B, EIF2S1, ATP5C1, ROR1, PDGFRB, MAPK9, ROR2, EIF2AK4, NEK7, LPPR4, ENPP1, ERBB4, ENPP2, NEK1, ENPP3, ADRBK2, STK17A, PXK, EPHB1, EPHB2, TNKS, TAOK1, TGFBR1, EPM2A, ATR, …	2139	973	13528	1.47549	9.82248e-07	4.91124e-07	4.18269e-07
GOTERM_BP_FAT	GO:0006793~phosphorus metabolic process	227	7.62769	2.22732e-10	GDF2, PDP2, LPAR1, PRKG1, PRKX, MAP3K5, APP, MAP3K4, MAP3K9, MAP3K8, GAB1, CHRNA7, MAP2K6, MAP2K5, PTPRJ, PTPRK, IKBKAP, PAN3, PTPRM, BCR, TNIK, BRAF, PIK3CB, PTPRG, KIAA1804, MYLK4, PTPRT, MARK3, PTPRN, MAPK1, SPAG9, MAPK6, BAZ1B, EIF2S1, ATP5C1, ROR1, PDGFRB, MAPK9, ROR2, EIF2AK4, NEK7, LPPR4, ENPP1, ERBB4, ENPP2, NEK1, ENPP3, ADRBK2, STK17A, PXK, EPHB1, EPHB2, TNKS, TAOK1, TGFBR1, EPM2A, ATR, …	2139	973	13528	1.47549	9.82248e-07	4.91124e-07	4.18269e-07
GOTERM_BP_FAT	GO:0030030~cell projection organization	102	3.42742	5.93108e-09	MTSS1, GRIN3A, LPAR1, PRKG1, NR2E1, KLHL1, NRCAM, BDNF, APP, ROBO1, ATXN10, DYNC2H1, UNC5C, DSCAM, CDH23, PTPRM, C2CD3, KIF5C, LIFR, PCM1, MYH9, TBR1, CTNNA2, NCAM2, OPHN1, RELN, EFNA5, KALRN, FGFR1, BBS5, LPPR4, DSCAML1, TTC8, CAPZB, EPHB1, EPHB2, SEMA5A, ALCAM, PTK2, PVRL1, MACF1, DMD, KAL1, NUMB, LHX4, FGD6, FGD4, RYK, PCNT, SPTBN4, RPGRIP1L, DOCK7, AFG3L2, GAS7, PTPN11, EPHA4, EPHA7, ITGA6, T…	2139	368	13528	1.75297	2.61557e-05	8.71866e-06	1.1138e-05
GOTERM_BP_FAT	GO:0016310~phosphorylation	187	6.2836	9.5861e-09	MYOD1, GDF2, STK38, STK36, PASK, LPAR1, PRKG1, PRKX, MAP3K5, APP, CSNK2A1, MAP3K4, AAK1, MAP3K9, GAB1, MAP3K8, CHRNA7, STK39, FRS2, MAP2K6, MAP2K5, IKBKAP, PAN3, BCR, TNIK, MYO3A, BRAF, PIK3CB, STK24, KIAA1804, MYLK4, MYO3B, RPS6KC1, MARK3, CDKL2, STK4, CDKL5, STK3, SPAG9, MAPK1, PLCE1, MAPK6, BAZ1B, EIF2S1, ROR1, ATP5C1, MAPK9, ROR2, PDGFRB, TESK2, RELN, ERC1, LRRK1, EIF2AK4, KALRN, NEK7, FGFR1,…	2139	800	13528	1.47834	4.22738e-05	1.05686e-05	1.80017e-05
GOTERM_BP_FAT	GO:0051056~regulation of small GTPase mediated signal transduction	74	2.48656	7.45066e-08	DLC1, IQGAP2, SHOC2, ITPKB, ITSN2, LPAR1, TBC1D19, ITSN1, TBC1D16, EVI5, TBC1D12, GBF1, TIAM1, GIT2, RAPGEF6, RAPGEF5, ABRA, RAPGEF4, RAPGEF3, AGAP1, NET1, ARHGEF3, DAB2IP, BCR, RALBP1, ARHGEF7, ARHGEF18, PSD3, SIPA1L2, SCAI, SIPA1L3, ARHGEF12, ECT2, TBCK, FARP1, RALGAPA2, RALGAPA1, PLCE1, GAPVD1, SIPA1L1, RELN, KALRN, ARFGAP3, RABGAP1, AGFG1, RALGAPB, RABGAP1L, AKAP13, CYTH3, ARFGEF1, MCF2L2, RA…	2139	252	13528	1.85718	0.00032852	6.57127e-05	0.000139916
GOTERM_BP_FAT	GO:0048858~cell projection morphogenesis	70	2.35215	5.39769e-07	NRP1, PAX6, PAX2, NR2E1, NRCAM, BDNF, APP, ROBO1, DYNC2H1, UNC5C, DSCAM, PRKCA, C2CD3, PTPRM, NRXN3, KIF5C, LIFR, STXBP1, NRXN1, PCM1, TBR1, SLIT1, SLIT2, CTNNA2, SLIT3, NCAM2, OPHN1, CNTN4, EFNA5, RELN, SIAH1, KALRN, DCC, BBS5, PARD3, LPPR4, DSCAML1, TTC8, CDH4, EPHB1, MYCBP2, EPHB2, ALCAM, SEMA5A, PTK2, PVRL1, MACF1, TNR, DMD, BCL2, KAL1, NUMB, LHX4, DCLK1, RYK, PCNT, SPTBN4, NFASC, NTNG1, RPGR…	2139	245	13528	1.80699	0.00237755	0.000396652	0.00101363
GOTERM_BP_FAT	GO:0000902~cell morphogenesis	93	3.125	5.68795e-07	NRP1, PAX6, PAX2, NR2E1, CTNNB1, NRCAM, BDNF, APP, NDE1, ROBO1, DYNC2H1, UNC5C, CAP1, DSCAM, DLG1, CDH23, PRKCA, C2CD3, PTPRM, NRXN3, KIF5C, LIFR, STXBP1, PRKCI, NRXN1, MYH9, PCM1, STK4, PROX1, ECT2, SLIT1, TBR1, SLIT2, SLIT3, CTNNA2, NCAM2, OPHN1, CNTN4, SIAH1, EFNA5, RELN, ADD1, KALRN, DCC, BBS5, SHROOM2, PARD3, LPPR4, SHROOM3, TFCP2L1, DSCAML1, SOX6, TTC8, CDH4, EPHB1, MYCBP2, EPHB2, ALCAM, SE…	2139	356	13528	1.65217	0.00250524	0.000358277	0.00106813
GOTERM_BP_FAT	GO:0048812~neuron projection morphogenesis	63	2.11694	5.85973e-07	NRP1, PAX6, PAX2, NR2E1, NRCAM, BDNF, APP, ROBO1, UNC5C, DSCAM, PRKCA, PTPRM, NRXN3, KIF5C, LIFR, STXBP1, NRXN1, TBR1, SLIT1, SLIT2, CTNNA2, SLIT3, NCAM2, OPHN1, EFNA5, RELN, SIAH1, CNTN4, KALRN, DCC, PARD3, LPPR4, DSCAML1, CDH4, EPHB1, MYCBP2, EPHB2, ALCAM, SEMA5A, PTK2, PVRL1, MACF1, TNR, DMD, BCL2, KAL1, NUMB, LHX4, DCLK1, RYK, SPTBN4, NFASC, NTNG1, DOCK7, AFG3L2, GAS7, PTPN11, EPHA4, EPHA7, C…	2139	213	13528	1.87061	0.0025808	0.000322965	0.00110039
GOTERM_BP_FAT	GO:0007409~axonogenesis	58	1.94892	9.8734e-07	NRP1, PAX6, PAX2, NR2E1, NRCAM, APP, BDNF, ROBO1, UNC5C, PRKCA, PTPRM, NRXN3, KIF5C, STXBP1, NRXN1, TBR1, SLIT1, SLIT2, CTNNA2, SLIT3, NCAM2, OPHN1, EFNA5, RELN, SIAH1, CNTN4, KALRN, DCC, PARD3, LPPR4, DSCAML1, CDH4, EPHB1, MYCBP2, EPHB2, ALCAM, SEMA5A, PTK2, PVRL1, MACF1, TNR, BCL2, KAL1, NUMB, LHX4, DCLK1, RYK, SPTBN4, NFASC, NTNG1, DOCK7, AFG3L2, PTPN11, EPHA4, EPHA7, CYFIP1, APBB2, FEZ2	2139	193	13528	1.90061	0.00434471	0.00048368	0.00185411
GOTERM_BP_FAT	GO:0048667~cell morphogenesis involved in neuron differentiation	61	2.04973	1.46848e-06	NRP1, PAX6, PAX2, NR2E1, NRCAM, BDNF, APP, ROBO1, UNC5C, CDH23, DSCAM, PRKCA, PTPRM, NRXN3, KIF5C, STXBP1, NRXN1, TBR1, SLIT1, SLIT2, CTNNA2, SLIT3, NCAM2, OPHN1, EFNA5, RELN, SIAH1, CNTN4, KALRN, DCC, PARD3, LPPR4, DSCAML1, CDH4, EPHB1, MYCBP2, EPHB2, ALCAM, SEMA5A, PTK2, PVRL1, MACF1, TNR, BCL2, KAL1, NUMB, LHX4, DCLK1, RYK, SPTBN4, NFASC, NTNG1, DOCK7, AFG3L2, PTPN11, EPHA4, EPHA7, CYFIP1, APB…	2139	209	13528	1.84589	0.00645507	0.00064739	0.00275762
GOTERM_BP_FAT	GO:0031175~neuron projection development	71	2.38575	1.47058e-06	NRP1, PAX6, GRIN3A, PRKG1, PAX2, NR2E1, PTEN, KLHL1, NRCAM, BDNF, APP, ATXN10, ROBO1, UNC5C, DSCAM, PRKCA, PTPRM, NRXN3, KIF5C, LIFR, STXBP1, NRXN1, TBR1, SLIT1, SLIT2, SLIT3, CTNNA2, NCAM2, OPHN1, CNTN4, SIAH1, EFNA5, RELN, KALRN, DCC, FGFR1, PARD3, LPPR4, DSCAML1, ABI2, CDH4, EPHB1, MYCBP2, EPHB2, ALCAM, SEMA5A, PTK2, PVRL1, MACF1, TNR, DMD, BCL2, KAL1, NUMB, LHX4, DCLK1, RYK, SPTBN4, NFASC, NT…	2139	256	13528	1.75405	0.00646428	0.000589396	0.00276157
GOTERM_BP_FAT	GO:0032990~cell part morphogenesis	71	2.38575	1.47058e-06	NRP1, PAX6, PAX2, NR2E1, NRCAM, BDNF, APP, ROBO1, DYNC2H1, UNC5C, DSCAM, PRKCA, C2CD3, PTPRM, NRXN3, KIF5C, LIFR, STXBP1, NRXN1, PCM1, TBR1, SLIT1, SLIT2, CTNNA2, SLIT3, NCAM2, MFN1, OPHN1, CNTN4, SIAH1, EFNA5, RELN, KALRN, DCC, BBS5, PARD3, LPPR4, DSCAML1, TTC8, CDH4, EPHB1, MYCBP2, EPHB2, ALCAM, SEMA5A, PTK2, PVRL1, MACF1, TNR, DMD, BCL2, KAL1, NUMB, LHX4, DCLK1, RYK, PCNT, SPTBN4, NFASC, NTNG1…	2139	256	13528	1.75405	0.00646428	0.000589396	0.00276157
GOTERM_BP_FAT	GO:0008104~protein localization	191	6.41801	2.08293e-06	RAB3GAP2, SEC31A, LTBP2, GRIK2, SLC9A2, C16ORF70, TOMM20L, MXI1, RAB1A, KLHL2, CTNNB1, AIP, KIF13A, CRY2, TIMM9, TRAK1, DYNC2H1, ABRA, NUP37, SAR1A, SCAMP1, PTPRK, SCAMP3, LRP1B, RPH3A, MYH9, MAPK1, RAB18, COLQ, BACE2, LYST, AKAP5, AKAP7, PDCD6IP, RAB10, ERC1, SEC61G, FRAS1, ARL6IP1, SNX9, AFTPH, CAV1, ARFGAP3, STAM2, MTX2, AKAP12, AKAP10, ABCA1, CHCHD4, RIMS2, RIMS1, TRAM2, MIA3, MACF1, CSE1L, S…	2139	882	13528	1.36958	0.00914365	0.000765183	0.00391146
GOTERM_BP_FAT	GO:0006928~cell motion	114	3.83065	2.70665e-06	FGF19, MTSS1, PLXNA2, PRKG1, NR2E1, NRCAM, APP, BDNF, DAB1, GAB2, ROBO1, UNC5C, PTPRK, SATB2, PTPRM, MDGA1, KIF5C, MYH9, TBR1, CTNNA2, IGSF8, CATSPER3, LYST, PDGFRB, OPHN1, RELN, EFNA5, DNAH11, ITGAL, ENPP2, DNAH17, CAPZB, EPHB1, EPHB2, SEMA5A, ALCAM, DOCK2, PTK2, PVRL1, ARPC3, MACF1, KATNA1, KAL1, LHX4, DNAJA1, SCARB1, STRBP, CLASP2, PLAT, PODXL, TGFBR1, MET, ITGA2, EPHA4, LAMA1, EPHA7, PARP9, I…	2139	475	13528	1.51787	0.0118654	0.000917758	0.00508269
GOTERM_BP_FAT	GO:0032989~cellular component morphogenesis	98	3.29301	4.16998e-06	NR2E1, CTNNB1, NRCAM, APP, BDNF, ROBO1, DYNC2H1, UNC5C, DSCAM, CDH23, PTPRM, C2CD3, KIF5C, LIFR, PCM1, MYH9, TBR1, PROX1, STK4, CTNNA2, NCAM2, OPHN1, RELN, EFNA5, KALRN, ADD1, BBS5, LPPR4, AGFG1, TFCP2L1, DSCAML1, SOX6, TTC8, EPHB1, EPHB2, SEMA5A, ALCAM, DOCK2, PTK2, PVRL1, CRB1, MACF1, DMD, KAL1, NUMB, LHX4, CLASP1, CLASP2, COL18A1, RYK, PCNT, SPTBN4, RPGRIP1L, CASC5, DOCK7, AFG3L2, GAS7, PTPN11…	2139	397	13528	1.5612	0.0182216	0.00131268	0.00783051
GOTERM_BP_FAT	GO:0000904~cell morphogenesis involved in differentiation	66	2.21774	8.81995e-06	NRP1, PAX6, PAX2, NR2E1, CTNNB1, NRCAM, BDNF, APP, ROBO1, UNC5C, DSCAM, CDH23, PRKCA, PTPRM, NRXN3, KIF5C, STXBP1, NRXN1, MYH9, PROX1, TBR1, SLIT1, SLIT2, CTNNA2, SLIT3, NCAM2, OPHN1, EFNA5, RELN, SIAH1, CNTN4, KALRN, DCC, PARD3, LPPR4, DSCAML1, CDH4, EPHB1, MYCBP2, EPHB2, ALCAM, SEMA5A, PTK2, PVRL1, MACF1, TNR, BCL2, KAL1, NUMB, LHX4, DCLK1, COL18A1, RYK, SPTBN4, NFASC, NTNG1, DOCK7, AFG3L2, PTP…	2139	244	13528	1.71071	0.0381494	0.00258972	0.0165617
GOTERM_BP_FAT	GO:0006897~endocytosis	61	2.04973	8.82704e-06	AP1B1, SORL1, SYNJ1, ITSN2, ITSN1, AP1S3, APP, AP1S1, PICALM, PACSIN2, DLG4, CAP1, CLINT1, AP3B1, GHR, RAMP3, SCAMP1, SH3GL3, LRP1B, STXBP1, MFGE8, PI4KB, ELMO1, GAPVD1, RAB18, RIN2, RIN1, SORT1, OPHN1, STEAP2, BIN1, RIN3, STON2, CAV1, DRD3, EEA1, ABCA1, AMPH, DOCK1, FCN2, PIKFYVE, SCARB1, TRIP10, HIP1, ELMOD1, DNM3, LRSAM1, CUBN, CORO1C, FNBP1, GRIA2, GRIA1, NEDD4, RAB22A, LRP6, GRK4, LRP2, MERT…	2139	220	13528	1.7536	0.0381795	0.00243001	0.016575
GOTERM_BP_FAT	GO:0010324~membrane invagination	61	2.04973	8.82704e-06	AP1B1, SORL1, SYNJ1, ITSN2, ITSN1, AP1S3, APP, AP1S1, PICALM, PACSIN2, DLG4, CAP1, CLINT1, AP3B1, GHR, RAMP3, SCAMP1, SH3GL3, LRP1B, STXBP1, MFGE8, PI4KB, ELMO1, GAPVD1, RAB18, RIN2, RIN1, SORT1, OPHN1, STEAP2, BIN1, RIN3, STON2, CAV1, DRD3, EEA1, ABCA1, AMPH, DOCK1, FCN2, PIKFYVE, SCARB1, TRIP10, HIP1, ELMOD1, DNM3, LRSAM1, CUBN, CORO1C, FNBP1, GRIA2, GRIA1, NEDD4, RAB22A, LRP6, GRK4, LRP2, MERT…	2139	220	13528	1.7536	0.0381795	0.00243001	0.016575
GOTERM_BP_FAT	GO:0007242~intracellular signaling cascade	254	8.53495	1.0145e-05	ADCY2, IL6ST, ADCY8, PLEKHM1, ADCY5, LPAR1, ITSN1, RAB1A, CTNNB1, MAP3K5, MAP3K4, STAC, MAP3K9, GAB1, RAPGEF6, RAPGEF5, RAPGEF4, CHRNA7, RARA, RAPGEF3, MAP2K6, MAP2K5, DEPDC6, IKBKAP, MAGI3, PLD1, MAGI2, BCR, TNIK, BRAF, PIK3CB, RREB1, KIAA1804, MED13, PPARGC1A, DCDC1, MAPK1, SPAG9, RAB18, UBR5, ROR2, MAPK9, PIAS1, RAB10, GRAP2, GRB14, IRAK1BP1, PLCXD3, RALGPS2, RALGPS1, GNAI1, AKAP13, STK17A, MY…	2139	1256	13528	1.27899	0.0437537	0.00262829	0.0190496
GOTERM_BP_FAT	GO:0035023~regulation of Rho protein signal transduction	34	1.14247	1.20058e-05	DLC1, AKAP13, LPAR1, ITSN2, ITSN1, MCF2L2, PLEKHG1, TIAM1, PLEKHG6, ABRA, FGD6, NET1, FGD4, ECT2L, NGEF, ARHGEF3, ABR, BCR, RALBP1, ARHGEF7, ARHGEF18, SCAI, DOCK7, RICTOR, RGNEF, ARHGEF12, ECT2, FARP1, DNMBP, TSC1, MTOR, SGEF, ARAP1, KALRN	2139	99	13528	2.17203	0.0515687	0.00293712	0.0225433
GOTERM_BP_FAT	GO:0048666~neuron development	84	2.82258	1.85494e-05	NRP1, OPCML, PAX6, GRIN3A, KCNIP2, PRKG1, PAX2, NR2E1, PTEN, KLHL1, NRCAM, BDNF, APP, ATXN10, ROBO1, CNTNAP2, UNC5C, DSCAM, CDH23, PRKCA, PTPRM, NRXN3, KIF5C, LIFR, STXBP1, PRKCI, RPGRIP1, NRXN1, SLIT1, TBR1, GPR98, SLIT2, SLIT3, CTNNA2, NCAM2, GNAQ, OPHN1, CNTN4, SIAH1, EFNA5, RELN, KALRN, DCC, FGFR1, PARD3, LPPR4, DSCAML1, ABI2, CDH4, EPHB1, MYCBP2, EPHB2, ALCAM, SEMA5A, PTK2, MACF1, PVRL1, CRB…	2139	339	13528	1.56712	0.0785472	0.0042962	0.0348282
GOTERM_BP_FAT	GO:0045184~establishment of protein localization	165	5.54435	1.90021e-05	RAB3GAP2, SEC31A, LTBP2, GRIK2, C16ORF70, TOMM20L, KLHL2, RAB1A, AIP, KIF13A, CRY2, TIMM9, TRAK1, ABRA, NUP37, SAR1A, SCAMP1, SCAMP3, LRP1B, RPH3A, MYH9, MAPK1, RAB18, BACE2, LYST, AKAP5, PDCD6IP, RAB10, ERC1, SEC61G, ARL6IP1, FRAS1, SNX9, AFTPH, ARFGAP3, STAM2, MTX2, AKAP12, ABCA1, CHCHD4, RIMS2, RIMS1, TRAM2, MIA3, MACF1, CSE1L, STX18, NUP50, TNKS, NUP54, TRAM1, RANBP17, RAB8B, CUBN, RASEF, ITG…	2139	769	13528	1.357	0.0803848	0.00418123	0.035678
GOTERM_BP_FAT	GO:0016044~membrane organization	92	3.0914	2.11292e-05	COPA, SEC24B, SEC31A, SEC24A, AP1B1, SYNJ1, SORL1, PEX5, TIMM50, ITSN2, KCNIP2, ITSN1, NRCAM, AP1S3, APP, AP1S1, DYSF, PICALM, GBF1, PACSIN2, ADAM2, TIMM9, PUM1, DLG4, CAP1, SEC24C, COX18, CLINT1, GHR, AP3B1, SCAMP1, RAMP3, SH3GL3, STX2, LRP1B, STXBP1, PRKCI, MFGE8, PI4KB, ELMO1, MFN1, GAPVD1, RAB18, OTOF, RIN2, RIN1, LRMP, SORT1, OPHN1, BIN1, STEAP2, RIN3, STON2, STX8, CAV1, DRD3, EEA1, ABCA1, T…	2139	381	13528	1.52716	0.0889713	0.00442735	0.0396711
GOTERM_BP_FAT	GO:0016192~vesicle-mediated transport	129	4.33468	2.26567e-05	SEC31A, C16ORF70, ITSN2, ITSN1, RAB1A, CTNNB1, APP, PICALM, GBF1, PACSIN2, PUM1, RAPGEF4, SAR1A, SCAMP1, SH3GL3, SCAMP3, NCALD, LRP1B, MFGE8, ERGIC1, GAPVD1, RAB18, LYST, OPHN1, BIN1, ERC1, KALRN, RAD21L1, ARFGAP3, STX8, CAV1, DRD3, ABCA1, TRIM72, PEX5L, ARFGEF1, RIMS1, MIA3, DOCK1, STX18, OSBPL1A, BLOC1S1, SCARB1, HIP1, CUBN, SPTBN4, CORO1C, FNBP1, CADPS2, NEDD4, SYTL4, SYTL5, GRK4, SYTL2, GOSR1…	2139	576	13528	1.41641	0.0950874	0.00453138	0.0425384
GOTERM_BP_FAT	GO:0015031~protein transport	163	5.47715	2.56218e-05	RAB3GAP2, SEC31A, LTBP2, GRIK2, C16ORF70, TOMM20L, KLHL2, RAB1A, AIP, KIF13A, CRY2, TIMM9, TRAK1, ABRA, NUP37, SAR1A, SCAMP1, SCAMP3, LRP1B, RPH3A, MYH9, MAPK1, RAB18, BACE2, LYST, AKAP5, PDCD6IP, RAB10, ERC1, SEC61G, ARL6IP1, FRAS1, SNX9, AFTPH, ARFGAP3, STAM2, MTX2, AKAP12, ABCA1, CHCHD4, RIMS2, RIMS1, TRAM2, MIA3, MACF1, CSE1L, STX18, NUP50, TNKS, NUP54, TRAM1, RANBP17, RAB8B, CUBN, RASEF, ATG…	2139	762	13528	1.35287	0.106843	0.00490071	0.0481042
GOTERM_BP_FAT	GO:0007411~axon guidance	35	1.17608	2.79783e-05	DCC, NRP1, PAX6, CDH4, EPHB1, MYCBP2, EPHB2, SEMA5A, ALCAM, APP, BDNF, PVRL1, ROBO1, KAL1, TNR, LHX4, UNC5C, PTPRM, NRXN3, KIF5C, NFASC, NRXN1, TBR1, SLIT1, SLIT2, SLIT3, EPHA4, EPHA7, OPHN1, RELN, CNTN4, SIAH1, EFNA5, APBB2, FEZ2	2139	107	13528	2.06875	0.116078	0.00512789	0.0525274
GOTERM_BP_FAT	GO:0007155~cell adhesion	151	5.07392	3.39272e-05	DLC1, MTSS1, CADM1, NELL1, NELL2, CTNNB1, NRCAM, APP, DAB1, ROBO1, ADAM2, COL12A1, NEGR1, CDH23, DSCAM, PTPRK, PTPRM, MAGI1, PIK3CB, MGP, MFGE8, PTPRT, MYH9, BTBD9, CTNNA3, CTNNA2, NCAM1, NCAM2, PGM5, ROR2, TESK2, RELN, COL24A1, CD226, ITGAL, DSCAML1, COL28A1, ITGB5, SEMA5A, ALCAM, LAMB4, PVRL1, AGGF1, ITGB8, KAL1, PVRL3, PVRL2, SCARB1, SSX2IP, COL18A1, LPP, PPFIBP1, ITGA2, PCDH15, PCDH17, LAMA2,…	2139	700	13528	1.36427	0.138966	0.00596699	0.0636927
GOTERM_BP_FAT	GO:0046578~regulation of Ras protein signal transduction	57	1.91532	3.48651e-05	DLC1, SHOC2, ITPKB, ITSN2, LPAR1, TBC1D19, ITSN1, TBC1D16, TBC1D12, EVI5, GBF1, TIAM1, GIT2, ABRA, AGAP1, NET1, ARHGEF3, BCR, RALBP1, ARHGEF7, ARHGEF18, PSD3, SCAI, ARHGEF12, ECT2, TBCK, FARP1, PLCE1, KALRN, ARFGAP3, RABGAP1, AGFG1, RABGAP1L, AKAP13, CYTH3, ARFGEF1, MCF2L2, PLEKHG1, PLEKHG6, TBC1D5, FGD6, FGD4, TBC1D2, ECT2L, NGEF, ABR, NF1, DOCK7, RICTOR, RGNEF, DNMBP, TSC1, EVI5L, MTOR, SGEF, A…	2139	210	13528	1.71664	0.14252	0.00589631	0.0654529
GOTERM_BP_FAT	GO:0046907~intracellular transport	143	4.80511	3.5475e-05	RAB3GAP2, ENAH, SEC31A, LTBP2, GRIK2, C16ORF70, TOMM20L, KLHL2, AIP, SLC25A20, APP, CRY2, GBF1, RAE1, DDX25, TIMM9, TRAK1, PUM1, ABRA, SAR1A, SCAMP1, SCAMP3, NUDT4, RPH3A, MYH9, ERGIC1, MAPK1, LYST, AKAP5, SLC25A37, RYR2, ERC1, SEC61G, ARL6IP1, SNX9, ARFGAP3, KIF4A, STX8, AGFG1, STAM2, MTX2, AKAP12, DSCR3, ABCA1, RIMS2, RIMS1, MACF1, CSE1L, STX18, BLOC1S1, NUP50, NUP54, TRAM1, RANBP17, RGPD1, MYO…	2139	657	13528	1.37655	0.144823	0.00577759	0.0665974
GOTERM_BP_FAT	GO:0022610~biological adhesion	151	5.07392	3.5667e-05	DLC1, MTSS1, CADM1, NELL1, NELL2, CTNNB1, NRCAM, APP, DAB1, ROBO1, ADAM2, COL12A1, NEGR1, CDH23, DSCAM, PTPRK, PTPRM, MAGI1, PIK3CB, MGP, MFGE8, PTPRT, MYH9, BTBD9, CTNNA3, CTNNA2, NCAM1, NCAM2, PGM5, ROR2, TESK2, RELN, COL24A1, CD226, ITGAL, DSCAML1, COL28A1, ITGB5, SEMA5A, ALCAM, LAMB4, PVRL1, AGGF1, ITGB8, KAL1, PVRL3, PVRL2, SCARB1, SSX2IP, COL18A1, LPP, PPFIBP1, ITGA2, PCDH15, PCDH17, LAMA2,…	2139	701	13528	1.36233	0.145548	0.00560191	0.0669579
GOTERM_BP_FAT	GO:0051493~regulation of cytoskeleton organization	41	1.37769	4.32601e-05	DLC1, CAV1, LIMA1, SHROOM2, ACTR3B, TACR1, RHOQ, CAPZB, TPM1, DSTN, MYCBP2, CTNNB1, MACF1, ARPC3, CEP250, GSN, MAP3K1, MAPT, SKA3, CLASP1, CLASP2, RASA1, NF2, SPTBN4, SMAD3, RICTOR, EPB49, PROX1, BRCA1, ARPC1A, NCK2, PRKCQ, TSC1, NEB, NCK1, AKAP5, MAP4, SPTBN1, MTOR, ARAP1, ADD1	2139	136	13528	1.90664	0.173687	0.00655707	0.0812069
GOTERM_BP_FAT	GO:0034613~cellular protein localization	96	3.22581	5.50798e-05	COPA, RAB3GAP2, SEC24B, SEC24A, LTBP2, AP1B1, GRIK2, MLPH, C16ORF70, AP3S2, PAX6, PEX5, TOMM20L, GLI3, KLHL2, AIP, CTNNB1, PEX7, AP1S3, IMMP2L, AP1S1, AP2B1, LONP2, CRY2, TIMM9, TRAK1, ABRA, COX18, SEC24C, SAR1A, PRL, AP3B1, RAMP3, PTPRK, RPGR, STX2, PGAP1, RPH3AL, PRKCI, IPO8, RPH3A, MAPK1, MYRIP, IPO5, AKAP5, SIL1, SORT1, KPNA4, KPNA3, SEC61G, KPNA1, ARL6IP1, STON2, SNX9, ARFGAP3, STAM2, MTX2, …	2139	411	13528	1.47724	0.215657	0.00806426	0.103384
GOTERM_BP_FAT	GO:0030182~neuron differentiation	101	3.39382	5.93145e-05	GRIN3A, RORA, PRKG1, NR2E1, KLHL1, NRCAM, APP, BDNF, ROBO1, ATXN10, UNC5C, DSCAM, CDH23, PTPRM, STMN2, MDGA1, KIF5C, MDGA2, LIFR, TBR1, CTNNA2, FOXN4, NCAM2, OPHN1, RELN, EFNA5, KALRN, FGFR1, LPPR4, SOX5, DSCAML1, EPHB1, EPHB2, SEMA5A, ALCAM, PTK2, PVRL1, CRB1, MACF1, DMD, KAL1, NUMB, LHX4, RYK, TGFBR1, SPTBN4, DOCK7, AFG3L2, GAS7, EPHA2, GNAT2, PTPN11, NTRK3, EPHA4, EPHA7, NEDD4, CYFIP1, CACNA1A…	2139	438	13528	1.45838	0.230169	0.00840272	0.111328
GOTERM_BP_FAT	GO:0070727~cellular macromolecule localization	96	3.22581	7.23947e-05	COPA, RAB3GAP2, SEC24B, SEC24A, LTBP2, AP1B1, GRIK2, MLPH, C16ORF70, AP3S2, PAX6, PEX5, TOMM20L, GLI3, KLHL2, AIP, CTNNB1, PEX7, AP1S3, IMMP2L, AP1S1, AP2B1, LONP2, CRY2, TIMM9, TRAK1, ABRA, COX18, SEC24C, SAR1A, PRL, AP3B1, RAMP3, PTPRK, RPGR, STX2, PGAP1, RPH3AL, PRKCI, IPO8, RPH3A, MAPK1, MYRIP, IPO5, AKAP5, SIL1, SORT1, KPNA4, KPNA3, SEC61G, KPNA1, ARL6IP1, STON2, SNX9, ARFGAP3, STAM2, MTX2, …	2139	414	13528	1.46654	0.273322	0.00992764	0.135862
GOTERM_BP_FAT	GO:0030036~actin cytoskeleton organization	59	1.98253	8.27188e-05	DLC1, MTSS1, LIMA1, PDLIM3, RHOQ, PRKG1, KLHL1, DSTN, PACSIN2, GSN, CAP1, DLG1, FMNL2, PRKCI, MYH9, FLNB, PROX1, ELMO1, FMN1, ARPC1A, EPB41L2, FMN2, NCK2, EPB41L1, LIMCH1, NCK1, FHOD3, OPHN1, TESK2, PARVA, ADD1, PRKCZ, SHROOM3, CNN3, DIAPH1, DIAPH2, SSH2, DIAPH3, ABI2, CAPZB, TPM1, CORO2B, DOCK2, PRR5, SORBS1, BCL2, TRIP10, FGD6, FGD4, NF2, EPB41, NF1, RICTOR, EPB49, GAS7, PPP1R9A, MYH11, ABL1, A…	2139	226	13528	1.65107	0.305668	0.0109938	0.155223
GOTERM_BP_FAT	GO:0030029~actin filament-based process	62	2.08333	8.42382e-05	DLC1, MTSS1, LIMA1, PDLIM3, RHOQ, PRKG1, KLHL1, DSTN, PACSIN2, GSN, CAP1, DLG1, FMNL2, PRKCI, MYH9, PROX1, FLNB, ELMO1, EPB41L2, FMN1, ARPC1A, FMN2, NCK2, EPB41L1, LIMCH1, NCK1, FHOD3, OPHN1, TESK2, PARVA, ADD1, MYO5A, PRKCZ, SHROOM3, CNN3, DIAPH1, DIAPH2, SSH2, DIAPH3, ABI2, CAPZB, TPM1, CORO2B, DOCK2, PRR5, SORBS1, MYL6B, BCL2, TRIP10, FGD6, FGD4, NF2, EPB41, MYO1E, NF1, RICTOR, EPB49, GAS7, PP…	2139	241	13528	1.62704	0.310305	0.0108672	0.158073
GOTERM_BP_FAT	GO:0006886~intracellular protein transport	88	2.95699	8.759e-05	COPA, RAB3GAP2, SEC24B, SEC24A, LTBP2, AP1B1, GRIK2, MLPH, C16ORF70, AP3S2, PEX5, TOMM20L, GLI3, KLHL2, AIP, PEX7, AP1S3, IMMP2L, AP2B1, AP1S1, LONP2, CRY2, TIMM9, TRAK1, ABRA, SEC24C, SAR1A, PRL, AP3B1, RAMP3, RPGR, STX2, PGAP1, RPH3AL, PRKCI, IPO8, RPH3A, MAPK1, MYRIP, IPO5, AKAP5, SIL1, SORT1, KPNA4, KPNA3, SEC61G, KPNA1, ARL6IP1, STON2, SNX9, ARFGAP3, STAM2, MTX2, AKAP12, RIMS2, RIMS1, NUP214…	2139	374	13528	1.48811	0.320426	0.0109761	0.164357
GOTERM_BP_FAT	GO:0044087~regulation of cellular component biogenesis	41	1.37769	0.000123787	DLC1, PRKCZ, CAV1, ACVRL1, ACTR3B, TACR1, RHOQ, KIT, TPM1, PTEN, CAPZB, PTK2, ARPC3, PVRL1, GSN, MAP3K1, MAPT, RASA1, PRKCA, TAF1, NF2, TGFBR1, SMAD6, SPTBN4, GRIN1, STXBP1, SMAD3, RICTOR, EPB49, PROX1, ARPC1A, NCK2, PRKCQ, TSC1, NCK1, SPTBN1, CAND1, MTOR, FAF1, ARAP1, ADD1	2139	142	13528	1.82607	0.4207	0.0150505	0.232204
GOTERM_BP_FAT	GO:0018209~peptidyl-serine modification	17	0.571237	0.000141369	PRKCA, TAF1, PRKCZ, GALNT2, SPOCK3, MAMDC2, TGFBR1, NLK, PRKDC, STK4, EGFLAM, TTBK2, HIPK3, BCL2, MAP3K1, TNKS, GALNT13	2139	39	13528	2.75681	0.463924	0.0167096	0.265143
GOTERM_BP_FAT	GO:0032956~regulation of actin cytoskeleton organization	29	0.974462	0.000167282	DLC1, LIMA1, SHROOM2, ACTR3B, TACR1, RHOQ, CAPZB, TPM1, DSTN, ARPC3, GSN, MAP3K1, RASA1, NF2, SPTBN4, SMAD3, RICTOR, EPB49, PROX1, ARPC1A, PRKCQ, NCK2, TSC1, NEB, NCK1, SPTBN1, MTOR, ARAP1, ADD1	2139	89	13528	2.06078	0.521823	0.0192279	0.313672
GOTERM_BP_FAT	GO:0010628~positive regulation of gene expression	125	4.20027	0.000192638	MEF2C, MYOD1, GDF2, ARNT2, NAA15, RORA, CTNNB1, EPC1, APP, MLL5, MYOCD, GATA4, ABRA, RARB, AKIRIN2, MYST4, BCL10, SATB2, PCBD2, RXRG, MED13, ARID1B, MECOM, PPARGC1A, TBR1, PROX1, TRERF1, MAPK1, MAPK9, PIAS1, TFAP2E, DRD3, SOX5, SOX6, MEIS2, TEAD4, MAML3, TCF4, RUNX2, SREBF1, TAF1, MLL, EPAS1, RFX4, KLF12, TGFBR1, GRIN1, MAML2, ESRRG, SMAD3, NR4A3, BRCA1, HDAC2, CSRNP2, EBF3, EBF2, GTF2F2, EBF1, H…	2139	581	13528	1.36068	0.572422	0.0215495	0.361137
GOTERM_BP_FAT	GO:0007612~learning	22	0.739247	0.000207279	DRD3, SLC6A1, TACR1, NF1, GRIN1, CTNND2, KIT, PARK2, AMPH, EPHB2, FOXP2, ATXN1, APP, GRIN2B, ADAM2, SLC24A2, GRM7, ADRA1B, DLG4, PTN, PLCB1, CACNA1C	2139	60	13528	2.31897	0.599161	0.0225957	0.388532
GOTERM_BP_FAT	GO:0007010~cytoskeleton organization	98	3.29301	0.000208519	DLC1, MTSS1, PDLIM3, PRKG1, KLHL1, CTNNB1, PACSIN2, ESPL1, PLK1S1, PCM1, MYH9, PROX1, TACC2, ARPC1A, PLCE1, TESK2, OPHN1, ADD1, CAV1, AGFG1, DIAPH1, DIAPH2, DIAPH3, SSH2, CAPZB, CORO2B, PRR5, DOCK2, PTK2, MACF1, KATNA1, DMD, TNKS, CLASP1, FGD6, FGD4, EPB41, PCNT, SPTBN4, DOCK7, EPB49, GAS7, BRCA1, LASP1, MYH11, ABL1, DNAJB6, ARHGAP10, LIMA1, TLN2, MLH1, RHOQ, DSTN, NDE1, RANBP9, CEP250, GSN, MAPT…	2139	436	13528	1.42155	0.601348	0.0221812	0.390854
GOTERM_BP_FAT	GO:0051254~positive regulation of RNA metabolic process	106	3.56183	0.000248218	MEF2C, MYOD1, ARNT2, NAA15, RORA, CTNNB1, EPC1, APP, MLL5, MYOCD, GATA4, ABRA, RARB, AKIRIN2, BCL10, SATB2, PCBD2, RXRG, MED13, ARID1B, MECOM, TBR1, PROX1, TRERF1, PPARGC1A, PIAS1, TFAP2E, DRD3, SOX5, SOX6, MEIS2, TEAD4, MAML3, TCF4, RUNX2, SREBF1, TAF1, MLL, EPAS1, RFX4, KLF12, GRIN1, MAML2, ESRRG, SMAD3, NR4A3, BRCA1, HDAC2, CSRNP2, GTF2F2, E2F3, ELF1, NIF3L1, ELF4, GRIP1, PAX6, TP63, RHOQ, PAX…	2139	481	13528	1.39375	0.665386	0.0257294	0.465102
GOTERM_BP_FAT	GO:0045935~positive regulation of nucleobase, nucleoside, nucleotide and nucleic acid metabolic process	132	4.43548	0.000269407	MEF2C, MYOD1, GDF2, ARNT2, NAA15, RORA, CTNNB1, EPC1, APP, MLL5, MYOCD, GATA4, ABRA, RARB, AKIRIN2, MYST4, BCL10, SATB2, PCBD2, RXRG, ARID1B, MED13, MECOM, PPARGC1A, TBR1, PROX1, TRERF1, MAPK1, PIAS1, TFAP2E, ADORA2B, DRD3, SOX5, SOX6, ABCA1, MEIS2, TEAD4, TNKS, MAML3, TCF4, RUNX2, SREBF1, TAF1, MLL, EPAS1, KLF12, RFX4, TGFBR1, MAML2, GRIN1, ESRRG, SMAD3, NR4A3, BRCA1, UIMC1, HDAC2, CSRNP2, EBF3,…	2139	624	13528	1.33786	0.695245	0.0272553	0.50471
GOTERM_BP_FAT	GO:0045941~positive regulation of transcription	121	4.06586	0.00027651	MEF2C, MYOD1, GDF2, ARNT2, NAA15, RORA, CTNNB1, EPC1, APP, MLL5, MYOCD, GATA4, ABRA, RARB, AKIRIN2, MYST4, BCL10, SATB2, PCBD2, RXRG, MED13, ARID1B, MECOM, PPARGC1A, TBR1, PROX1, TRERF1, MAPK1, PIAS1, TFAP2E, DRD3, SOX5, SOX6, MEIS2, TEAD4, MAML3, TCF4, RUNX2, SREBF1, TAF1, MLL, EPAS1, RFX4, KLF12, TGFBR1, GRIN1, MAML2, ESRRG, SMAD3, NR4A3, BRCA1, HDAC2, CSRNP2, EBF3, EBF2, GTF2F2, EBF1, HIVEP3, …	2139	564	13528	1.35684	0.704645	0.0273371	0.517984
GOTERM_BP_FAT	GO:0045893~positive regulation of transcription, DNA-dependent	105	3.52823	0.000277673	MEF2C, MYOD1, ARNT2, NAA15, RORA, CTNNB1, EPC1, APP, MLL5, MYOCD, GATA4, ABRA, RARB, AKIRIN2, BCL10, SATB2, PCBD2, RXRG, MED13, ARID1B, MECOM, TBR1, PROX1, TRERF1, PPARGC1A, PIAS1, TFAP2E, DRD3, SOX5, SOX6, MEIS2, TEAD4, MAML3, TCF4, RUNX2, SREBF1, TAF1, MLL, RFX4, KLF12, EPAS1, GRIN1, MAML2, ESRRG, SMAD3, NR4A3, BRCA1, HDAC2, CSRNP2, GTF2F2, E2F3, ELF1, NIF3L1, ELF4, GRIP1, PAX6, TP63, RHOQ, PAX…	2139	477	13528	1.39217	0.706156	0.0268487	0.520157
GOTERM_BP_FAT	GO:0019226~transmission of nerve impulse	81	2.72177	0.000299841	SYT1, SLC6A1, GRIK1, GABRB3, GABRB2, GRIK2, HEXA, GLRA3, GRIK4, GRIK5, GABBR2, KCNIP2, CTNNB1, SLC1A2, APP, KCNQ3, GRIN2B, CHRNA5, DLG4, GRID2, CNTNAP2, QKI, USP14, PRKCA, KCNMA1, GABRG3, GPR176, NRXN3, PI4KA, NRXN1, GRM1, CTNNA2, GRM5, MAPK1, GABRR3, GRM3, COLQ, GRM8, SBF2, GRM7, AKAP5, KCNMB3, KCNMB4, RAD21L1, CPLX1, DRD3, DRD4, CACNB2, PAH, RIMS1, AMPH, KCNMB2, PTK2, SERINC5, GAD2, PVRL1, DMD,…	2139	350	13528	1.46366	0.733531	0.0283406	0.561573
GOTERM_BP_FAT	GO:0032970~regulation of actin filament-based process	29	0.974462	0.000311163	DLC1, LIMA1, SHROOM2, ACTR3B, TACR1, RHOQ, CAPZB, TPM1, DSTN, ARPC3, GSN, MAP3K1, RASA1, NF2, SPTBN4, SMAD3, RICTOR, EPB49, PROX1, ARPC1A, PRKCQ, NCK2, TSC1, NEB, NCK1, SPTBN1, MTOR, ARAP1, ADD1	2139	92	13528	1.99358	0.746513	0.0287787	0.58272
GOTERM_BP_FAT	GO:0033043~regulation of organelle organization	55	1.84812	0.000330294	DLC1, LIMA1, TACR1, RHOQ, PAX5, CDC16, DSTN, CTNNB1, CEP250, GSN, MAPT, ESPL1, PROX1, PPARGC1A, ARPC1A, NCK2, PRKCQ, NCK1, AKAP5, ADD1, SHROOM2, CAV1, DRD3, ACTR3B, CAPZB, TPM1, MYCBP2, PIN1, MACF1, ARPC3, MAP3K1, BUB1, SKA3, TNKS, CLASP1, CLASP2, EGF, TERF2, RASA1, MLL, NF2, SPTBN4, SMAD3, CENPF, CDC23, RICTOR, EPB49, BRCA1, NEB, TSC1, KIF20B, MAP4, SPTBN1, MTOR, ARAP1	2139	217	13528	1.60297	0.767028	0.0298948	0.618441
GOTERM_BP_FAT	GO:0010604~positive regulation of macromolecule metabolic process	173	5.81317	0.000346997	MEF2C, DLC1, MYOD1, GDF2, IL6ST, BTRC, ARNT2, NAA15, RORA, CDC16, CTNNB1, EPC1, MLL5, APP, MYOCD, GATA4, ABRA, RARB, ITCH, AKIRIN2, MYST4, ANAPC1, BCL10, SATB2, PCBD2, ANAPC5, RXRG, ARID1B, MED13, MECOM, IL21, PPARGC1A, TRERF1, TBR1, PROX1, MAPK1, PSMA3, MAPK9, PIAS1, TFAP2E, CAV1, GCLC, DRD3, SOX5, SOX6, PIN1, MEIS2, TEAD4, TNKS, MAML3, TCF4, RUNX2, SREBF1, TAF1, MLL, EPAS1, KLF12, RFX4, TGFBR1,…	2139	857	13528	1.2767	0.783578	0.0307524	0.64962
GOTERM_BP_FAT	GO:0007611~learning or memory	33	1.10887	0.000360318	PRKCZ, SLC6A1, DRD3, ADCY8, TACR1, CTNND2, ABI2, KIT, PTEN, EPHB2, AMPH, APP, BDNF, GRIN2B, SLC24A2, ADAM2, DLG4, PTN, CHRNA7, PLCB1, PRKCA, NF1, GRIN1, PARK2, ESR2, FOXP2, ATXN1, GRIA1, PRKAR1B, GRM7, ITGA8, ADRA1B, CACNA1C	2139	111	13528	1.88024	0.795929	0.0312859	0.674477
GOTERM_BP_FAT	GO:0030518~steroid hormone receptor signaling pathway	21	0.705645	0.000365167	GRIP1, ESR1, RB1, ESR2, MED13, NR3C1, RBM9, PPARGC1A, BRCA1, CTNNB1, MED4, NCOA2, NCOA3, NEDD4, UBR5, NCOA6, DNAJA1, RARA, PIAS1, PPAP2A, MED1	2139	58	13528	2.28989	0.800249	0.0310885	0.683526
GOTERM_BP_FAT	GO:0030334~regulation of cell migration	45	1.5121	0.00040605	DLC1, RTN4, GDF2, ACVRL1, ERBB4, ENPP2, IL6ST, TACR1, PAX6, KIT, TPM1, PTEN, MIA3, PRR5, SERPINE2, MAP3K1, BCL2, AGT, GAB1, APOH, SCARB1, UNC5C, COL18A1, PTPRK, PLD1, ADAM10, F10, PTPRM, NF2, NF1, SCAI, SMAD3, ITGA2, IL6R, LAMA2, MAPK1, SPAG9, CDH13, LAMA1, LAMA4, LAMA3, RRAS2, TGFBR3, PDGFRB, HDAC9	2139	169	13528	1.68403	0.833214	0.0338567	0.759775
GOTERM_BP_FAT	GO:0051674~localization of cell	72	2.41935	0.000449093	FGF19, ACVRL1, NRP1, PLXNA2, PAX6, PEX5, PAX3, PRKG1, NR2E1, PTEN, PEX7, NRCAM, EDNRB, NDE1, DAB1, GAB2, ROBO1, CAP1, PRKCA, PTPRK, SATB2, ARHGEF7, MDGA1, ARID5B, NUP85, ESR2, IL6R, MYH9, SLIT2, CTNNA2, NCK2, CATSPER3, NCK1, LYST, OPHN1, PDGFRB, RELN, ACVR1, DNAH11, DCC, SHROOM2, FUT8, DNAH17, DNAH3, ABI2, PRKDC, DNAH2, KIT, DNAH8, DNAH5, CCL22, PTK2, DOCK2, KATNA1, DNAJA1, SCARB1, CLASP2, PPAP2A…	2139	307	13528	1.48326	0.862061	0.0366865	0.839994
GOTERM_BP_FAT	GO:0048870~cell motility	72	2.41935	0.000449093	FGF19, ACVRL1, NRP1, PLXNA2, PAX6, PEX5, PAX3, PRKG1, NR2E1, PTEN, PEX7, NRCAM, EDNRB, NDE1, DAB1, GAB2, ROBO1, CAP1, PRKCA, PTPRK, SATB2, ARHGEF7, MDGA1, ARID5B, NUP85, ESR2, IL6R, MYH9, SLIT2, CTNNA2, NCK2, CATSPER3, NCK1, LYST, OPHN1, PDGFRB, RELN, ACVR1, DNAH11, DCC, SHROOM2, FUT8, DNAH17, DNAH3, ABI2, PRKDC, DNAH2, KIT, DNAH8, DNAH5, CCL22, PTK2, DOCK2, KATNA1, DNAJA1, SCARB1, CLASP2, PPAP2A…	2139	307	13528	1.48326	0.862061	0.0366865	0.839994
GOTERM_BP_FAT	GO:0007507~heart development	54	1.81452	0.000475961	DLC1, FGF19, NRP1, PDLIM3, FGF12, PAX3, GLI3, PTEN, CTNNB1, MYOCD, GATA4, CALCRL, MKL2, RARB, NRG1, COL11A1, MAP2K5, PTPRJ, ACADM, C2CD3, SCUBE1, MECOM, PROX1, MIB1, PLCE1, GNAQ, NCOA6, ACVR1, MED1, BBS5, ERBB4, COL3A1, PRKDC, SOX6, TPM1, PPP3CB, BCOR, NFATC3, ALPK3, TGFBR1, NF1, FBN1, RPGRIP1L, FOXP4, FOXP1, MNAT1, TSC1, PTCD2, MYH11, ADRA1B, HOPX, TGFBR3, PTCH1, HDAC9	2139	215	13528	1.58847	0.877481	0.0381333	0.890036
GOTERM_BP_FAT	GO:0045944~positive regulation of transcription from RNA polymerase II promoter	84	2.82258	0.0004797	MEF2C, MYOD1, ELF1, ELF4, ARNT2, PAX6, TP63, RHOQ, PAX3, RORA, PAX2, SKAP1, CTNNB1, EPC1, APP, MYOCD, GTF2A2, GATA4, ABRA, RARB, MKL2, ALX4, AKIRIN2, TBL1XR1, SOX10, SATB2, RXRG, RB1, ESR2, MED13, MECOM, PPARGC1A, TBR1, SCAP, NCOA2, HIPK2, NCOA6, CAND1, TFAP2E, MED1, GLIS3, DRD3, ABLIM3, SOX5, PRKDC, SOX6, POU1F1, TCF7L2, TCF7L1, NPAS2, CHD8, MEIS2, MAP3K1, TEAD4, POU2F1, NFAT5, TCEA1, AATF, MAML…	2139	371	13528	1.43195	0.879486	0.0377418	0.896998
GOTERM_BP_FAT	GO:0007268~synaptic transmission	70	2.35215	0.000518006	SYT1, SLC6A1, GABRB3, GRIK1, GABRB2, GRIK2, GLRA3, GRIK4, GRIK5, GABBR2, KCNIP2, CTNNB1, SLC1A2, APP, KCNQ3, GRIN2B, CHRNA5, DLG4, GRID2, USP14, PRKCA, KCNMA1, GABRG3, GPR176, NRXN3, PI4KA, NRXN1, GRM1, CTNNA2, GRM5, MAPK1, GABRR3, GRM3, COLQ, GRM8, GRM7, AKAP5, KCNMB4, RAD21L1, CPLX1, DRD3, DRD4, CACNB2, PAH, RIMS1, AMPH, PTK2, GAD2, PVRL1, DMD, SYN2, PPP3CB, PPP3CA, APBA1, DTNA, PLAT, DLGAP1, N…	2139	298	13528	1.48561	0.898226	0.0399823	0.968297
GOTERM_BP_FAT	GO:0007517~muscle organ development	53	1.78091	0.000539009	MEF2C, MYOD1, MEF2A, TP63, PAX3, PTEN, APP, MKL2, RARB, ALX4, NRG1, COL11A1, ACADM, ARID5B, RXRG, FLNB, PROX1, IGSF8, BVES, PDGFRB, SGCD, CAV1, MYL4, FHL1, CACNB2, SOX6, TRIM72, TPM1, GPHN, MYL6B, DMD, TEAD4, PPP3CB, PPP3CA, UNC45B, EVC, NF1, MET, CENPF, HOMER1, AFG3L2, FOXP1, FOXP2, FXR1, LAMA2, LOC729991-MEF2B, NEB, TSC1, MAPK14, PTCD2, MYH11, TGFBR3, TCF12	2139	211	13528	1.58861	0.907233	0.0408555	1.00737
GOTERM_BP_FAT	GO:0044057~regulation of system process	72	2.41935	0.000545856	SNCG, LZTS1, SNCAIP, TACR3, SLC6A1, GRIK1, IL6ST, GRIK2, GPR109B, TACR1, KCNIP2, EDNRB, BDNF, MYOCD, GRIN2B, SLC24A2, DLG4, CALCRL, KCNMA1, PRKCA, STXBP1, GRM1, CD38, PRKCQ, PROK2, GRM3, PLCE1, TNNT1, CHRM3, CHRM2, GRM8, RYR2, CELF2, CNTN4, PRKCZ, KCNMB4, MYL4, CAV1, DRD3, ADORA2B, ERBB4, PPP1R12B, DRD4, CTNND2, PXK, KIT, TPM1, EPHB2, KCNMB2, ANXA6, AGT, KCNE1, PPP3CB, PPP3CA, PLAT, NOS1, EPAS1, …	2139	309	13528	1.47366	0.909994	0.0406653	1.0201
GOTERM_BP_FAT	GO:0040012~regulation of locomotion	49	1.64651	0.000616353	RTN4, DLC1, GDF2, ACVRL1, IL6ST, TACR1, PAX6, PTEN, SERPINE2, GAB1, APOH, UNC5C, PRKCA, PTPRK, PLD1, PTPRM, ADAM10, F10, SCAI, IL6R, SLIT2, SPAG9, MAPK1, RRAS2, PDGFRB, DRD3, ERBB4, ENPP2, KIT, TPM1, PRR5, MIA3, BCL2, MAP3K1, AGT, SCARB1, COL18A1, NF2, NF1, ITGA2, SMAD3, LAMA2, LAMA1, CDH13, LAMA4, LAMA3, TGFBR3, HDAC9, HTR2C	2139	192	13528	1.61405	0.934056	0.0450382	1.15113
GOTERM_BP_FAT	GO:0051270~regulation of cell motion	49	1.64651	0.000697102	RTN4, DLC1, GDF2, NRP1, ACVRL1, IL6ST, TACR1, PAX6, PTEN, SERPINE2, GAB1, APOH, UNC5C, PTPRK, PLD1, PTPRM, ADAM10, F10, SCAI, IL6R, SPAG9, MAPK1, RRAS2, PDGFRB, PARD3, ERBB4, ENPP2, KIT, TPM1, PRR5, MIA3, BCL2, MAP3K1, AGT, SCARB1, COL18A1, NF2, TGFBR1, NF1, ITGA2, SMAD3, LAMA2, LAMA1, CDH13, LAMA4, LAMA3, TGFBR3, HDAC9, ARAP1	2139	193	13528	1.60569	0.953824	0.0499635	1.30101
GOTERM_BP_FAT	GO:0060004~reflex	7	0.235215	0.000843028	KCNMA1, DRD3, NR4A3, AFG3L2, CACNA1A, CDH23, FOXP2	2139	9	13528	4.91902	0.97575	0.0591509	1.57131
GOTERM_BP_FAT	GO:0005513~detection of calcium ion	7	0.235215	0.000843028	KCNMB3, KCNMB4, SYT1, RYR2, STIM1, KCNIP2, KCNMB2	2139	9	13528	4.91902	0.97575	0.0591509	1.57131
GOTERM_BP_FAT	GO:0050804~regulation of synaptic transmission	37	1.24328	0.000945199	KCNMB4, SNCG, PRKCZ, SNCAIP, LZTS1, ERBB4, SLC6A1, GRIK1, DRD3, GRIK2, TACR1, DRD4, CTNND2, PXK, KIT, EPHB2, BDNF, GRIN2B, SLC24A2, AGT, PPP3CB, DLG4, PPP3CA, PLAT, GRIN1, NLGN1, STXBP1, PARK2, GRM1, LAMA2, CD38, GRM3, GRIA2, GRM8, CNTN4, HTR2C, CACNA1A	2139	136	13528	1.72062	0.984552	0.0650506	1.76015
GOTERM_BP_FAT	GO:0051173~positive regulation of nitrogen compound metabolic process	132	4.43548	0.00102319	MEF2C, MYOD1, GDF2, ARNT2, NAA15, RORA, CTNNB1, EPC1, APP, MLL5, MYOCD, GATA4, ABRA, RARB, AKIRIN2, MYST4, BCL10, SATB2, PCBD2, RXRG, ARID1B, MED13, MECOM, PPARGC1A, TBR1, PROX1, TRERF1, MAPK1, PIAS1, TFAP2E, ADORA2B, DRD3, SOX5, SOX6, ABCA1, MEIS2, TEAD4, TNKS, MAML3, TCF4, RUNX2, SREBF1, TAF1, MLL, EPAS1, KLF12, RFX4, TGFBR1, MAML2, GRIN1, ESRRG, SMAD3, NR4A3, BRCA1, UIMC1, HDAC2, CSRNP2, EBF3,…	2139	644	13528	1.29632	0.989052	0.0691526	1.90407
GOTERM_BP_FAT	GO:0016568~chromatin modification	64	2.15054	0.00106858	KDM6A, EZH1, EPC1, EPC2, MLL5, TAF5L, BRPF3, EED, MLL3, KDM5A, KDM5B, MYST4, KDM5D, TBL1XR1, SATB2, RBL2, C11ORF30, RB1, ARID1B, HLTF, EYA3, EYA1, EYA2, BAZ1B, SYCP3, PRDM6, ASH1L, BRDT, JMJD1C, RUVBL1, NSD1, SUDS3, SUPT6H, SMARCAD1, SUPT3H, DPF3, CDC73, NR3C1, ARID2, CHD9, CHD8, BCOR, CHD6, MYSM1, TERF2, CHD3, DNMT3A, AEBP2, CSRP2BP, MLL, L3MBTL2, SMYD3, EHMT2, UIMC1, HDAC2, PHF16, PHF15, BRE, C…	2139	274	13528	1.47724	0.99104	0.071023	1.98774
GOTERM_BP_FAT	GO:0006417~regulation of translation	37	1.24328	0.00109083	EIF4E3, EIF2C2, EIF5B, IGF2BP2, GCN1L1, MTIF2, APP, TNRC6C, TIA1, DDX25, PUM1, QKI, PIWIL3, PUM2, PIWIL4, TNRC6B, FAM129A, TNRC6A, KIAA0427, DNAJC1, PRKCA, DAZ1, DAZ2, MAGOH, IREB2, ANKHD1-EIF4EBP3, ITGA2, EIF4A3, MAPK1, NCK2, EIF4G3, TSC1, NCK1, EIF2S1, MTOR, EEFSEC, EIF2C3, EIF2AK4	2139	137	13528	1.70806	0.991878	0.0713739	2.02873
GOTERM_BP_FAT	GO:0016477~cell migration	64	2.15054	0.00129513	FGF19, ACVRL1, NRP1, PLXNA2, PAX6, PEX5, PAX3, PRKG1, NR2E1, PTEN, PEX7, NRCAM, EDNRB, NDE1, DAB1, GAB2, ROBO1, CAP1, PRKCA, PTPRK, SATB2, ARHGEF7, MDGA1, ARID5B, NUP85, ESR2, IL6R, MYH9, SLIT2, CTNNA2, NCK2, LYST, NCK1, OPHN1, PDGFRB, RELN, ACVR1, DCC, SHROOM2, FUT8, ABI2, PRKDC, KIT, CCL22, PTK2, DOCK2, KATNA1, SCARB1, CLASP2, PPAP2A, DCLK1, PLAT, TGFBR1, PODXL, NOX1, MET, LAMA1, CDH13, PARP9, …	2139	276	13528	1.46654	0.996705	0.0829508	2.40432
GOTERM_BP_FAT	GO:0030534~adult behavior	26	0.873656	0.00133306	SNCG, GRIK1, DRD3, HEXA, DRD4, KLHL1, APP, SLC1A2, ADAM2, CHRNA5, CDH23, KCNMA1, C1ORF25, GRIN1, MET, SPTBN4, NR4A3, PARK2, ATXN1, EPHA4, GRM7, HIPK2, ADRA1B, CACNA1C, HTR2C, CACNA1A	2139	86	13528	1.91204	0.997213	0.0840573	2.4739
GOTERM_BP_FAT	GO:0033555~multicellular organismal response to stress	15	0.504032	0.00174541	NOS1, GRIK1, GRIK2, TACR1, DRD4, ESR2, GCH1, EDNRB, BDNF, GRIN2B, BCL2, GRM7, SCN9A, RELN, CACNA1A	2139	39	13528	2.43248	0.999549	0.107112	3.22734
GOTERM_BP_FAT	GO:0042692~muscle cell differentiation	33	1.10887	0.00179064	KCNH1, MYOD1, CACNB2, SOX6, NEO1, TPM1, TCF7L2, CTNNB1, GPHN, APP, AGT, PPP3CB, QKI, PPP3CA, MKL2, RARB, NRG1, ACADM, NOS1, RB1, MYH9, HOMER1, AFG3L2, PROX1, FOXP1, SYNE1, TSC1, PTCD2, MYH11, SORT1, ADAM12, BIN1, ACVR1	2139	121	13528	1.72485	0.999631	0.108231	3.30964
GOTERM_BP_FAT	GO:0030155~regulation of cell adhesion	36	1.20968	0.00214084	PRKCZ, ACVRL1, CYTIP, IL18, PDE3B, CYTH3, TPM1, PTEN, MIA3, DAB1, GSN, TNR, BCL2, B4GALNT2, NRG1, RASA1, PPP2R1A, ADAM10, NF2, PIK3CB, PODXL, NF1, DMP1, SMAD3, ITGA2, NID1, SERPINI1, LAMA2, CDH13, LAMA1, LAMA4, LAMA3, EGFLAM, ITGA6, TSC1, FAF1	2139	137	13528	1.6619	0.999921	0.1263	3.94469
GOTERM_BP_FAT	GO:0006816~calcium ion transport	37	1.24328	0.00215219	PLCZ1, JPH4, CAV1, CACHD1, CACNB2, GRIN3A, ANXA6, GRIN2B, SLC24A3, SLC24A2, PPP3CB, CAMK2D, CHRNA7, TRPV6, PPP3CA, IBTK, TRPC1, TRPM3, CACNA2D1, TRPC3, SLC8A2, GRIN1, TRPC7, STIM1, CACNG3, CACNA2D3, ITPR3, ITPR2, PRKCB, CATSPER3, RYR3, CACNA1G, RYR2, CACNA1C, CACNA1D, CACNA1A, CACNA1B	2139	142	13528	1.64792	0.999925	0.125255	3.9652
GOTERM_BP_FAT	GO:0051969~regulation of transmission of nerve impulse	38	1.27688	0.00215778	PRKCZ, KCNMB4, SNCG, SNCAIP, LZTS1, ERBB4, SLC6A1, GRIK1, DRD3, GRIK2, TACR1, DRD4, CTNND2, PXK, KIT, EPHB2, BDNF, GRIN2B, SLC24A2, AGT, PPP3CB, DLG4, PPP3CA, PLAT, GRIN1, NLGN1, STXBP1, ITGA2, PARK2, GRM1, LAMA2, CD38, GRM3, GRIA2, GRM8, CNTN4, HTR2C, CACNA1A	2139	147	13528	1.63489	0.999927	0.123928	3.97529
GOTERM_BP_FAT	GO:0031644~regulation of neurological system process	39	1.31048	0.00244314	PRKCZ, KCNMB4, SNCG, SNCAIP, LZTS1, ERBB4, SLC6A1, GRIK1, DRD3, GRIK2, TACR1, DRD4, CTNND2, PXK, KIT, EPHB2, EDNRB, BDNF, GRIN2B, SLC24A2, AGT, PPP3CB, DLG4, PPP3CA, PLAT, GRIN1, NLGN1, STXBP1, ITGA2, PARK2, GRM1, LAMA2, CD38, GRM3, GRIA2, GRM8, CNTN4, HTR2C, CACNA1A	2139	153	13528	1.61211	0.999979	0.137373	4.48967
GOTERM_BP_FAT	GO:0010557~positive regulation of macromolecule biosynthetic process	131	4.40188	0.00260905	MEF2C, MYOD1, GDF2, ARNT2, NAA15, RORA, CTNNB1, EPC1, APP, MLL5, MYOCD, GATA4, ABRA, RARB, AKIRIN2, MYST4, BCL10, SATB2, PCBD2, RXRG, ARID1B, MED13, MECOM, IL21, PPARGC1A, TBR1, PROX1, TRERF1, MAPK1, PIAS1, TFAP2E, DRD3, SOX5, SOX6, MEIS2, TEAD4, TNKS, MAML3, TCF4, RUNX2, SREBF1, TAF1, MLL, EPAS1, KLF12, RFX4, TGFBR1, GRIN1, MAML2, ESRRG, SMAD3, ITGA2, NR4A3, BRCA1, HDAC2, CSRNP2, EBF3, EBF2, GTF…	2139	654	13528	1.26682	0.99999	0.144174	4.78754
GOTERM_BP_FAT	GO:0016311~dephosphorylation	39	1.31048	0.00276006	LPPR4, PDP2, CDC14A, SSH2, SYNJ1, PPM1A, TIMM50, PTEN, DAPP1, BCL2, PPP3CB, PPP3CA, PPAP2A, MTMR6, PTPRJ, PPP2R1A, PTPRK, PTPRD, PTPRM, PTPRE, PTPRG, PTPRN2, EPM2A, PTPN4, PTPRT, PTPRN, CDC25A, PTPN20A, SACM1L, PTPN11, EYA3, EYA1, PPM1D, MTMR14, EYA2, PPM1E, PPEF2, TPTE2, SBF2	2139	154	13528	1.60165	0.999995	0.149998	5.05789
GOTERM_BP_FAT	GO:0018210~peptidyl-threonine modification	10	0.336022	0.00290243	PRKCA, GALNT2, TAF1, NLK, BCL2, HIPK3, TGFBR1, TNKS, MTOR, GALNT13	2139	21	13528	3.01164	0.999997	0.155206	5.31211
GOTERM_BP_FAT	GO:0032231~regulation of actin filament bundle formation	10	0.336022	0.00290243	DLC1, PRKCQ, NF2, TSC1, MAP3K1, TACR1, SMAD3, MTOR, TPM1, ARAP1	2139	21	13528	3.01164	0.999997	0.155206	5.31211
GOTERM_BP_FAT	GO:0008038~neuron recognition	10	0.336022	0.00290243	NRCAM, NCAM2, APP, BDNF, NRP1, OPCML, CNTNAP2, CNTN4, NTM, SLIT2	2139	21	13528	3.01164	0.999997	0.155206	5.31211
GOTERM_BP_FAT	GO:0007215~glutamate signaling pathway	11	0.369624	0.00315882	GRM5, APP, GNAQ, GRIN2B, GRIK1, GRIK2, GRIK4, GRIN1, GRID2, GRIN3A, HOMER1	2139	25	13528	2.78276	0.999999	0.165732	5.76829
GOTERM_BP_FAT	GO:0060627~regulation of vesicle-mediated transport	27	0.907258	0.00323976	STON2, SYT1, RAB3B, CAV1, RAB5B, ADORA2B, NCS1, PTEN, PACSIN2, GOPC, SCARB1, RAPGEF4, TRPV6, NEDD4L, NSF, HIP1, PRKCA, LRSAM1, CBL, RPH3AL, STXBP1, ITGA2, MFGE8, CDH13, MIB1, BIN1, CACNA1A	2139	96	13528	1.77875	0.999999	0.167622	5.91187
GOTERM_BP_FAT	GO:0018105~peptidyl-serine phosphorylation	12	0.403226	0.00325509	PRKCA, PRKCZ, TAF1, TTBK2, MAP3K1, NLK, BCL2, HIPK3, TGFBR1, PRKDC, TNKS, STK4	2139	29	13528	2.61701	0.999999	0.166402	5.93903
GOTERM_BP_FAT	GO:0006357~regulation of transcription from RNA polymerase II promoter	143	4.80511	0.00326276	MEF2C, MYOD1, ARNT2, CNOT2, RORA, NR2E1, CTNNB1, EPC1, APP, MYOCD, MED27, TRAK1, GATA4, ABRA, RARB, DDX20, AKIRIN2, IKBKAP, SATB2, RXRG, MED13, MECOM, PPARGC1A, PKIA, TBR1, PROX1, MED15, TFAP2A, ST18, TFAP2E, SUPT6H, DRD3, TFCP2L1, SOX5, SOX6, MED12L, MEIS2, TEAD4, TEF, MAML3, TCF4, BCOR, RUNX2, SREBF1, DNMT3A, TAF1, TCF7, MLL, EPAS1, KLF12, RFX4, RFX5, SUB1, GRIN1, MAML2, BRIP1, SMAD3, TFCP2, NR…	2139	727	13528	1.24401	0.999999	0.164858	5.95262
GOTERM_BP_FAT	GO:0051130~positive regulation of cellular component organization	44	1.47849	0.00328048	CAV1, DRD3, TACR1, RHOQ, KIT, TPM1, CDH4, DSTN, SORBS1, ROBO1, TIAM1, MAPT, MAP3K1, NUMB, TNKS, NEDD4L, EGF, TERF2, HIP1, PRKCA, TAF1, NF2, TGFBR1, CBL, NOX1, PRKCI, SMAD3, ITGA2, ESPL1, MFGE8, RICTOR, PROX1, PPARGC1A, SLIT2, NTRK3, NCK2, MIB1, PRKCQ, TSC1, NCK1, CAND1, MTOR, FAF1, ARAP1	2139	181	13528	1.53744	0.999999	0.163808	5.98402
GOTERM_BP_FAT	GO:0007167~enzyme linked receptor protein signaling pathway	74	2.48656	0.00371589	MTSS1, MPZL1, GDF2, ACVRL1, NRP1, LTBP2, IL6ST, GRIK2, RHOQ, SHOC2, FSTL1, PTEN, TIAM1, GAB1, NRG1, FRS2, GHR, PTPRJ, PTPRK, PTPRG, ARID5B, LIFR, PTPRT, ALK, NCK2, PLCE1, NCK1, HIPK2, ROR1, PDGFRB, SORT1, ROR2, ACVR1, TWSG1, FGFR1, ERBB4, FUT8, COL3A1, ABI1, KIT, EPHB1, EPHB2, PTK2, SORBS1, DGKD, MAP3K1, PTN, EGF, PLAT, PTPRD, PTPRE, NIN, SMAD6, MYO1E, TGFBR1, NLK, CBL, MET, SMAD3, EPHA2, PTPN11,…	2139	342	13528	1.36845	1	0.181445	6.75228
GOTERM_BP_FAT	GO:0051592~response to calcium ion	18	0.604839	0.00374492	KCNMA1, KCNMB3, TRPC1, SYT1, KCNMB4, CAV1, D2HGDH, SEC31A, SLC6A1, MGP, STIM1, ITPR3, KCNIP2, KCNMB2, MNAT1, NEDD4, RYR2, PDCD6	2139	55	13528	2.06982	1	0.180738	6.80331
GOTERM_BP_FAT	GO:0043062~extracellular structure organization	40	1.34409	0.00434554	CADM1, ERBB4, COL3A1, CACNB2, SPINK5, CTNNB1, NRCAM, GPHN, APP, PTK2, TNR, AGT, COL12A1, COL11A1, COL18A1, DNM3, COL4A2, NRXN3, ADAMTS20, TGFBR1, NF1, DMP1, NLGN1, NFASC, OLFML2A, NID1, NRXN1, COL5A3, AFG3L2, COL4A6, CSGALNACT1, EGFLAM, COL14A1, TSC1, FBLN5, KAZALD1, ITGA8, MYH11, APBB2, CACNA1A	2139	163	13528	1.55201	1	0.204383	7.85278
GOTERM_BP_FAT	GO:0043068~positive regulation of programmed cell death	90	3.02419	0.00458741	DLC1, SH3RF1, CADM1, GRIK2, GPR109B, NELL1, RBM5, TNFSF14, TP63, MLH1, PAWR, ITSN1, PTEN, CRADD, CTNNBL1, CUL2, MAP3K5, APP, TIAM1, TIA1, DAP, RARB, DDX20, CASP2, DEDD2, MAP2K6, NET1, PRKCA, KCNMA1, PPP2R1A, ARHGEF3, BCL10, ARHGEF7, ARHGEF18, ARHGEF12, PRKCE, STK4, ECT2, STK3, JMY, MAPK1, CD38, LYST, HIPK2, ERN1, RYR2, MAPK9, SORT1, KALRN, DCC, APH1B, AKAP13, PRKDC, STK17A, NR3C1, TRAIP, GCH1, SE…	2139	433	13528	1.31455	1	0.212233	8.27225
GOTERM_BP_FAT	GO:0021955~central nervous system neuron axonogenesis	8	0.268817	0.00485169	PRKCA, DCC, PTK2, NR2E1, DCLK1, EPHB1, EPHB2, MYCBP2	2139	15	13528	3.37304	1	0.220729	8.72851
GOTERM_BP_FAT	GO:0051899~membrane depolarization	15	0.504032	0.00488995	PRKCZ, CAV1, GCLC, GRIK1, GRIK2, GRIN1, ATXN1, GRIN2B, BCL2, GRID2, CACNA1G, KCNE1, PPP3CB, PPP3CA, CACNA1A	2139	43	13528	2.2062	1	0.220013	8.79437
GOTERM_BP_FAT	GO:0030522~intracellular receptor-mediated signaling pathway	22	0.739247	0.00507564	GRIP1, ESR1, RB1, ESR2, MED13, NR3C1, RBM9, PPARGC1A, BRCA1, CTNNB1, MLL5, MED4, NCOA2, NCOA3, NEDD4, UBR5, NCOA6, DNAJA1, RARA, PIAS1, PPAP2A, MED1	2139	75	13528	1.85517	1	0.225089	9.11345
GOTERM_BP_FAT	GO:0010942~positive regulation of cell death	90	3.02419	0.00515105	DLC1, SH3RF1, CADM1, GRIK2, GPR109B, NELL1, RBM5, TNFSF14, TP63, MLH1, PAWR, ITSN1, PTEN, CRADD, CTNNBL1, CUL2, MAP3K5, APP, TIAM1, TIA1, DAP, RARB, DDX20, CASP2, DEDD2, MAP2K6, NET1, PRKCA, KCNMA1, PPP2R1A, ARHGEF3, BCL10, ARHGEF7, ARHGEF18, ARHGEF12, PRKCE, STK4, ECT2, STK3, JMY, MAPK1, CD38, LYST, HIPK2, ERN1, RYR2, MAPK9, SORT1, KALRN, DCC, APH1B, AKAP13, PRKDC, STK17A, NR3C1, TRAIP, GCH1, SE…	2139	435	13528	1.30851	1	0.225778	9.24272
GOTERM_BP_FAT	GO:0032268~regulation of cellular protein metabolic process	97	3.25941	0.00517911	DLC1, EIF2C2, GDF2, IL6ST, BTRC, EIF5B, CDC16, APP, MAP3K5, MAP3K9, DDX25, TIA1, GAB1, PUM1, RAPGEF4, PUM2, RAPGEF3, DNAJC1, IBTK, ANAPC1, BCL10, ANAPC5, KIAA1804, MAGOH, SERPING1, PPARGC1A, MAPK1, EIF2S1, PSMA3, PDGFRB, PIAS1, EEFSEC, EIF2AK4, EIF2C3, EIF4E3, CAV1, GCLC, ENPP1, IGF2BP2, MTIF2, PIN1, EGF, FGD4, TAF1, MLL, TGFBR1, SMAD6, IREB2, ITGA2, CDC23, DOCK7, CDC27, BRCA1, HDAC2, TSC1, PRKAR…	2139	474	13528	1.29424	1	0.224646	9.29078
GOTERM_BP_FAT	GO:0043065~positive regulation of apoptosis	89	2.99059	0.00547799	DLC1, SH3RF1, CADM1, GPR109B, NELL1, RBM5, TNFSF14, TP63, MLH1, PAWR, ITSN1, PTEN, CRADD, CTNNBL1, CUL2, MAP3K5, APP, TIAM1, TIA1, DAP, RARB, DDX20, CASP2, DEDD2, MAP2K6, NET1, PRKCA, KCNMA1, PPP2R1A, ARHGEF3, BCL10, ARHGEF7, ARHGEF18, ARHGEF12, PRKCE, STK4, ECT2, STK3, JMY, MAPK1, CD38, LYST, HIPK2, ERN1, RYR2, MAPK9, SORT1, KALRN, DCC, APH1B, AKAP13, PRKDC, STK17A, NR3C1, TRAIP, GCH1, SERINC3, …	2139	430	13528	1.30901	1	0.233715	9.80119
GOTERM_BP_FAT	GO:0031328~positive regulation of cellular biosynthetic process	134	4.50269	0.00549237	MEF2C, MYOD1, GDF2, ARNT2, NAA15, RORA, CTNNB1, EPC1, APP, MLL5, MYOCD, GATA4, ABRA, RARB, AKIRIN2, MYST4, BCL10, SATB2, PCBD2, RXRG, ARID1B, MED13, MECOM, IL21, PPARGC1A, TBR1, PROX1, TRERF1, MAPK1, PIAS1, TFAP2E, ADORA2B, DRD3, SOX5, SOX6, ABCA1, MEIS2, TEAD4, TNKS, MAML3, TCF4, RUNX2, SREBF1, TAF1, MLL, EPAS1, KLF12, RFX4, TGFBR1, GRIN1, MAML2, ESRRG, SMAD3, ITGA2, NR4A3, BRCA1, HDAC2, CSRNP2,…	2139	685	13528	1.23719	1	0.232027	9.82568
GOTERM_BP_FAT	GO:0051492~regulation of stress fiber formation	9	0.302419	0.00564126	DLC1, PRKCQ, NF2, TSC1, TACR1, SMAD3, MTOR, TPM1, ARAP1	2139	19	13528	2.99579	1	0.235293	10.0789
GOTERM_BP_FAT	GO:0015674~di-, tri-valent inorganic cation transport	42	1.41129	0.00577984	PLCZ1, JPH4, CAV1, CACHD1, CACNB2, GRIN3A, SFXN5, ANXA6, GRIN2B, SLC24A3, SLC24A2, PPP3CB, CAMK2D, SLC30A5, CHRNA7, TRPV6, PPP3CA, IBTK, TRPM3, TRPC1, CACNA2D1, SLC8A2, TRPC3, TRPC7, GRIN1, STIM1, CACNG3, ITPR3, CACNA2D3, ITPR2, PRKCB, CATSPER3, RYR3, CACNA1G, SLC25A37, RYR2, STEAP2, CACNA1C, SCARA5, CACNA1D, CACNA1A, CACNA1B	2139	176	13528	1.50924	1	0.238106	10.3139
GOTERM_BP_FAT	GO:0001952~regulation of cell-matrix adhesion	11	0.369624	0.00603542	PRKCZ, CDH13, ACVRL1, NF2, TSC1, PIK3CB, BCL2, NF1, SMAD3, PTEN, RASA1	2139	27	13528	2.57663	1	0.244987	10.7459
GOTERM_BP_FAT	GO:0006937~regulation of muscle contraction	21	0.705645	0.00677328	PRKCA, KCNMA1, CAV1, NOS1, TACR3, ADORA2B, KCNB2, PPP1R12B, TACR1, ITGA2, TPM1, ANXA6, PROK2, PLCE1, TNNT1, CHRM3, MYOCD, CHRM2, CACNA1G, RYR2, CALCRL	2139	72	13528	1.84463	1	0.268169	11.9819
GOTERM_BP_FAT	GO:0009891~positive regulation of biosynthetic process	135	4.53629	0.00680689	MEF2C, MYOD1, GDF2, ARNT2, NAA15, RORA, CTNNB1, EPC1, APP, MLL5, MYOCD, GATA4, ABRA, RARB, AKIRIN2, MYST4, BCL10, SATB2, PCBD2, RXRG, ARID1B, MED13, MECOM, IL21, PPARGC1A, TBR1, PROX1, TRERF1, MAPK1, PIAS1, TFAP2E, ADORA2B, DRD3, SOX5, SOX6, ABCA1, MEIS2, TEAD4, TNKS, MAML3, TCF4, RUNX2, SREBF1, TAF1, MLL, EPAS1, KLF12, RFX4, TGFBR1, GRIN1, MAML2, ESRRG, SMAD3, ITGA2, NR4A3, BRCA1, HDAC2, CSRNP2,…	2139	695	13528	1.22849	1	0.266939	12.0379
GOTERM_BP_FAT	GO:0048745~smooth muscle tissue development	6	0.201613	0.00707027	NF1, PDGFRB, TP63, PROX1, FOXP1, FOXP2	2139	9	13528	4.2163	1	0.273337	12.4749
GOTERM_BP_FAT	GO:0006605~protein targeting	49	1.64651	0.00709677	LTBP2, MLPH, PEX5, TOMM20L, GLI3, PEX7, AIP, IMMP2L, CRY2, LONP2, TRAK1, TIMM9, ABRA, PRL, AP3B1, PRKCI, IPO8, MAPK1, IPO5, AKAP5, KPNA4, KPNA3, KPNA1, SEC61G, ARL6IP1, MTX2, AKAP12, NUP214, MACF1, CSE1L, PEX16, EXOC4, PPP3CB, PEX14, NUP54, PPP3CA, TNPO2, TRAM1, RANBP17, IPO11, NLGN1, CBLB, ERBB2IP, NEDD4, TRPS1, SPTBN1, SMURF1, RERE, SSR3	2139	215	13528	1.44139	1	0.271856	12.5187
GOTERM_BP_FAT	GO:0030832~regulation of actin filament length	19	0.638441	0.00726181	LIMA1, SHROOM2, ACTR3B, SPTBN4, RICTOR, EPB49, CAPZB, DSTN, ARPC1A, NCK2, NEB, ARPC3, GSN, MAP3K1, NCK1, SPTBN1, MTOR, RASA1, ADD1	2139	63	13528	1.90737	1	0.274877	12.7914
GOTERM_BP_FAT	GO:0001964~startle response	8	0.268817	0.00746172	GRIN2B, DRD3, SLC6A3, GRIN1, GRID2, GRIN3A, PARK2, CTNNA2	2139	16	13528	3.16223	1	0.278935	13.1206
GOTERM_BP_FAT	GO:0043279~response to alkaloid	17	0.571237	0.00759878	TACR3, DRD3, SLC6A1, LEPR, SLC6A3, TACR1, DRD4, GRIN1, GNAL, HDAC2, BCL2, ADRA1B, CHRNA5, RYR2, CHRNA7, HTR2C, GHR	2139	54	13528	1.99103	1	0.280925	13.3456
GOTERM_BP_FAT	GO:0010608~posttranscriptional regulation of gene expression	48	1.6129	0.00799559	EIF2C2, EIF5B, SYNCRIP, PTEN, APP, DDX25, SND1, TIA1, PUM1, QKI, PIWIL3, PIWIL4, PUM2, FAM129A, KIAA0427, DNAJC1, PRKCA, NLRP5, MAGOH, APTX, ANKHD1-EIF4EBP3, PPARGC1A, NCK2, MAPK1, EIF4A3, EIF4G3, EIF2S1, NCK1, EEFSEC, EIF2C3, EIF2AK4, EIF4E3, PRKDC, IGF2BP2, GCN1L1, MTIF2, LIN28B, TNRC6C, BCL2, TNRC6B, TNRC6A, DAZ1, DAZ2, IREB2, ITGA2, ELAVL1, SMAD3, TSC1, MTOR	2139	211	13528	1.43874	1	0.290867	13.994
GOTERM_BP_FAT	GO:0043473~pigmentation	18	0.604839	0.00816954	SOX10, SHROOM2, BBS5, SHROOM3, HPS5, MLPH, NF1, ATRN, DOCK7, KIT, EDAR, PAX3, EDNRB, GNAQ, BCL2, LYST, BLOC1S1, OCA2	2139	59	13528	1.92949	1	0.29379	14.2767
GOTERM_BP_FAT	GO:0030031~cell projection assembly	23	0.772849	0.00843407	DNM3, MTSS1, BBS5, C2CD3, STX2, BAIAP2L1, PCNT, RPGRIP1L, NUP85, LPAR1, TTC8, PCM1, CAPZB, NCK2, CDH13, ITGA6, NCK1, DYNC2H1, TSGA10, OPHN1, CYFIP1, FGD6, FGD4	2139	83	13528	1.75256	1	0.29934	14.7051
GOTERM_BP_FAT	GO:0032535~regulation of cellular component size	59	1.98253	0.00848034	RTN4, GDF2, LIMA1, NRP1, ACVRL1, TP63, SGMS1, DSTN, APP, NUBP1, GSN, MAPT, NRG1, MAP2K5, DEPDC6, PPP2R1A, ADAM10, CGRRF1, RB1, ESR2, RPTOR, ARPC1A, NCK2, CD38, NCK1, ADD1, FGFR1, SHROOM2, ENPP1, ACTR3B, FHL1, CAPZB, CDH4, ARPC3, DGKD, BCL2, MAP3K1, AGT, RASA1, DCLK1, TGFBR1, SPTBN4, SMAD3, NPR1, RICTOR, EPB49, TP73, CAPRIN2, NTRK3, NEB, ERBB2IP, TSC1, ADRA1B, SPTBN1, TGFBR3, CYFIP1, MTOR, APBB2, …	2139	271	13528	1.37691	1	0.298349	14.7798
GOTERM_BP_FAT	GO:0051146~striated muscle cell differentiation	24	0.806452	0.00858331	KCNH1, MYOD1, ACADM, NOS1, CACNB2, RB1, NEO1, MYH9, HOMER1, AFG3L2, TPM1, PROX1, FOXP1, GPHN, APP, TSC1, PTCD2, PPP3CB, MYH11, SORT1, RARB, PPP3CA, NRG1, ADAM12	2139	88	13528	1.72485	1	0.299028	14.9458
GOTERM_BP_FAT	GO:0012502~induction of programmed cell death	68	2.28495	0.00890856	DLC1, SH3RF1, CADM1, GRIK2, NELL1, TNFSF14, MLH1, TP63, ITSN1, PTEN, CRADD, CUL2, MAP3K5, APP, TIAM1, TIA1, DAP, DDX20, CASP2, DEDD2, NET1, PRKCA, ARHGEF3, BCL10, PPP2R1A, ARHGEF7, ARHGEF18, ARHGEF12, PRKCE, ECT2, JMY, MAPK1, CD38, LYST, HIPK2, ERN1, SORT1, MAPK9, RYR2, KALRN, DCC, APH1B, AKAP13, STK17A, TRAIP, GCH1, SERINC3, PRUNE2, ERCC6, TNFRSF19, AATF, ERCC3, FGD4, HIP1, PHLDA1, NGEF, NOX5, A…	2139	321	13528	1.33976	1	0.306078	15.4683
GOTERM_BP_FAT	GO:0008037~cell recognition	17	0.571237	0.00917985	NRP1, CADM1, OPCML, MFGE8, SLIT2, CSGALNACT1, NRCAM, NCAM2, DOCK2, BDNF, APP, CNTNAP3, CNTNAP2, SCARB1, CNTN4, CD226, NTM	2139	55	13528	1.95483	1	0.311418	15.9018
GOTERM_BP_FAT	GO:0010038~response to metal ion	32	1.07527	0.00956762	KCNMB3, KCNMB4, SYT1, D2HGDH, CAV1, SEC31A, SLC6A1, SLC6A3, ALDOB, KCNIP2, PTEN, KCNMB2, CTNNB1, GSN, BCL2, SLC30A5, NEDD4L, KCNMA1, TRPC1, MGP, STIM1, ITPR3, TAT, MNAT1, GRIA2, NEDD4, PLCG2, CACNA1G, MAPK9, RYR2, PDCD6, ATP7B	2139	129	13528	1.56886	1	0.319836	16.5177
GOTERM_BP_FAT	GO:0006607~NLS-bearing substrate import into nucleus	7	0.235215	0.00972671	CBLB, TRPS1, IPO5, KPNA4, KPNA3, KPNA1, RERE	2139	13	13528	3.40547	1	0.321812	16.7691
GOTERM_BP_FAT	GO:0007169~transmembrane receptor protein tyrosine kinase signaling pathway	50	1.68011	0.00975522	MTSS1, MPZL1, NRP1, GRIK2, RHOQ, SHOC2, PTEN, TIAM1, GAB1, NRG1, FRS2, GHR, PTPRJ, PTPRG, ARID5B, PTPRT, ALK, NCK2, PLCE1, NCK1, ROR1, ROR2, SORT1, PDGFRB, FGFR1, ERBB4, ABI1, KIT, EPHB1, EPHB2, PTK2, SORBS1, DGKD, EGF, PLAT, NIN, MYO1E, MET, CBL, EPHA2, PTPN11, NTRK3, EPS15, EPHA5, EPHA4, EPHA7, EPHA6, ERBB2IP, CACNA1A, GFRA2	2139	224	13528	1.41171	1	0.320228	16.8141
GOTERM_BP_FAT	GO:0031344~regulation of cell projection organization	24	0.806452	0.00988675	RTN4, NRP1, LZTS1, TGFBR1, GRIN1, ITGA2, RHOQ, KIT, LRRC4C, CDH4, SLIT2, EPHB2, NRCAM, NTRK3, PRKCQ, PTK2, ROBO1, TIAM1, MAPT, NUMB, MTOR, ARAP1, CACNA1A, KALRN	2139	89	13528	1.70547	1	0.321429	17.0214
GOTERM_BP_FAT	GO:0060537~muscle tissue development	31	1.04167	0.0108765	MYOD1, CAV1, CACNB2, TP63, PTEN, TPM1, GPHN, APP, MYL6B, DMD, PPP3CB, PPP3CA, MKL2, RARB, NRG1, COL11A1, ACADM, NF1, RXRG, HOMER1, AFG3L2, PROX1, FOXP1, FOXP2, IGSF8, TSC1, MAPK14, PTCD2, MYH11, PDGFRB, TGFBR3	2139	125	13528	1.56846	1	0.344956	18.5653
GOTERM_BP_FAT	GO:0046777~protein amino acid autophosphorylation	23	0.772849	0.0112574	TAF1, MYO3A, KIAA1804, NLK, TGFBR1, MET, KIT, FER, STK4, CDKL5, NTRK3, PTK2, CSNK2A1, MAP3K9, EIF2S1, MAP3K1, DYRK1A, LMTK2, CAMK2D, ERN1, CDK12, PDGFRB, MTOR	2139	85	13528	1.71132	1	0.352181	19.1522
GOTERM_BP_FAT	GO:0055123~digestive system development	9	0.302419	0.0113277	SOX10, STX2, BCL2, GATA4, TP63, FOXP4, GLI3, TCF7L2, TP73	2139	21	13528	2.71048	1	0.351508	19.2601
GOTERM_BP_FAT	GO:0048546~digestive tract morphogenesis	9	0.302419	0.0113277	SOX10, STX2, BCL2, GATA4, TP63, FOXP4, GLI3, TCF7L2, TP73	2139	21	13528	2.71048	1	0.351508	19.2601
GOTERM_BP_FAT	GO:0008064~regulation of actin polymerization or depolymerization	18	0.604839	0.0115881	LIMA1, SHROOM2, ACTR3B, SPTBN4, RICTOR, EPB49, CAPZB, DSTN, ARPC1A, NCK2, ARPC3, GSN, MAP3K1, NCK1, SPTBN1, MTOR, RASA1, ADD1	2139	61	13528	1.86623	1	0.355533	19.6585
GOTERM_BP_FAT	GO:0007156~homophilic cell adhesion	32	1.07527	0.0119651	CADM1, CLSTN2, DSCAML1, PCDHA1, CDH3, CDH4, CDH6, PCDHGA1, FAT3, PVRL1, ROBO1, FAT4, FAT1, PVRL3, PVRL2, CDH23, PTPRM, PIK3CB, PCDH11Y, PCDH9, PCDH15, PTPRT, PCDH7, PCDH17, CDH12, CD84, CDH13, DSG4, CDH17, DSG3, CDH18, CDH11	2139	131	13528	1.5449	1	0.362286	20.2319
GOTERM_BP_FAT	GO:0007243~protein kinase cascade	76	2.55376	0.012041	NRG3, STK38, IL6ST, PRKAG2, TNFSF14, FGF13, ITPKB, LPAR1, LATS2, MAP3K5, MAP3K4, MAP3K9, GAB1, CHRNA7, PRL, FRS2, MAP2K6, CHUK, MAP2K5, GHR, PRKCA, SRPK2, PPP2R1A, IKBKAP, BCL10, TNIK, BRAF, PIK3CB, PIK3C2B, KIAA1804, SOCS6, STK4, GRM1, STK3, MAPK1, SPAG9, PROK2, PLCE1, SH2D3A, MAPK9, ROR2, TXK, PIAS1, ERC1, NKIRAS1, IRAK1BP1, FGFR1, CAV1, ADORA2B, DRD4, KIT, STK17A, AZI2, STAT4, ERCC6, MAP3K1, T…	2139	370	13528	1.29908	1	0.36169	20.3469
GOTERM_BP_FAT	GO:0006917~induction of apoptosis	67	2.25134	0.0121953	DLC1, SH3RF1, CADM1, NELL1, TNFSF14, MLH1, TP63, ITSN1, PTEN, CRADD, CUL2, MAP3K5, APP, TIAM1, TIA1, DAP, DDX20, CASP2, DEDD2, NET1, PRKCA, BCL10, ARHGEF3, PPP2R1A, ARHGEF7, ARHGEF18, ARHGEF12, PRKCE, ECT2, JMY, MAPK1, CD38, LYST, HIPK2, ERN1, SORT1, MAPK9, RYR2, KALRN, DCC, APH1B, AKAP13, STK17A, TRAIP, GCH1, SERINC3, PRUNE2, ERCC6, TNFRSF19, AATF, ERCC3, FGD4, HIP1, PHLDA1, NGEF, NOX5, ABR, TGF…	2139	320	13528	1.32418	1	0.362967	20.5803
GOTERM_BP_FAT	GO:0060134~prepulse inhibition	6	0.201613	0.012315	DRD3, SLC6A3, GRIN1, GRID2, GRIN3A, CTNNA2	2139	10	13528	3.79467	1	0.363406	20.7608
GOTERM_BP_FAT	GO:0016050~vesicle organization	16	0.537634	0.0124113	COPA, CAV1, SHROOM2, STXBP1, EEA1, ABCA1, EPS15, PICALM, GBF1, BCL2, LYST, BLOC1S1, DLG4, SORT1, LRMP, HIP1	2139	52	13528	1.94598	1	0.363292	20.9057
GOTERM_BP_FAT	GO:0051129~negative regulation of cellular component organization	34	1.14247	0.0127806	DLC1, RTN4, PRKCZ, LIMA1, SHROOM2, NRP1, ACVRL1, PAX5, RHOQ, PTEN, CAPZB, TTC3, EPHB2, PTK2, PACSIN2, GSN, MAP3K1, MAPT, BUB1, CLASP1, CLASP2, TERF2, LRSAM1, SMAD6, SPTBN4, CENPF, ESPL1, EPB49, BRCA1, MAP4, SPTBN1, TGFBR3, ARAP1, ADD1	2139	142	13528	1.51431	1	0.369464	21.4593
GOTERM_BP_FAT	GO:0007610~behavior	93	3.125	0.0146646	OPRM1, SNCG, SLC6A1, GRIK1, ADCY8, GRIK2, LEPR, HEXA, SLC6A3, IL18, TACR1, FER, NR2E1, PTEN, KLHL1, EDNRB, BDNF, SLC1A2, APP, GRIN2B, ROBO1, SLC24A2, ADAM2, CHRNA5, DLG4, CHRNA7, PLCB1, DSCAM, CDH23, PRKCA, KCNMA1, PLD1, RALBP1, CMKLR1, PIK3CB, UBR3, NUP85, ESR2, IL6R, GRM1, DDO, SLIT2, MAPK1, PROK2, GNAQ, LYST, GRM7, HIPK2, PDGFRB, RELN, PRKCZ, DRD3, ENPP2, DRD4, CTNND2, ABI2, KIT, AMPH, EPHB2, …	2139	469	13528	1.2541	1	0.408683	24.2269
GOTERM_BP_FAT	GO:0051588~regulation of neurotransmitter transport	10	0.336022	0.014687	KCNMB4, SNCG, SNCAIP, DRD3, GRM8, DRD4, STXBP1, PARK2, HTR2C, CACNA1A	2139	26	13528	2.43248	1	0.406667	24.2591
GOTERM_BP_FAT	GO:0048488~synaptic vesicle endocytosis	7	0.235215	0.0147774	SYNJ1, STXBP1, DLG4, EEA1, ITSN1, BIN1, AMPH	2139	14	13528	3.16223	1	0.406114	24.3895
GOTERM_BP_FAT	GO:0001539~ciliary or flagellar motility	7	0.235215	0.0147774	DNAH11, CATSPER3, DNAH17, DNAH3, DNAH2, DNAH8, DNAH5	2139	14	13528	3.16223	1	0.406114	24.3895
GOTERM_BP_FAT	GO:0006470~protein amino acid dephosphorylation	32	1.07527	0.0148291	PDP2, CDC14A, SSH2, PPM1A, TIMM50, PTEN, DAPP1, BCL2, PPP3CB, PPP3CA, MTMR6, PTPRJ, PPP2R1A, PTPRK, PTPRD, PTPRM, PTPRE, PTPRG, PTPRN2, PTPN4, EPM2A, PTPRT, PTPRN, CDC25A, PTPN20A, PTPN11, EYA3, PPM1D, EYA1, EYA2, PPM1E, PPEF2	2139	133	13528	1.52167	1	0.404759	24.464
GOTERM_BP_FAT	GO:0006898~receptor-mediated endocytosis	16	0.537634	0.014846	RAMP3, CUBN, DRD3, LRP1B, SORL1, PI4KB, AP1S1, PICALM, GRIA2, GRIA1, NEDD4, PIKFYVE, GRK4, CAP1, LRP2, GHR	2139	53	13528	1.90927	1	0.402693	24.4883
GOTERM_BP_FAT	GO:0043087~regulation of GTPase activity	30	1.00806	0.0154549	RAB3GAP2, ARFGAP3, RABGAP1, AGFG1, RAB3GAP1, RABGAP1L, TBC1D19, AMPH, TBC1D16, EVI5, TBC1D12, TBC1D5, RAPGEF6, GIT2, AGAP1, FGD6, FGD4, TBC1D2, GDI2, RALBP1, NF1, DOCK7, RICTOR, TBCK, TSC1, MTOR, RGS9, EVI5L, ARAP2, ARAP1	2139	123	13528	1.54255	1	0.412845	25.36
GOTERM_BP_FAT	GO:0006892~post-Golgi vesicle-mediated transport	17	0.571237	0.0155288	SCAMP1, SCAMP3, STX8, AP1B1, C16ORF70, MON2, AP1S3, AP1S1, GBF1, GOPC, BLOC1S1, PUM1, SORT1, SH3D19, SNAP23, STEAP2, CLINT1	2139	58	13528	1.85372	1	0.411935	25.4652
GOTERM_BP_FAT	GO:0018107~peptidyl-threonine phosphorylation	8	0.268817	0.0155578	PRKCA, TAF1, NLK, BCL2, HIPK3, TGFBR1, TNKS, MTOR	2139	18	13528	2.81087	1	0.410132	25.5064
GOTERM_BP_FAT	GO:0048593~camera-type eye morphogenesis	14	0.47043	0.0157019	SHROOM2, PTPRM, NF1, PROX1, GLI3, EPHB1, EPHB2, GNAT2, CTNNB1, PVRL1, PVRL3, POU2F1, FRS2, DSCAM	2139	44	13528	2.01233	1	0.410657	25.7108
GOTERM_BP_FAT	GO:0030001~metal ion transport	92	3.0914	0.0158374	PLCZ1, SLC9A9, KCNH1, KCNJ16, JPH4, SLC9A7, SLC9A5, CACHD1, SCN3A, SLC20A2, SLC9A2, GRIN3A, KCNIP2, KCNK13, KCNJ11, KCNIP4, KCNK10, KCNQ3, GRIN2B, SLC24A3, SLC23A2, SLC24A2, CHRNA7, TRPV6, SLC4A4, NSF, SLC4A5, KCNMA1, IBTK, TRPM3, SLC12A8, STIM1, CACNG3, PRKCB, KCNT2, CATSPER3, RYR3, KCNH6, RYR2, SLC25A37, SCN11A, STEAP2, KCNH5, KCNMB3, KCNMB4, CAV1, SLC38A9, SLC38A6, CACNB2, KCNA6, SFXN5, KCNMB2…	2139	465	13528	1.25129	1	0.411005	25.9027
GOTERM_BP_FAT	GO:0050954~sensory perception of mechanical stimulus	26	0.873656	0.0164737	DIAPH1, HEXA, PAX3, OTOS, GRIN2B, TIMM9, KCNE1, COL11A1, USH2A, CDH23, MYO3A, SLC12A2, CNTN5, SPTBN4, GJB3, ITGA2, TMC1, PCDH15, GPR98, SLC17A8, EYA1, GRM7, OTOF, TBL1X, OTOA, CRYM	2139	103	13528	1.59646	1	0.421126	26.7971
GOTERM_BP_FAT	GO:0007017~microtubule-based process	54	1.81452	0.0171833	KIF24, MLH1, CTNNB1, KIF13A, NDE1, RANBP9, APP, CEP250, STARD9, MAPT, DYNC2H1, KIF2A, KIF5C, KIF15, ESPL1, KIF16B, PLK1S1, MYH9, PCM1, TACC2, EML4, FMN2, SASS6, BUB1B, HAUS7, KIF26B, DNAH11, DNAH10, PRKCZ, DNAH9, CAV1, HAUS6, KIF4A, DNAH14, DNAH17, DNAH3, CETN1, DNAH2, DNAH8, DNAH5, DNAH6, PTK2, TUBGCP5, MACF1, KATNA1, TEKT5, CLASP1, TNKS, APBA1, PCNT, DOCK7, BRCA1, RHOT1, KIF20B	2139	253	13528	1.34988	1	0.432322	27.7827
GOTERM_BP_FAT	GO:0043112~receptor metabolic process	11	0.369624	0.017459	FUT8, GRIA2, DRD3, NEDD4, GRIK2, GRIA1, DMD, GRK4, SMURF1, CACNA1A, GHR	2139	31	13528	2.24416	1	0.435116	28.1621
GOTERM_BP_FAT	GO:0008344~adult locomotory behavior	16	0.537634	0.0176333	KCNMA1, SNCG, C1ORF25, HEXA, DRD4, GRIN1, SPTBN4, PARK2, KLHL1, ATXN1, EPHA4, APP, HIPK2, CACNA1C, CACNA1A, CDH23	2139	54	13528	1.87391	1	0.435986	28.4011
GOTERM_BP_FAT	GO:0016337~cell-cell adhesion	58	1.94892	0.0183029	CLSTN2, CADM1, PCDHA1, CTNNB1, PCDHGA1, NRCAM, DAB1, ROBO1, COL11A1, CDH23, DLG1, PTPRM, PCDH11Y, PIK3CB, STXBP1, PCDH9, MGP, PTPRT, PCDH7, MYH9, CTNNA3, GPR98, CTNNA2, CD84, NCAM1, NCAM2, ROR2, CNTN4, ITGAL, PARD3, CTNND2, DSCAML1, CDH3, PKD1L1, CDH4, CLDN14, CDH6, PVRL1, FAT3, FAT4, PVRL3, BCL2, FAT1, PVRL2, GMDS, NLGN1, PCDH15, PCDH17, CDH12, CDH13, DSG4, COL14A1, CDH17, DSG3, ITGA8, CDH18, CD…	2139	276	13528	1.32905	1	0.445848	29.312
GOTERM_BP_FAT	GO:0030198~extracellular matrix organization	26	0.873656	0.0185256	COL3A1, SPINK5, APP, PTK2, AGT, TNR, COL12A1, COL11A1, COL18A1, COL4A2, ADAMTS20, TGFBR1, NF1, DMP1, OLFML2A, NID1, COL5A3, COL4A6, CSGALNACT1, COL14A1, EGFLAM, KAZALD1, FBLN5, ITGA8, MYH11, APBB2	2139	104	13528	1.58111	1	0.44748	29.6125
GOTERM_BP_FAT	GO:0010035~response to inorganic substance	45	1.5121	0.0189191	KCNMB3, SYT1, KCNMB4, D2HGDH, PXDN, CAV1, GCLC, SEC31A, ERBB4, SLC6A1, SLC6A3, ALDOB, PRDX3, KCNIP2, TPM1, PTEN, KCNMB2, CTNNB1, ERCC6, GSN, BCL2, SERPINE1, SLC30A5, CAT, NEDD4L, FANCC, KCNMA1, PRKCA, PTPRK, TRPC1, MGP, APTX, STIM1, ITPR3, TAT, PXDNL, MNAT1, GRIA2, NEDD4, PLCG2, CACNA1G, MAPK9, RYR2, PDCD6, ATP7B	2139	205	13528	1.38829	1	0.452099	30.1406
GOTERM_BP_FAT	GO:0051495~positive regulation of cytoskeleton organization	14	0.47043	0.0189711	CAV1, NF2, TACR1, SMAD3, RICTOR, TPM1, PROX1, DSTN, PRKCQ, NCK2, MAPT, MAP3K1, NCK1, MTOR	2139	45	13528	1.96761	1	0.450668	30.2101
GOTERM_BP_FAT	GO:0048592~eye morphogenesis	19	0.638441	0.0190263	SHROOM2, PTPRM, NF1, PRKCI, PAX6, RPGRIP1, GLI3, PROX1, EPHB1, CTNNB1, GNAT2, EPHB2, PVRL1, CRB1, PVRL3, POU2F1, RARB, FRS2, DSCAM	2139	69	13528	1.74152	1	0.449308	30.2838
GOTERM_BP_FAT	GO:0030521~androgen receptor signaling pathway	12	0.403226	0.0196767	MED4, NCOA3, GRIP1, DNAJA1, PIAS1, RB1, MED13, PPAP2A, PPARGC1A, BRCA1, MED1, CTNNB1	2139	36	13528	2.10815	1	0.458203	31.1468
GOTERM_BP_FAT	GO:0010559~regulation of glycoprotein biosynthetic process	6	0.201613	0.0196769	BACE2, BCL2, AATF, PAWR, TCF7L2, CTNNB1	2139	11	13528	3.4497	1	0.455895	31.147
GOTERM_BP_FAT	GO:0031623~receptor internalization	6	0.201613	0.0196769	GRIA2, DRD3, NEDD4, GRIA1, GRK4, GHR	2139	11	13528	3.4497	1	0.455895	31.147
GOTERM_BP_FAT	GO:0000165~MAPKKK cascade	41	1.37769	0.020007	FGFR1, CAV1, ADORA2B, DRD4, ITPKB, FGF13, LPAR1, MAP3K5, ERCC6, MAP3K4, MAP3K9, MAP3K1, GAB1, TNFRSF19, CHRNA7, EGF, FRS2, MAP2K6, GHR, FGD4, MAP2K5, PRKCA, PPP2R1A, TNIK, BRAF, PIK3CB, KIAA1804, TGFBR1, NF1, MET, MAPK10, GRM1, PTPN11, MAPK1, SPAG9, PROK2, PLCE1, SH2D3A, RGS3, MAPK9, ROR2	2139	184	13528	1.40925	1	0.459174	31.5811
GOTERM_BP_FAT	GO:0060078~regulation of postsynaptic membrane potential	9	0.302419	0.0203926	ATXN1, GRIN2B, GRIK1, GRIK2, DRD4, GRIN1, PPP3CB, GRID2, PPP3CA	2139	23	13528	2.47479	1	0.46331	32.0848
GOTERM_BP_FAT	GO:0046903~secretion	62	2.08333	0.0205291	SYT1, COPA, LTBP2, TACR1, AQP5, CRCP, TPD52, SCTR, STXBP5L, BDNF, RAPGEF4, KCNMA1, SCAMP1, STX2, NRXN3, PRKCI, STXBP1, RPH3AL, BACE2, STEAP2, EXOC6B, ARFGAP3, RAD21L1, CPLX1, DRD3, ADORA2B, DRD4, NR3C2, ABCA1, TRIM72, ARFGEF1, RIMS1, PEX5L, KCNJ1, MIA3, GNPTAB, KIRREL, AGT, SYN2, EXOC4, NFAT5, EXOC6, NEDD4L, SLC30A8, PCSK6, APBA1, TRPC1, NOX5, NLGN1, NPR1, TP73, CADPS, CADPS2, SCFD2, SYTL4, SYTL5…	2139	300	13528	1.30705	1	0.463282	32.2623
GOTERM_BP_FAT	GO:0022604~regulation of cell morphogenesis	31	1.04167	0.0206718	DLC1, RTN4, LZTS1, SHROOM3, NRP1, RHOQ, LRRC4C, CDH4, TTC3, EPHB2, NRCAM, PTK2, ROBO1, TIAM1, MAPT, NUMB, PALM2, FGD6, RASA1, FGD4, PALM2-AKAP2, GRIN1, SMAD3, MYH9, GAS7, SLIT2, NTRK3, TGFBR3, CYFIP1, CFDP1, ARAP1, CACNA1A	2139	131	13528	1.49663	1	0.463355	32.4474
GOTERM_BP_FAT	GO:0048193~Golgi vesicle transport	31	1.04167	0.0206718	COPA, SEC24B, STX8, SEC24A, SEC31A, ATL2, AP1B1, C16ORF70, AP1S3, AP1S1, GBF1, STX18, GOPC, BLOC1S1, PUM1, SNAP23, SEC24C, GOLGA5, SAR1A, CLINT1, SCAMP1, SCAMP3, ERGIC1, MON2, COG4, COG5, SORT1, SH3D19, GOSR1, STEAP2, CUX1	2139	131	13528	1.49663	1	0.463355	32.4474
GOTERM_BP_FAT	GO:0051494~negative regulation of cytoskeleton organization	16	0.537634	0.0208034	DLC1, LIMA1, SHROOM2, SPTBN4, EPB49, CAPZB, BRCA1, GSN, MAPT, MAP3K1, MAP4, SPTBN1, CLASP1, CLASP2, ARAP1, ADD1	2139	55	13528	1.83984	1	0.463248	32.6177
GOTERM_BP_FAT	GO:0060079~regulation of excitatory postsynaptic membrane potential	8	0.268817	0.0213424	ATXN1, GRIN2B, GRIK1, GRIK2, GRIN1, PPP3CB, GRID2, PPP3CA	2139	19	13528	2.66293	1	0.469672	33.3109
GOTERM_BP_FAT	GO:0031290~retinal ganglion cell axon guidance	7	0.235215	0.0213945	EPHA7, PTPRM, EFNA5, SLIT1, EPHB1, SLIT2, EPHB2	2139	15	13528	2.95141	1	0.468267	33.3775
GOTERM_BP_FAT	GO:0009220~pyrimidine ribonucleotide biosynthetic process	7	0.235215	0.0213945	TXNDC3, CTPS, RP2, AK5, DPYD, CMPK1, NME7	2139	15	13528	2.95141	1	0.468267	33.3775
GOTERM_BP_FAT	GO:0043254~regulation of protein complex assembly	23	0.772849	0.0216785	TAF1, PRKCZ, CAV1, ACTR3B, SMAD6, SPTBN4, STXBP1, RICTOR, EPB49, CAPZB, ARPC1A, NCK2, ARPC3, GSN, NCK1, MAP3K1, MAPT, SPTBN1, CAND1, FAF1, MTOR, RASA1, ADD1	2139	90	13528	1.61625	1	0.47053	33.7396
GOTERM_BP_FAT	GO:0010810~regulation of cell-substrate adhesion	14	0.47043	0.0227266	PRKCZ, ACVRL1, NF2, PIK3CB, DMP1, NF1, SMAD3, NID1, PTEN, CDH13, EGFLAM, TSC1, BCL2, RASA1	2139	46	13528	1.92483	1	0.484501	35.0601
GOTERM_BP_FAT	GO:0009100~glycoprotein metabolic process	44	1.47849	0.0229671	GALNT2, GCNT3, SPOCK3, HS3ST4, GALNT7, MAMDC2, FUT8, ALG5, EDEM3, HS2ST1, ST6GALNAC5, STT3B, ST3GAL1, POMT2, ST3GAL3, ST6GALNAC3, ST3GAL5, B3GNT6, TRAK1, B4GALNT2, PCSK6, COL11A1, GALNT13, PHLDA1, ST6GAL2, MAN1A2, ALK, MAN1C1, MANBA, CSGALNACT1, ERP44, MAN2A1, ADAMTS9, EGFLAM, LARGE, ST8SIA6, ST8SIA4, CHST9, SULF1, CHST8, LRP2, EXT1, UGGT1, TM4SF4	2139	202	13528	1.3776	1	0.485915	35.3596
GOTERM_BP_FAT	GO:0035239~tube morphogenesis	30	1.00806	0.023459	DLC1, BBS5, SHROOM3, NRP1, LMO4, TP63, PAX3, PAX2, GLI3, CTNNB1, SEMA5A, GPC3, AGT, BCL2, GATA4, EGF, PLXND1, IPMK, HECTD1, BCL10, C2CD3, MGP, NR4A3, MIB1, EYA1, TSC1, TFAP2A, PBX1, PTCH1, ACVR1	2139	127	13528	1.49396	1	0.491047	35.9679
GOTERM_BP_FAT	GO:0002009~morphogenesis of an epithelium	25	0.840054	0.0236769	DLC1, FRAS1, SHROOM3, LMO4, TP63, PAX3, PAX2, GLI3, CTNNB1, GPC3, AGT, BCL2, IPMK, CHUK, HECTD1, BCL10, C2CD3, PROX1, LAMA1, MIB1, EYA1, TSC1, TFAP2A, PTCH1, PBX1	2139	101	13528	1.56546	1	0.492054	36.2358
GOTERM_BP_FAT	GO:0001822~kidney development	24	0.806452	0.0240889	ARID5B, TGFBR1, MYO1E, FBN1, NF1, RPGRIP1L, NID1, PAX2, GLI3, PROX1, SLIT2, PLCE1, BDNF, EYA1, GPC3, TSC1, PTCD2, AGT, BCL2, ITGA8, SALL1, PDGFRB, PBX1, RARB	2139	96	13528	1.58111	1	0.495869	36.7391
GOTERM_BP_FAT	GO:0048266~behavioral response to pain	5	0.168011	0.0255289	GRIN2B, GRIK1, TACR1, SCN9A, CACNA1A	2139	8	13528	3.95278	1	0.514124	38.4693
GOTERM_BP_FAT	GO:0009890~negative regulation of biosynthetic process	109	3.66263	0.0258841	FGF19, MEF2C, EIF2C2, RBM9, MAF1, NR2E1, CBX5, CTNNB1, EPC1, TIA1, EED, DDX20, RARB, BCL7A, AKIRIN2, MYST4, PTPRK, SATB2, PROX1, PKIA, TRIM33, BACE2, PRDM6, ST18, EIF2AK4, SUDS3, EIF2C3, CAV1, GCLC, DRD3, ENPP1, TFCP2L1, DRD4, IGF2BP2, SOX6, MEIS2, TCF4, BCOR, RUNX2, PGGT1B, DNMT3A, KLF12, RFX5, SMAD3, ATR, FOXP4, BRCA1, UIMC1, FOXP1, FOXP2, HDAC2, TSC1, NEDD4, TRPS1, HOPX, JAZF1, HIVEP1, HDAC9, …	2139	573	13528	1.20308	1	0.516823	38.889
GOTERM_BP_FAT	GO:0010648~negative regulation of cell communication	52	1.74731	0.0263784	DLC1, ELF1, GRIK1, SLC6A1, GRIK2, IL6ST, LEMD3, PDE3B, PAWR, PTEN, SLC24A2, DEPDC6, PRKCA, PPP2R1A, STXBP1, RPH3AL, SOCS6, SCAI, CTNNBIP1, CD38, TRIM33, HIPK2, GRB14, ACVR1, PRKCZ, TWSG1, CAV1, DRD3, ENPP1, PRDM16, PIN1, CHD8, RGS12, AGT, RUNX2, NF2, IL1RL1, NLK, SMAD6, NF1, FRZB, RGS22, ATXN1, CBLB, TSC1, RGS3, LRP6, RGS7, GRK4, SMURF1, MTOR, RGS9	2139	248	13528	1.32609	1	0.521364	39.4687
GOTERM_BP_FAT	GO:0007605~sensory perception of sound	24	0.806452	0.0270021	MYO3A, CNTN5, SLC12A2, DIAPH1, HEXA, SPTBN4, GJB3, PCDH15, TMC1, PAX3, OTOS, GPR98, SLC17A8, EYA1, GRM7, OTOF, TIMM9, KCNE1, TBL1X, COL11A1, OTOA, CRYM, USH2A, CDH23	2139	97	13528	1.56481	1	0.527535	40.1928
GOTERM_BP_FAT	GO:0031346~positive regulation of cell projection organization	14	0.47043	0.0270067	TGFBR1, ITGA2, RHOQ, KIT, CDH4, SLIT2, NTRK3, PRKCQ, TIAM1, ROBO1, MAPT, NUMB, MTOR, ARAP1	2139	47	13528	1.88388	1	0.525404	40.1981
GOTERM_BP_FAT	GO:0048489~synaptic vesicle transport	11	0.369624	0.0270846	RAD21L1, SYNJ1, STXBP1, NLGN1, DLG4, EEA1, ITSN1, BIN1, RIMS1, AMPH, CTNNB1	2139	33	13528	2.10815	1	0.524262	40.288
GOTERM_BP_FAT	GO:0006939~smooth muscle contraction	11	0.369624	0.0270846	KCNMA1, EDNRB, CHRM3, CNN3, TACR1, AGT, MYH11, CACNA1G, ADRA1A, PDE4D, CACNA1C	2139	33	13528	2.10815	1	0.524262	40.288
GOTERM_BP_FAT	GO:0006811~ion transport	142	4.77151	0.0274119	SLC9A9, SLC9A7, SCN3A, GABRB3, GRIK1, SLC9A5, GABRB2, GRIK2, GABRB1, SLC9A2, GRIK4, GRIK5, GRIN3A, SLC25A20, SLC16A1, GRIN2B, CHRNA5, GRID2, SLCO1C1, CHRNA7, SLC4A4, SLC4A5, GRID1, IBTK, SLC12A8, STIM1, GABRR3, RHCG, KCNT2, CATSPER3, RYR3, ATP5C1, SLC25A37, RYR2, AKAP7, MPST, KCNMB3, KCNMB4, CAV1, ENPP1, SLC38A9, ENPP3, SLC38A6, CACNB2, KCNA6, SFXN5, KCNJ1, KCNMB2, SCN9A, SLC30A5, SLC30A8, ARL6IP…	2139	768	13528	1.16936	1	0.526406	40.6641
GOTERM_BP_FAT	GO:0042391~regulation of membrane potential	31	1.04167	0.027671	KCNMB3, KCNMB4, PRKCZ, CAV1, GCLC, GRIK1, GRIK2, TACR1, HEXA, DRD4, PRDX3, KCNJ11, KCNMB2, SERINC5, GRIN2B, BCL2, PPP3CB, KCNE1, GRID2, QKI, PPP3CA, KCNMA1, NF1, GRIN1, AFG3L2, ATXN1, TSC1, GNAQ, SBF2, CACNA1G, CACNA1A	2139	134	13528	1.46312	1	0.527631	40.9602
GOTERM_BP_FAT	GO:0007018~microtubule-based movement	27	0.907258	0.0280901	DNAH11, PRKCZ, DNAH10, KIF4A, DNAH9, KIF24, DNAH14, DNAH17, DNAH3, DNAH2, DNAH8, DNAH5, DNAH6, KIF13A, NDE1, APP, MACF1, STARD9, DYNC2H1, APBA1, KIF2A, KIF15, KIF5C, KIF16B, KIF20B, RHOT1, KIF26B	2139	113	13528	1.51115	1	0.530896	41.4363
GOTERM_BP_FAT	GO:0000187~activation of MAPK activity	21	0.705645	0.0283048	ADORA2B, PIK3CB, KIAA1804, DRD4, MET, LPAR1, GRM1, PTPN11, PROK2, SPAG9, MAP3K5, PLCE1, ERCC6, MAP3K9, MAP3K1, GAB1, CHRNA7, FRS2, MAP2K6, FGD4, GHR	2139	82	13528	1.61968	1	0.531506	41.6788
GOTERM_BP_FAT	GO:0010639~negative regulation of organelle organization	21	0.705645	0.0283048	DLC1, LIMA1, SHROOM2, SPTBN4, CENPF, PAX5, ESPL1, EPB49, CAPZB, BRCA1, GSN, MAPT, MAP3K1, BUB1, MAP4, SPTBN1, CLASP1, CLASP2, TERF2, ARAP1, ADD1	2139	82	13528	1.61968	1	0.531506	41.6788
GOTERM_BP_FAT	GO:0048265~response to pain	8	0.268817	0.0284632	EDNRB, GRIN2B, GRIK1, TACR1, SCN9A, RELN, CACNA1A, GCH1	2139	20	13528	2.52978	1	0.531397	41.8571
GOTERM_BP_FAT	GO:0050905~neuromuscular process	17	0.571237	0.0287168	KCNMA1, DRD3, HEXA, SLC6A3, GRIN1, PEX5, PCDH15, GRIN3A, PARK2, NR4A3, GCH1, CTNNA2, APP, GRIN2B, GRID2, CACNA1A, CDH23	2139	62	13528	1.73412	1	0.532486	42.1413
GOTERM_BP_FAT	GO:0060562~epithelial tube morphogenesis	18	0.604839	0.0288257	DLC1, BCL10, SHROOM3, LMO4, PAX3, PAX2, GLI3, MIB1, EYA1, GPC3, TSC1, AGT, BCL2, TFAP2A, PBX1, PTCH1, IPMK, HECTD1	2139	67	13528	1.69911	1	0.531754	42.2631
GOTERM_BP_FAT	GO:0006940~regulation of smooth muscle contraction	12	0.403226	0.0292339	KCNMA1, PROK2, CAV1, PLCE1, TACR3, ADORA2B, MYOCD, CHRM3, CHRM2, KCNB2, TACR1, ITGA2	2139	38	13528	1.99719	1	0.534744	42.7171
GOTERM_BP_FAT	GO:0051496~positive regulation of stress fiber formation	6	0.201613	0.0294201	PRKCQ, NF2, TACR1, SMAD3, MTOR, TPM1	2139	12	13528	3.16223	1	0.534962	42.9231
GOTERM_BP_FAT	GO:0021952~central nervous system projection neuron axonogenesis	6	0.201613	0.0294201	DCC, NR2E1, DCLK1, EPHB1, EPHB2, MYCBP2	2139	12	13528	3.16223	1	0.534962	42.9231
GOTERM_BP_FAT	GO:0008105~asymmetric protein localization	6	0.201613	0.0294201	SHROOM2, SHROOM3, COLQ, ERBB2IP, GOPC, DYNC2H1	2139	12	13528	3.16223	1	0.534962	42.9231
GOTERM_BP_FAT	GO:0009218~pyrimidine ribonucleotide metabolic process	7	0.235215	0.0297542	TXNDC3, CTPS, RP2, AK5, DPYD, CMPK1, NME7	2139	16	13528	2.76695	1	0.536981	43.2909
GOTERM_BP_FAT	GO:0030032~lamellipodium assembly	7	0.235215	0.0297542	NCK2, CDH13, NCK1, CYFIP1, NUP85, CAPZB, FGD4	2139	16	13528	2.76695	1	0.536981	43.2909
GOTERM_BP_FAT	GO:0040017~positive regulation of locomotion	24	0.806452	0.0301765	PRKCA, COL18A1, PLD1, F10, ADAM10, ERBB4, IL6ST, TACR1, SMAD3, ITGA2, IL6R, KIT, SLIT2, MAPK1, CDH13, SPAG9, PRR5, MIA3, AGT, BCL2, RRAS2, PDGFRB, SCARB1, HDAC9	2139	98	13528	1.54885	1	0.540031	43.7527
GOTERM_BP_FAT	GO:0014706~striated muscle tissue development	28	0.94086	0.0302353	MYOD1, CAV1, CACNB2, PTEN, TPM1, GPHN, APP, MYL6B, DMD, PPP3CB, MKL2, RARB, PPP3CA, NRG1, COL11A1, ACADM, RXRG, HOMER1, AFG3L2, PROX1, FOXP1, FOXP2, IGSF8, TSC1, MAPK14, PTCD2, MYH11, TGFBR3	2139	119	13528	1.48811	1	0.538691	43.8167
GOTERM_BP_FAT	GO:0051301~cell division	60	2.01613	0.0303756	CDC14A, CDC16, SENP5, LATS2, DSTN, CCNE2, NDE1, EVI5, NUP37, PARD3B, STAG1, ANAPC1, STX2, ANAPC5, PIK3CB, LIG3, PAPD7, ESPL1, RB1, MYH9, HMGA2, NCAPD3, FMN2, SYCP3, BUB1B, HAUS7, PELO, CYTSA, RUVBL1, PDCD6IP, PARD3, HAUS6, DIAPH2, NEK1, AHCTF1, CETN1, KIT, SYCP1, NR2C2, KATNA1, CDC40, BUB1, SKA3, AATF, CLASP1, CLASP2, LMLN, RASA1, NUDC, PDS5B, NOX5, PDS5A, CENPF, CDC23, CDC25A, NEDD1, KIF20B, MAP…	2139	295	13528	1.28633	1	0.538334	43.969
GOTERM_BP_FAT	GO:0031399~regulation of protein modification process	60	2.01613	0.0303756	DLC1, GDF2, IL6ST, BTRC, PRKAG2, PAX5, CDC16, PDCD4, EDNRB, MAP3K5, MAP3K9, GAB1, PSMD1, PSMD3, RAPGEF4, RAPGEF3, FAM129A, GHR, PRKCA, ANAPC1, IBTK, BCL10, PPP2R1A, ANAPC5, KIAA1804, IL6R, PRKCE, PPARGC1A, HIPK3, PSMA3, BUB1B, PDGFRB, PIAS1, PRKCZ, ATG10, CAV1, GCLC, ENPP1, PIN1, ERCC6, BCL2, MAP3K1, AGT, EGF, FGD4, MLL, NF2, TGFBR1, SMAD6, CDC23, DOCK7, RICTOR, CDC27, BRCA1, TP73, PSMD14, TSC1, …	2139	295	13528	1.28633	1	0.538334	43.969
GOTERM_BP_FAT	GO:0010389~regulation of G2/M transition of mitotic cell cycle	4	0.134409	0.0306817	PRKCQ, CAMK2D, CENPF, PKIA	2139	5	13528	5.05956	1	0.539947	44.3003
GOTERM_BP_FAT	GO:0001932~regulation of protein amino acid phosphorylation	38	1.27688	0.0308867	PRKCZ, GDF2, CAV1, ENPP1, IL6ST, PRKAG2, PDCD4, PIN1, EDNRB, MAP3K5, ERCC6, MAP3K9, AGT, MAP3K1, BCL2, GAB1, RAPGEF4, RAPGEF3, EGF, FAM129A, GHR, FGD4, IBTK, PRKCA, PPP2R1A, NF2, KIAA1804, TGFBR1, SMAD6, DOCK7, IL6R, RICTOR, PRKCE, TP73, PRKAR1B, HIPK3, PDGFRB, MTOR	2139	173	13528	1.38919	1	0.540351	44.5211
GOTERM_BP_FAT	GO:0040008~regulation of growth	68	2.28495	0.0315753	RTN4, MYOD1, GDF2, NRG3, ACVRL1, NRP1, SLC6A3, NELL2, PEX5, TP63, NRCAM, EPC1, APP, GPC3, MYOCD, HSF1, MAPT, CREG1, GATA4, ITCH, NRG1, PRL, NET1, FLVCR1, MAP2K5, GHR, PPP2R1A, CGRRF1, ADAM10, SOCS6, RB1, ESR2, HMGA2, PROX1, CD38, PRKCQ, PLCE1, RUVBL1, ENPP1, DRD3, TFCP2L1, CDH4, IGSF11, PTK2, AGT, BCL2, RASGRP2, CAMK2D, BRMS1L, CRIM1, TGFBR1, SPTBN4, ATRN, SMAD3, NPR1, AFG3L2, TP73, GAS6, CAPRIN2…	2139	341	13528	1.26118	1	0.546365	45.2567
GOTERM_BP_FAT	GO:0043405~regulation of MAP kinase activity	32	1.07527	0.0321826	CAV1, ADORA2B, DRD4, KIT, LPAR1, PDCD4, SPRY4, MAP3K5, ERCC6, MAP3K9, MAP3K1, GAB1, CHRNA7, EGF, FRS2, MAP2K6, GHR, FGD4, PRKCA, PPP2R1A, PIK3CB, KIAA1804, NF1, MET, GRM1, TP73, PTPN11, PROK2, SPAG9, PLCE1, RGS3, HIPK3	2139	141	13528	1.43534	1	0.551317	45.8978
GOTERM_BP_FAT	GO:0031327~negative regulation of cellular biosynthetic process	106	3.56183	0.0329298	FGF19, MEF2C, EIF2C2, RBM9, MAF1, NR2E1, CTNNB1, CBX5, EPC1, TIA1, EED, DDX20, RARB, BCL7A, MYST4, AKIRIN2, PTPRK, SATB2, PROX1, PKIA, TRIM33, BACE2, PRDM6, ST18, EIF2AK4, SUDS3, EIF2C3, CAV1, GCLC, DRD3, ENPP1, TFCP2L1, DRD4, IGF2BP2, SOX6, MEIS2, TCF4, BCOR, RUNX2, DNMT3A, KLF12, RFX5, SMAD3, ATR, FOXP4, BRCA1, UIMC1, FOXP1, FOXP2, HDAC2, TSC1, NEDD4, TRPS1, JAZF1, HOPX, HIVEP1, HDAC9, HDAC8, C…	2139	561	13528	1.19499	1	0.557729	46.6769
GOTERM_BP_FAT	GO:0017157~regulation of exocytosis	11	0.369624	0.0331	PRKCA, SYT1, RAB3B, ADORA2B, NCS1, RPH3AL, STXBP1, RAPGEF4, TRPV6, NSF, CACNA1A	2139	34	13528	2.04615	1	0.557632	46.8528
GOTERM_BP_FAT	GO:0006887~exocytosis	27	0.907258	0.0343403	RAD21L1, CPLX1, CRCP, TRIM72, ARFGEF1, RIMS1, PEX5L, STXBP5L, MIA3, EXOC4, EXOC6, RAPGEF4, SCAMP1, STX2, NLGN1, RPH3AL, STXBP1, CADPS, CADPS2, SCFD2, SYTL4, SYTL5, SYTL2, CACNA1C, STEAP2, CACNA1A, EXOC6B	2139	115	13528	1.48487	1	0.56919	48.1186
GOTERM_BP_FAT	GO:0048729~tissue morphogenesis	39	1.31048	0.0348398	FRAS1, DLC1, TWSG1, SHROOM3, LMO4, TP63, PAX3, PAX2, GLI3, TPM1, TCF7L1, CTNNB1, GPC3, MACF1, BCL2, AGT, COL11A1, IPMK, CHUK, HECTD1, BCL10, C2CD3, NF2, SMAD3, NR4A3, PROX1, SLIT2, LAMA1, MIB1, EYA1, EYA2, TSC1, PTCD2, TFAP2A, TGFBR3, PBX1, PTCH1, TXNRD1, ACVR1	2139	180	13528	1.3703	1	0.572547	48.6202
GOTERM_BP_FAT	GO:0007613~memory	12	0.403226	0.0350879	PRKCZ, GRIN2B, ADCY8, GRIA1, TACR1, ITGA8, GRM7, SLC24A2, GRIN1, CHRNA7, PLCB1, PTEN	2139	39	13528	1.94598	1	0.573203	48.8677
GOTERM_BP_FAT	GO:0030335~positive regulation of cell migration	22	0.739247	0.0351867	COL18A1, PLD1, F10, ADAM10, ERBB4, IL6ST, TACR1, SMAD3, ITGA2, IL6R, KIT, MAPK1, CDH13, SPAG9, PRR5, MIA3, AGT, BCL2, RRAS2, PDGFRB, SCARB1, HDAC9	2139	89	13528	1.56335	1	0.572284	48.9659
GOTERM_BP_FAT	GO:0001655~urogenital system development	26	0.873656	0.0353516	TP63, PAX2, GLI3, BDNF, GPC3, AGT, BCL2, RARB, MYO1E, TGFBR1, ARID5B, NF1, FBN1, RPGRIP1L, NID1, PROX1, SLIT2, PLCE1, EYA1, TSC1, ITGA8, SALL1, PTCD2, PDGFRB, PBX1, ACVR1	2139	110	13528	1.49487	1	0.572066	49.1294
GOTERM_BP_FAT	GO:0001656~metanephros development	13	0.436828	0.036437	NF1, PAX2, GLI3, SLIT2, BDNF, EYA1, GPC3, BCL2, ITGA8, SALL1, AGT, PBX1, RARB	2139	44	13528	1.86859	1	0.581333	50.1936
GOTERM_BP_FAT	GO:0014070~response to organic cyclic substance	28	0.94086	0.0366639	TACR3, DRD3, SLC6A1, LEPR, SLC6A3, TACR1, DRD4, AK3L1, PTEN, CTNNB1, LONP2, BCL2, CHRNA5, CHRNA7, GHR, PRKCA, TGFBR1, GRIN1, ACACA, ITGA2, TAT, PRKCQ, GNAL, HDAC2, ADRA1B, RYR2, PTCH1, HTR2C	2139	121	13528	1.46351	1	0.581705	50.4134
GOTERM_BP_FAT	GO:0046928~regulation of neurotransmitter secretion	8	0.268817	0.037031	KCNMB4, SNCG, SNCAIP, GRM8, STXBP1, PARK2, HTR2C, CACNA1A	2139	21	13528	2.40931	1	0.583483	50.7671
GOTERM_BP_FAT	GO:0001702~gastrulation with mouth forming second	8	0.268817	0.037031	GATA4, LRP6, NSD1, FRS2, CTNNB1, LRP5, ACVR1, ODZ4	2139	21	13528	2.40931	1	0.583483	50.7671
GOTERM_BP_FAT	GO:0007163~establishment or maintenance of cell polarity	14	0.47043	0.037286	PARD3, PRKCI, DOCK7, MYH9, LAMA1, DOCK2, NDE1, CRB1, ERBB2IP, MACF1, CLASP1, CAP1, CLASP2, DLG1	2139	49	13528	1.80699	1	0.58412	51.0114
GOTERM_BP_FAT	GO:0030510~regulation of BMP signaling pathway	10	0.336022	0.0373981	TWSG1, CAV1, ACVRL1, GPC3, TRIM33, SMAD6, HIPK2, LEMD3, SMURF1, PCSK6	2139	30	13528	2.10815	1	0.583331	51.1184
GOTERM_BP_FAT	GO:0030258~lipid modification	18	0.604839	0.0375166	SOAT2, LPPR4, ACADM, ACOXL, PIK3CB, PIK3C2A, PIK3C2B, PI4KA, PEX5, PI4KB, PPARGC1A, PTEN, PEX7, SACM1L, MAPK14, B4GALNT2, HSD17B4, PPAP2A	2139	69	13528	1.64986	1	0.582612	51.2313
GOTERM_BP_FAT	GO:0051656~establishment of organelle localization	18	0.604839	0.0375166	COPA, SHROOM2, BBS5, NLGN1, MLH1, CENPF, CDC23, ESPL1, MYH9, SLIT1, FMN2, NDE1, PTK2, GBF1, RHOT1, LRMP, SNAP23, NUDC	2139	69	13528	1.64986	1	0.582612	51.2313
GOTERM_BP_FAT	GO:0030833~regulation of actin filament polymerization	15	0.504032	0.0377432	ACTR3B, SPTBN4, RICTOR, EPB49, CAPZB, ARPC1A, NCK2, ARPC3, GSN, MAP3K1, NCK1, SPTBN1, MTOR, RASA1, ADD1	2139	54	13528	1.75679	1	0.582966	51.4464
GOTERM_BP_FAT	GO:0001764~neuron migration	17	0.571237	0.0377997	DCC, SATB2, MDGA1, MET, PAX6, PEX5, ESR2, PRKG1, PEX7, NRCAM, NDE1, PTK2, DAB1, KATNA1, RELN, APBB2, DCLK1	2139	64	13528	1.67993	1	0.581647	51.4999
GOTERM_BP_FAT	GO:0035295~tube development	46	1.5457	0.0381602	DLC1, BBS5, SHROOM3, NRP1, LMO4, TP63, PAX3, PAX2, HECA, GLI3, CTNNB1, SEMA5A, BDNF, GPC3, BCL2, AGT, GATA4, RARB, EGF, PLXND1, IPMK, HECTD1, BCL10, C2CD3, MAN1A2, EPAS1, TGFBR1, MGP, NR4A3, PROX1, SLIT2, FOXP1, FOXP2, MIB1, MAN2A1, EYA1, TSC1, SALL1, HOPX, TFAP2A, PBX1, PTCH1, CUX1, NFIB, ACVR1, MED1	2139	220	13528	1.32239	1	0.583311	51.84
GOTERM_BP_FAT	GO:0001701~in utero embryonic development	38	1.27688	0.0390606	TAPT1, ACVRL1, FUT8, COPS3, ARNT2, GLI3, TPM1, CHD8, HSF1, GRIN2B, TEAD4, GATA4, BTF3, MKL2, TERF2, APBA1, FLVCR1, SOX10, NLRP5, ADAM10, CUBN, C2CD3, EPAS1, TGFBR1, MYO1E, GJB3, RPGRIP1L, MYH9, MECOM, MAN2A1, MIB1, NCOA6, HOPX, PDGFRB, TGFBR3, ACVR1, MED1, ADD1	2139	176	13528	1.36551	1	0.59014	52.6797
GOTERM_BP_FAT	GO:0001657~ureteric bud development	11	0.369624	0.0399907	EYA1, BDNF, GPC3, SALL1, BCL2, AGT, PBX1, RARB, PAX2, GLI3, SLIT2	2139	35	13528	1.98768	1	0.597074	53.5324
GOTERM_BP_FAT	GO:0016358~dendrite development	11	0.369624	0.0399907	APP, BDNF, NRP1, ABI2, GRIN3A, PRKG1, DCLK1, CACNA1A, KLHL1, DSCAM, CTNNA2	2139	35	13528	1.98768	1	0.597074	53.5324
GOTERM_BP_FAT	GO:0022037~metencephalon development	11	0.369624	0.0399907	DAB1, NCOA2, RFX4, BCL2, GRIN1, MYO16, RPGRIP1L, RORA, CACNA1A, KLHL1, FOXP2	2139	35	13528	1.98768	1	0.597074	53.5324
GOTERM_BP_FAT	GO:0048547~gut morphogenesis	7	0.235215	0.0399951	SOX10, STX2, BCL2, GATA4, FOXP4, GLI3, TCF7L2	2139	17	13528	2.60419	1	0.59527	53.5364
GOTERM_BP_FAT	GO:0051896~regulation of protein kinase B signaling cascade	7	0.235215	0.0399951	F10, DRD3, TGFBR1, MTOR, RICTOR, ITSN1, PTEN	2139	17	13528	2.60419	1	0.59527	53.5364
GOTERM_BP_FAT	GO:0035094~response to nicotine	7	0.235215	0.0399951	TACR1, SLC6A3, BCL2, LEPR, CHRNA5, CHRNA7, HTR2C	2139	17	13528	2.60419	1	0.59527	53.5364
GOTERM_BP_FAT	GO:0033554~cellular response to stress	106	3.56183	0.0407596	EPC2, MAP3K5, CRY2, MAP3K4, STAC, MAP3K9, GAB1, GNL1, PMS1, MAP2K6, PTPRK, ESCO1, TNIK, POLI, POLH, C11ORF30, KIAA1804, LIG3, RAD9B, TOPBP1, MAPK1, RFC3, BAZ1B, EIF2S1, UBR5, ROR2, MAPK9, EIF2AK4, CAV1, ADORA2B, NEK1, UBE2V2, POLE2, RAD51L1, TFEC, POLN, POLQ, FGD4, SREBF1, EPAS1, BRIP1, ATR, BRCA1, UIMC1, PTPN11, PXDNL, TXNDC12, HDAC2, NEDD4, ABL1, SCARA5, PXDN, APLF, MLH1, TP63, PRDX3, FANCM, NS…	2139	566	13528	1.18444	1	0.600515	54.2263
GOTERM_BP_FAT	GO:0034605~cellular response to heat	6	0.201613	0.0417285	HDAC2, STAC, TFEC, CETN1, MYOF, SCARA5	2139	13	13528	2.91898	1	0.607487	55.0868
GOTERM_BP_FAT	GO:0050953~sensory perception of light stimulus	45	1.5121	0.0424711	BBS5, POU6F2, RP2, PAX6, CACNB2, TTC8, PAX2, CDH3, RIMS1, NR2E1, MYO9A, PEX7, PDE6C, ERCC6, HMCN1, PRR4, CRB1, SLC24A2, IMPG1, COL11A1, RGR, USH2A, CDH23, COL18A1, GUCA1C, RPGR, EPAS1, MYO3A, MYO3B, KRT12, IDH3B, PCDH15, RPGRIP1, CDS1, GPR98, GNAT2, EYA3, OPN5, EYS, PPEF2, GRM8, GRK7, RGS9, MERTK, OPN3	2139	216	13528	1.31759	1	0.612284	55.7359
GOTERM_BP_FAT	GO:0007601~visual perception	45	1.5121	0.0424711	BBS5, POU6F2, RP2, PAX6, CACNB2, TTC8, PAX2, CDH3, RIMS1, NR2E1, MYO9A, PEX7, PDE6C, ERCC6, HMCN1, PRR4, CRB1, SLC24A2, IMPG1, COL11A1, RGR, USH2A, CDH23, COL18A1, GUCA1C, RPGR, EPAS1, MYO3A, MYO3B, KRT12, IDH3B, PCDH15, RPGRIP1, CDS1, GPR98, GNAT2, EYA3, OPN5, EYS, PPEF2, GRM8, GRK7, RGS9, MERTK, OPN3	2139	216	13528	1.31759	1	0.612284	55.7359
GOTERM_BP_FAT	GO:0007369~gastrulation	18	0.604839	0.0425128	TWSG1, NF2, SMAD3, NR4A3, SLIT2, CTNNB1, EYA2, MACF1, GATA4, LRP6, CFC1B, TXNRD1, EXT1, NSD1, FRS2, ODZ4, LRP5, ACVR1	2139	70	13528	1.62629	1	0.610839	55.7722
GOTERM_BP_FAT	GO:0008624~induction of apoptosis by extracellular signals	26	0.873656	0.0429524	APH1B, AKAP13, ITSN1, CRADD, MAP3K5, TIAM1, AATF, DAP, CASP2, DEDD2, FGD4, NET1, PRKCA, ARHGEF3, NGEF, ABR, ARHGEF7, ARHGEF18, ARHGEF12, ECT2, CD38, RYR2, MAPK9, SORT1, PDCD6, KALRN	2139	112	13528	1.46818	1	0.612895	56.1519
GOTERM_BP_FAT	GO:0030902~hindbrain development	16	0.537634	0.0434031	DLC1, RFX4, PLXNA2, GRIN1, RPGRIP1L, RORA, TBR1, CTNNA2, KLHL1, FOXP2, DAB1, NCOA2, BCL2, MYO16, CACNA1A, NFIB	2139	60	13528	1.68652	1	0.61502	56.538
GOTERM_BP_FAT	GO:0043067~regulation of programmed cell death	147	4.93952	0.0455429	MEF2C, DLC1, CADM1, GRIK2, NELL1, ARNT2, RBM5, TNFSF14, SGMS1, ITSN1, NR2E1, CRADD, CTNNBL1, CUL2, MAP3K5, APP, BDNF, TIAM1, TIA1, GRID2, APOH, DAP, RARB, DDX20, MAP2K6, NET1, DEPDC6, BCL10, BRAF, ADAMTS20, STK4, STK3, CD38, MAPK1, LYST, TNFAIP8, MAPK9, RYR2, KALRN, GCLC, AKAP13, STK17A, SERINC3, PRUNE2, LHX4, GLO1, HIP1, FGD4, SPPL3, COL18A1, ABR, SMAD6, TGFBR1, GRIN1, SMAD3, CARD6, BRCA1, BFAR,…	2139	812	13528	1.14494	1	0.631336	58.3279
GOTERM_BP_FAT	GO:0007632~visual behavior	10	0.336022	0.0455551	ATXN1, APP, SLC1A2, DRD3, ADAM2, NF1, GRIN1, ADRA1B, KIT, CACNA1C	2139	31	13528	2.04015	1	0.629656	58.3378
GOTERM_BP_FAT	GO:0007628~adult walking behavior	8	0.268817	0.0471335	KCNMA1, EPHA4, HEXA, HIPK2, SPTBN4, CACNA1C, CACNA1A, KLHL1	2139	22	13528	2.2998	1	0.640715	59.6129
GOTERM_BP_FAT	GO:0048565~gut development	11	0.369624	0.0478038	SOX10, EDNRB, STX2, BCL2, TGFBR1, GATA4, COL3A1, FOXP4, GLI3, TCF7L2, CTNNB1	2139	36	13528	1.93247	1	0.644272	60.1431
GOTERM_BP_FAT	GO:0051640~organelle localization	22	0.739247	0.0485593	COPA, SHROOM2, BBS5, NIN, PLXNA2, MLPH, NLGN1, MLH1, CENPF, CDC23, ESPL1, MYH9, SLIT1, TACC2, FMN2, NDE1, PTK2, GBF1, RHOT1, LRMP, SNAP23, NUDC	2139	92	13528	1.51237	1	0.648427	60.7328
GOTERM_BP_FAT	GO:0010558~negative regulation of macromolecule biosynthetic process	102	3.42742	0.0488795	MEF2C, EIF2C2, RBM9, MAF1, NR2E1, CTNNB1, CBX5, EPC1, TIA1, EED, DDX20, RARB, BCL7A, MYST4, AKIRIN2, PTPRK, SATB2, PROX1, PKIA, TRIM33, BACE2, PRDM6, ST18, EIF2AK4, SUDS3, EIF2C3, GCLC, DRD3, ENPP1, TFCP2L1, IGF2BP2, SOX6, MEIS2, TCF4, BCOR, RUNX2, PGGT1B, DNMT3A, KLF12, RFX5, SMAD3, ATR, FOXP4, BRCA1, UIMC1, FOXP1, FOXP2, HDAC2, TSC1, NEDD4, TRPS1, JAZF1, HOPX, HIVEP1, HDAC9, HDAC8, CRYM, DNAJB6…	2139	547	13528	1.17933	1	0.649157	60.9802
GOTERM_BP_FAT	GO:0043242~negative regulation of protein complex disassembly	12	0.403226	0.0491664	SHROOM2, LIMA1, GSN, MAPT, SPTBN4, SPTBN1, MAP4, CLASP1, CLASP2, EPB49, CAPZB, ADD1	2139	41	13528	1.85106	1	0.649626	61.2007
GOTERM_BP_FAT	GO:0030100~regulation of endocytosis	16	0.537634	0.0494579	PRKCA, STON2, LRSAM1, CAV1, RAB5B, CBL, ITGA2, MFGE8, PTEN, CDH13, MIB1, PACSIN2, SCARB1, NEDD4L, BIN1, HIP1	2139	61	13528	1.65887	1	0.650124	61.4234
GOTERM_BP_FAT	GO:0018108~peptidyl-tyrosine phosphorylation	13	0.436828	0.0498687	ERBB4, ABI2, ABI1, FER, KIT, EPHB2, DYRK1A, PDGFRB, RELN, JAK3, EGF, ABL1, GHR	2139	46	13528	1.78734	1	0.651521	61.7353
GOTERM_BP_FAT	GO:0016458~gene silencing	15	0.504032	0.049908	DNMT3A, EIF2C2, SIRT5, SMAD3, SOX6, LIN28B, SIRT3, HDAC2, TNRC6C, SND1, PIWIL3, PIWIL4, TNRC6B, TNRC6A, EIF2C3	2139	56	13528	1.69405	1	0.650105	61.765
GOTERM_BP_FAT	GO:0030900~forebrain development	33	1.10887	0.0511168	DLC1, TWSG1, ERBB4, SLC6A3, PAX6, PEX5, PRKG1, POU1F1, NR2E1, GLI3, CTNNB1, APP, SLC1A2, NDE1, DAB1, NUMB, DYNC2H1, FRS2, DCLK1, RFX4, NF1, GRIN1, RPGRIP1L, MECOM, TP73, TACC2, FOXP2, EYA1, TSC1, GNAQ, RELN, LRP2, NFIB	2139	152	13528	1.37307	1	0.657421	62.6682
GOTERM_BP_FAT	GO:0010941~regulation of cell death	147	4.93952	0.0511868	MEF2C, DLC1, CADM1, GRIK2, NELL1, ARNT2, RBM5, TNFSF14, SGMS1, ITSN1, NR2E1, CRADD, CTNNBL1, CUL2, MAP3K5, APP, BDNF, TIAM1, TIA1, GRID2, APOH, DAP, RARB, DDX20, MAP2K6, NET1, DEPDC6, BCL10, BRAF, ADAMTS20, STK4, STK3, CD38, MAPK1, LYST, TNFAIP8, MAPK9, RYR2, KALRN, GCLC, AKAP13, STK17A, SERINC3, PRUNE2, LHX4, GLO1, HIP1, FGD4, SPPL3, COL18A1, ABR, SMAD6, TGFBR1, GRIN1, SMAD3, CARD6, BRCA1, BFAR,…	2139	815	13528	1.14073	1	0.656242	62.72
GOTERM_BP_FAT	GO:0008542~visual learning	9	0.302419	0.0518321	ATXN1, APP, DRD3, ADAM2, NF1, GRIN1, ADRA1B, KIT, CACNA1C	2139	27	13528	2.10815	1	0.659276	63.1932
GOTERM_BP_FAT	GO:0030834~regulation of actin filament depolymerization	9	0.302419	0.0518321	SHROOM2, LIMA1, GSN, SPTBN4, SPTBN1, EPB49, CAPZB, ADD1, DSTN	2139	27	13528	2.10815	1	0.659276	63.1932
GOTERM_BP_FAT	GO:0051272~positive regulation of cell motion	23	0.772849	0.0520653	COL18A1, PLD1, F10, ADAM10, ERBB4, IL6ST, TACR1, TGFBR1, SMAD3, ITGA2, IL6R, KIT, MAPK1, CDH13, SPAG9, PRR5, MIA3, AGT, RRAS2, BCL2, PDGFRB, SCARB1, HDAC9	2139	98	13528	1.48431	1	0.659288	63.3628
GOTERM_BP_FAT	GO:0035116~embryonic hindlimb morphogenesis	7	0.235215	0.0522138	LRP6, RPGRIP1L, RARB, MECOM, ALX4, MED1, CTNNB1	2139	18	13528	2.45951	1	0.65869	63.4704
GOTERM_BP_FAT	GO:0010769~regulation of cell morphogenesis involved in differentiation	19	0.638441	0.0526465	RTN4, NRP1, LZTS1, GRIN1, SMAD3, LRRC4C, CDH4, SLIT2, TTC3, EPHB2, NRCAM, NTRK3, PTK2, ROBO1, TIAM1, MAPT, NUMB, TGFBR3, CACNA1A	2139	77	13528	1.56058	1	0.660137	63.7824
GOTERM_BP_FAT	GO:0009628~response to abiotic stimulus	71	2.38575	0.0526995	TACR3, TACR1, COPS3, IL18, SLC1A2, APP, HSF1, GRIN2B, STAC, ADAM2, CAT, COL11A1, RGR, PRKCA, KCNMA1, PTPRK, POLH, MGP, TOPBP1, IL6R, GMPR, GPR98, EYA3, PRKCQ, PPM1D, EYA1, HSPB8, CAV1, GCLC, DRD3, NEK1, COL3A1, PRKDC, CETN1, KIT, PDE6C, ERCC6, TFEC, AGT, MAP3K1, BCL2, NPFFR2, STRBP, ERCC3, MYOF, COL18A1, TRPC3, NOS1, SLC12A2, TGFBR1, NF1, NOX1, GRIN1, ITGA2, UIMC1, BRCA1, FOXP2, GNAT2, ATXN1, OPN…	2139	368	13528	1.22021	1	0.65886	63.8204
GOTERM_BP_FAT	GO:0006511~ubiquitin-dependent protein catabolic process	49	1.64651	0.0530237	UBE2G1, BTRC, CDC16, CUL2, PSMD1, USP12, USP11, PSMD3, ITCH, FBXO21, USP14, USP13, ANAPC1, TBL1XR1, ANAPC5, UBR3, UBR2, ERLIN1, UBR1, UBR5, PSMA3, BUB1B, FBXL7, SIAH1, USP25, USP24, USP3, EDEM3, PSMA8, ARIH1, ARIH2, MAP3K1, USP38, USP37, USP32, USP40, UBE4A, CDC23, PARK2, UBE2L3, CDC27, ATE1, PSMD14, NEDD4, SMURF1, FAF1, USP43, TBL1X, USP44	2139	242	13528	1.28057	1	0.659524	64.0522
GOTERM_BP_FAT	GO:0007015~actin filament organization	18	0.604839	0.0539017	LIMA1, DIAPH1, PRKCI, PDLIM3, ABI2, EPB49, PROX1, GAS7, DSTN, NCK2, PPP1R9A, SORBS1, GSN, BCL2, NCK1, ARAP1, ADD1, DLG1	2139	72	13528	1.58111	1	0.664073	64.673
GOTERM_BP_FAT	GO:0046839~phospholipid dephosphorylation	4	0.134409	0.0542294	LPPR4, PPAP2A, PTEN, SACM1L	2139	6	13528	4.2163	1	0.664725	64.9021
GOTERM_BP_FAT	GO:0019220~regulation of phosphate metabolic process	91	3.0578	0.0544985	DLC1, C13ORF18, GDF2, ADCY2, IL6ST, ADCY8, ADCY5, PRKAG2, PRDX3, LPAR1, PDCD4, PTEN, LATS2, SPRY4, CCNE2, EDNRB, MAP3K5, APP, DAB1, MAP3K4, MAP3K9, GAB1, RAPGEF4, CHRNA7, RAPGEF3, FAM129A, NRG1, FRS2, MAP2K6, GHR, PRKCA, IBTK, DEPDC6, PPP2R1A, BCL10, RBL2, PIK3CB, KIAA1804, PKIB, RB1, IL6R, PRKCE, PKIA, GRM1, SPAG9, PROK2, NCK2, PLCE1, HIPK3, ERN1, PDGFRB, RELN, PRKCZ, CAV1, PARD3, ENPP1, ADORA2B…	2139	485	13528	1.18665	1	0.664965	65.0891
GOTERM_BP_FAT	GO:0051174~regulation of phosphorus metabolic process	91	3.0578	0.0544985	DLC1, C13ORF18, GDF2, ADCY2, IL6ST, ADCY8, ADCY5, PRKAG2, PRDX3, LPAR1, PDCD4, PTEN, LATS2, SPRY4, CCNE2, EDNRB, MAP3K5, APP, DAB1, MAP3K4, MAP3K9, GAB1, RAPGEF4, CHRNA7, RAPGEF3, FAM129A, NRG1, FRS2, MAP2K6, GHR, PRKCA, IBTK, DEPDC6, PPP2R1A, BCL10, RBL2, PIK3CB, KIAA1804, PKIB, RB1, IL6R, PRKCE, PKIA, GRM1, SPAG9, PROK2, NCK2, PLCE1, HIPK3, ERN1, PDGFRB, RELN, PRKCZ, CAV1, PARD3, ENPP1, ADORA2B…	2139	485	13528	1.18665	1	0.664965	65.0891
GOTERM_BP_FAT	GO:0032318~regulation of Ras GTPase activity	24	0.806452	0.0554118	ARFGAP3, RABGAP1, AGFG1, RALBP1, NF1, RABGAP1L, DOCK7, RICTOR, TBC1D19, TBCK, TBC1D16, TBC1D12, TSC1, EVI5, GIT2, TBC1D5, MTOR, EVI5L, AGAP1, ARAP2, FGD6, ARAP1, TBC1D2, FGD4	2139	104	13528	1.45949	1	0.669608	65.717
GOTERM_BP_FAT	GO:0032233~positive regulation of actin filament bundle formation	6	0.201613	0.0567014	PRKCQ, NF2, TACR1, SMAD3, MTOR, TPM1	2139	14	13528	2.71048	1	0.676658	66.5853
GOTERM_BP_FAT	GO:0035249~synaptic transmission, glutamatergic	6	0.201613	0.0567014	PLAT, GRM8, GRIN1, GRID2, PARK2, CACNA1A	2139	14	13528	2.71048	1	0.676658	66.5853
GOTERM_BP_FAT	GO:0030865~cortical cytoskeleton organization	6	0.201613	0.0567014	EPB41L2, EPB41L1, EPB41, LASP1, RHOQ, DLG1	2139	14	13528	2.71048	1	0.676658	66.5853
GOTERM_BP_FAT	GO:0010638~positive regulation of organelle organization	20	0.672043	0.0570797	CAV1, NF2, DRD3, TACR1, SMAD3, ESPL1, RICTOR, PPARGC1A, TPM1, PROX1, DSTN, PRKCQ, NCK2, MAPT, MAP3K1, NCK1, TNKS, MTOR, EGF, TERF2	2139	83	13528	1.52396	1	0.67756	66.8361
GOTERM_BP_FAT	GO:0009968~negative regulation of signal transduction	45	1.5121	0.0586347	DLC1, PRKCZ, TWSG1, ELF1, CAV1, ENPP1, DRD3, IL6ST, PDE3B, LEMD3, PAWR, PRDM16, PTEN, PIN1, CHD8, RGS12, AGT, RUNX2, DEPDC6, PRKCA, PPP2R1A, NF2, IL1RL1, NLK, SMAD6, NF1, RPH3AL, SCAI, SOCS6, FRZB, RGS22, CTNNBIP1, ATXN1, CBLB, TSC1, TRIM33, RGS3, HIPK2, LRP6, RGS7, GRK4, SMURF1, RGS9, GRB14, ACVR1	2139	221	13528	1.28778	1	0.686063	67.8482
GOTERM_BP_FAT	GO:0034504~protein localization in nucleus	22	0.739247	0.0592901	RANBP17, TAF3, IPO11, IPO8, GLI3, MAPK1, CBLB, CRY2, CSE1L, TRPS1, IPO5, PIKFYVE, PPP3CB, SPTBN1, ABRA, PPP3CA, KPNA4, KPNA3, TNPO2, PRL, KPNA1, RERE	2139	94	13528	1.48019	1	0.688652	68.266
GOTERM_BP_FAT	GO:0001654~eye development	29	0.974462	0.0597091	TWSG1, SHROOM2, PAX6, ABI2, NHS, PAX2, GLI3, NR2E1, EPHB1, CTNNB1, EPHB2, MEIS2, PVRL1, CRB1, MAP3K1, PVRL3, POU2F1, RARB, FRS2, DSCAM, PTPRM, NF1, RPGRIP1L, PRKCI, RPGRIP1, PROX1, FOXP2, GNAT2, MED1	2139	132	13528	1.38946	1	0.689721	68.5304
GOTERM_BP_FAT	GO:0007267~cell-cell signaling	110	3.69624	0.0614983	SYT1, MPZL1, SLC6A1, GRIK1, GABRB3, GABRB2, GRIK2, FGF14, IL18, GRIK4, GRIK5, FGF13, FGF12, IL15, CTNNB1, BDNF, PTGIR, APP, GRIN2B, GATA4, CHRNA5, GRID2, RAPGEF4, FRS2, PTPRJ, CTNNA2, MAPK1, GABRR3, COLQ, AKAP5, EFNA5, GRAP2, KCNMB4, RAD21L1, DRD3, DRD4, CACNB2, PAH, RIMS1, EPHB1, SEMA5A, PTK2, GAD2, PVRL1, CRB1, DMD, SLC30A8, PLAT, GRIN1, HOMER1, CXCL13, SALL1, ADRA1B, ADRA1A, MERTK, CACNA1C, PH…	2139	600	13528	1.15948	1	0.6992	69.636
GOTERM_BP_FAT	GO:0021915~neural tube development	17	0.571237	0.0618575	DLC1, BCL10, SHROOM3, C2CD3, LMO4, RPGRIP1L, PAX6, PAX3, GLI3, TCF7L2, PROX1, MIB1, TSC1, TFAP2A, PTCH1, IPMK, HECTD1	2139	68	13528	1.58111	1	0.699826	69.8536
GOTERM_BP_FAT	GO:0032271~regulation of protein polymerization	17	0.571237	0.0618575	CAV1, ACTR3B, SPTBN4, RICTOR, EPB49, CAPZB, ARPC1A, NCK2, ARPC3, GSN, MAPT, MAP3K1, NCK1, SPTBN1, MTOR, RASA1, ADD1	2139	68	13528	1.58111	1	0.699826	69.8536
GOTERM_BP_FAT	GO:0022402~cell cycle process	104	3.49462	0.0628668	BTRC, OSGIN2, CDC16, CTNNB1, CUL2, APP, MLL5, NUP37, MAP2K6, STAG1, ANAPC1, CGRRF1, ANAPC5, LIG3, UBR2, ESPL1, PLK1S1, MYH9, NCAPD3, DCTN1, TACC2, SYCP3, PSMA3, NEK1, SESN2, SYCP1, PRUNE2, NIPBL, MACF1, RAD51L1, KATNA1, SKA3, TNKS, CLASP1, CLASP2, NUDC, TAF1, PCNT, SMAD3, CDC23, GAS7, CDC27, BRCA1, NEDD1, MAP9, ABL1, MLH1, LATS2, NDE1, CEP250, PSMD1, PSMD3, PIWIL3, PIWIL4, KIF15, TPX2, PAPD7, RB1…	2139	565	13528	1.16415	1	0.704318	70.4568
GOTERM_BP_FAT	GO:0042981~regulation of apoptosis	144	4.83871	0.0639481	MEF2C, DLC1, CADM1, GRIK2, NELL1, ARNT2, RBM5, TNFSF14, SGMS1, ITSN1, NR2E1, CRADD, CTNNBL1, CUL2, MAP3K5, APP, BDNF, TIAM1, TIA1, GRID2, APOH, DAP, RARB, DDX20, MAP2K6, NET1, DEPDC6, BCL10, BRAF, ADAMTS20, STK4, STK3, CD38, MAPK1, LYST, TNFAIP8, MAPK9, RYR2, KALRN, GCLC, AKAP13, STK17A, SERINC3, PRUNE2, LHX4, GLO1, HIP1, FGD4, SPPL3, COL18A1, ABR, SMAD6, TGFBR1, GRIN1, SMAD3, CARD6, BRCA1, BFAR,…	2139	804	13528	1.13274	1	0.709131	71.0904
GOTERM_BP_FAT	GO:0006325~chromatin organization	72	2.41935	0.0642755	KDM6A, EZH1, CBX5, EPC1, EPC2, MLL5, TAF5L, BRPF3, EED, MLL3, KDM5A, KDM5B, MYST4, KDM5D, TBL1XR1, SATB2, RBL2, C11ORF30, RB1, ARID1B, HMGA2, HLTF, EYA3, EYA1, EYA2, BAZ1B, SYCP3, PRDM6, ASH1L, BRDT, JMJD1C, RUVBL1, NSD1, SUDS3, SUPT6H, SMARCAD1, SUPT3H, DPF3, CDC73, SOX6, NR3C1, ARID2, TCF7L1, CHD9, CHD8, CDYL, CDYL2, CHD2, BCOR, CHD6, MYSM1, TERF2, CHD3, DNMT3A, AEBP2, CSRP2BP, MLL, L3MBTL2, SM…	2139	378	13528	1.20466	1	0.709509	71.2798
GOTERM_BP_FAT	GO:0031047~gene silencing by RNA	10	0.336022	0.0652139	EIF2C2, TNRC6C, SND1, SMAD3, PIWIL3, PIWIL4, TNRC6B, LIN28B, TNRC6A, EIF2C3	2139	33	13528	1.9165	1	0.713374	71.8158
GOTERM_BP_FAT	GO:0046324~regulation of glucose import	10	0.336022	0.0652139	PRKCA, FGF19, PRKCZ, SLC1A2, ERBB4, SORBS1, ENPP1, PRKAG2, PRKCI, RHOQ	2139	33	13528	1.9165	1	0.713374	71.8158
GOTERM_BP_FAT	GO:0044264~cellular polysaccharide metabolic process	14	0.47043	0.0655902	PHKA2, PHKB, IL6ST, EPM2A, PHKA1, PRKAG2, CPS1, HS2ST1, CSGALNACT1, GBE1, AOAH, MGAM, EXT1, PYGB	2139	53	13528	1.67061	1	0.714005	72.0282
GOTERM_BP_FAT	GO:0042325~regulation of phosphorylation	87	2.92339	0.0659508	GDF2, ADCY2, IL6ST, ADCY8, ADCY5, PRKAG2, PRDX3, LPAR1, PDCD4, PTEN, LATS2, SPRY4, CCNE2, EDNRB, MAP3K5, APP, DAB1, MAP3K4, MAP3K9, GAB1, RAPGEF4, CHRNA7, RAPGEF3, FAM129A, NRG1, FRS2, MAP2K6, GHR, PRKCA, IBTK, DEPDC6, PPP2R1A, BCL10, RBL2, PIK3CB, KIAA1804, PKIB, RB1, IL6R, PRKCE, PKIA, GRM1, SPAG9, PROK2, NCK2, PLCE1, HIPK3, ERN1, PDGFRB, RELN, PRKCZ, CAV1, PARD3, ENPP1, ADORA2B, DRD4, KIT, PIN…	2139	466	13528	1.18075	1	0.714541	72.2301
GOTERM_BP_FAT	GO:0019725~cellular homeostasis	87	2.92339	0.0659508	JPH4, GRIK1, IL6ST, GRIK2, HEXA, TACR1, DNAJC10, PRDX3, LPAR1, KCNJ11, EDNRB, APP, DNAJC16, GRIN2B, NUBP1, SLC24A3, SLC24A2, GRID2, QKI, CHRNA7, DEDD2, TXNL1, PRKCA, IBTK, KCNMA1, PIK3CB, C11ORF31, PPARGC1A, PRKCB, TXNDC3, CD38, PROK2, PLCE1, GNAQ, RHCG, SBF2, RYR3, RYR2, TXNRD1, ADD1, KCNMB3, KCNMB4, PRKCZ, CAV1, GCLC, ENPP1, DRD3, DRD4, PRND, NR3C2, KCNMB2, SERINC5, AGT, BCL2, DMD, KCNE1, CAMK2…	2139	466	13528	1.18075	1	0.714541	72.2301
GOTERM_BP_FAT	GO:0018212~peptidyl-tyrosine modification	13	0.436828	0.0663268	ERBB4, ABI2, ABI1, FER, KIT, EPHB2, DYRK1A, PDGFRB, RELN, JAK3, EGF, ABL1, GHR	2139	48	13528	1.71287	1	0.715158	72.4393
GOTERM_BP_FAT	GO:0045767~regulation of anti-apoptosis	11	0.369624	0.066344	RTN4, CAV1, ERBB4, IL6ST, TNFAIP8, LIFR, BRE, RARA, IL6R, ERC1, RASA1	2139	38	13528	1.83076	1	0.713772	72.4488
GOTERM_BP_FAT	GO:0042596~fear response	7	0.235215	0.0664621	BDNF, GRIN2B, GRIK2, GRM7, BCL2, DRD4, ESR2	2139	19	13528	2.33006	1	0.712955	72.5142
GOTERM_BP_FAT	GO:0014073~response to tropane	7	0.235215	0.0664621	HDAC2, TACR3, SLC6A1, DRD3, SLC6A3, DRD4, ADRA1B	2139	19	13528	2.33006	1	0.712955	72.5142
GOTERM_BP_FAT	GO:0042220~response to cocaine	7	0.235215	0.0664621	HDAC2, TACR3, SLC6A1, DRD3, SLC6A3, DRD4, ADRA1B	2139	19	13528	2.33006	1	0.712955	72.5142
GOTERM_BP_FAT	GO:0007162~negative regulation of cell adhesion	12	0.403226	0.0666343	CDH13, MIA3, DAB1, ADAM10, ACVRL1, NF2, TNR, PODXL, B4GALNT2, PDE3B, PTEN, RASA1	2139	43	13528	1.76496	1	0.712443	72.6093
GOTERM_BP_FAT	GO:0016576~histone dephosphorylation	3	0.100806	0.0670172	EYA3, EYA1, EYA2	2139	3	13528	6.32445	1	0.713103	72.8195
GOTERM_BP_FAT	GO:0046633~alpha-beta T cell proliferation	3	0.100806	0.0670172	DOCK2, ELF4, IL15	2139	3	13528	6.32445	1	0.713103	72.8195
GOTERM_BP_FAT	GO:0043523~regulation of neuron apoptosis	21	0.705645	0.0675514	SPPL3, GCLC, GRIK2, NF1, GRIN1, ESR1, NR3C1, PRDX3, ESR2, ITSN1, TP73, BDNF, EPHA7, AGT, BCL2, HIPK2, GRID2, PCSK6, CACNA1A, RASA1, GHR	2139	90	13528	1.47571	1	0.714589	73.1103
GOTERM_BP_FAT	GO:0045859~regulation of protein kinase activity	66	2.21774	0.0702879	ADCY2, ADCY8, ADCY5, PRKAG2, LPAR1, PDCD4, PTEN, SPRY4, LATS2, CCNE2, MAP3K5, APP, DAB1, MAP3K4, MAP3K9, GAB1, CHRNA7, NRG1, FRS2, MAP2K6, GHR, DEPDC6, PRKCA, PPP2R1A, PIK3CB, KIAA1804, PKIB, RB1, GRM1, PKIA, SPAG9, NCK2, PROK2, PLCE1, HIPK3, ERN1, RELN, PRKCZ, CAV1, PARD3, ADORA2B, DRD4, KIT, DGKB, ERCC6, DGKE, DGKD, DGKG, MAP3K1, PPAP2A, EGF, FGD4, NF2, TGFBR1, NF1, MET, DGKI, TP73, CDC25A, PTP…	2139	345	13528	1.20989	1	0.727801	74.5542
GOTERM_BP_FAT	GO:0043549~regulation of kinase activity	68	2.28495	0.0714675	ADCY2, ADCY8, ADCY5, PRKAG2, LPAR1, PRDX3, PDCD4, PTEN, LATS2, SPRY4, CCNE2, MAP3K5, APP, DAB1, MAP3K4, MAP3K9, GAB1, CHRNA7, NRG1, FRS2, MAP2K6, GHR, DEPDC6, PRKCA, PPP2R1A, RBL2, PIK3CB, KIAA1804, PKIB, RB1, GRM1, PKIA, SPAG9, PROK2, NCK2, PLCE1, HIPK3, ERN1, RELN, PRKCZ, CAV1, PARD3, ADORA2B, DRD4, KIT, DGKB, ERCC6, DGKE, DGKD, DGKG, MAP3K1, PPAP2A, EGF, FGD4, NF2, TGFBR1, NF1, MET, DGKI, TP73…	2139	357	13528	1.20466	1	0.732478	75.1537
GOTERM_BP_FAT	GO:0006512~ubiquitin cycle	8	0.268817	0.0721633	TULP4, USP38, USP37, UBE2V2, NEDD4L, ITCH, PARK2, SMURF1	2139	24	13528	2.10815	1	0.734604	75.501
GOTERM_BP_FAT	GO:0030835~negative regulation of actin filament depolymerization	8	0.268817	0.0721633	SHROOM2, LIMA1, GSN, SPTBN4, SPTBN1, EPB49, CAPZB, ADD1	2139	24	13528	2.10815	1	0.734604	75.501
GOTERM_BP_FAT	GO:0007131~reciprocal meiotic recombination	8	0.268817	0.0721633	RAD51L1, LIG3, MLH1, SPO11, SYCP1, RAD50, KLHDC3, TEX11	2139	24	13528	2.10815	1	0.734604	75.501
GOTERM_BP_FAT	GO:0045927~positive regulation of growth	19	0.638441	0.0723017	MYOD1, ADAM10, TGFBR1, TFCP2L1, SLC6A3, SPTBN4, PEX5, CDH4, PROX1, NTRK3, CD38, HSF1, AGT, MAPT, BCL2, HOPX, NRG1, MAP2K5, GHR	2139	80	13528	1.50206	1	0.733894	75.5696
GOTERM_BP_FAT	GO:0043010~camera-type eye development	24	0.806452	0.072504	TWSG1, SHROOM2, PTPRM, NF1, RPGRIP1L, PAX6, ABI2, NHS, PAX2, GLI3, PROX1, NR2E1, EPHB1, CTNNB1, FOXP2, GNAT2, EPHB2, PVRL1, MAP3K1, PVRL3, POU2F1, FRS2, DSCAM, MED1	2139	107	13528	1.41857	1	0.73351	75.6694
GOTERM_BP_FAT	GO:0007254~JNK cascade	15	0.504032	0.0728373	TNIK, ADORA2B, KIAA1804, MAPK10, MAP3K5, ERCC6, SH2D3A, MAP3K4, MAP3K9, MAP3K1, GAB1, ROR2, TNFRSF19, MAPK9, FGD4	2139	59	13528	1.60791	1	0.733787	75.8331
GOTERM_BP_FAT	GO:0010629~negative regulation of gene expression	93	3.125	0.0731553	MEF2C, EIF2C2, PAX5, TP63, PAWR, PAX3, RBM9, PAX2, MAF1, PDCD4, NR2E1, GLI3, CBX5, CTNNB1, EPC1, SND1, EED, PIWIL3, PIWIL4, RARB, DDX20, BCL7A, NRG1, KDM5B, DEDD2, AKIRIN2, MYST4, TBL1XR1, PTPRK, SATB2, ARID5B, RB1, PROX1, PKIA, CTNNBIP1, NCOA2, TRIM33, PRDM6, HIPK2, ST18, CUX2, CUX1, LCOR, NSD1, EIF2C3, SUDS3, C1D, GLIS3, GCLC, DRD3, TFCP2L1, SOX6, PRDM16, LIN28B, TCF7L1, ORC2L, MEIS2, TNRC6C, L…	2139	504	13528	1.16701	1	0.733986	75.9882
GOTERM_BP_FAT	GO:0000578~embryonic axis specification	6	0.201613	0.0743548	C2CD3, SMAD6, HOXB6, FRS2, TCF7L1, CTNNB1	2139	15	13528	2.52978	1	0.738541	76.5651
GOTERM_BP_FAT	GO:0001662~behavioral fear response	6	0.201613	0.0743548	GRIN2B, GRIK2, GRM7, BCL2, DRD4, ESR2	2139	15	13528	2.52978	1	0.738541	76.5651
GOTERM_BP_FAT	GO:0046847~filopodium assembly	6	0.201613	0.0743548	DNM3, MTSS1, ITGA6, BAIAP2L1, FGD6, FGD4	2139	15	13528	2.52978	1	0.738541	76.5651
GOTERM_BP_FAT	GO:0002209~behavioral defense response	6	0.201613	0.0743548	GRIN2B, GRIK2, GRM7, BCL2, DRD4, ESR2	2139	15	13528	2.52978	1	0.738541	76.5651
GOTERM_BP_FAT	GO:0043406~positive regulation of MAP kinase activity	23	0.772849	0.0753632	ADORA2B, PIK3CB, KIAA1804, DRD4, MET, KIT, LPAR1, GRM1, PTPN11, PROK2, SPAG9, MAP3K5, PLCE1, ERCC6, MAP3K9, MAP3K1, GAB1, CHRNA7, EGF, FRS2, MAP2K6, FGD4, GHR	2139	102	13528	1.4261	1	0.74207	77.04
GOTERM_BP_FAT	GO:0006461~protein complex assembly	93	3.125	0.0759732	SYT1, E2F3, SLC6A1, ATL2, GRIK2, PEX5, TP63, MLH1, SLC7A9, SLC7A6, SLC7A7, CTNNB1, GTF2E1, RANBP9, GTF2E2, PICALM, GSN, MED27, GOPC, GTF2A2, SH3BGR, DLG4, CAT, NRG1, COX18, FANCC, PPP2R1A, IKBKAP, BCL10, NLRP5, MAGI1, PCBD2, BRAF, SCUBE1, OTC, PRKAB1, MGP, MPP6, MED13, IPO8, PPARGC1A, SPAG9, NCK2, MED4, SBF2, NCK1, NCOA6, IPO5, KPNA3, MED1, PARVA, SMARCAD1, PRKCZ, CAV1, PARD3, DIAPH1, ALDOB, PRND…	2139	505	13528	1.1647	1	0.743632	77.3227
GOTERM_BP_FAT	GO:0070271~protein complex biogenesis	93	3.125	0.0759732	SYT1, E2F3, SLC6A1, ATL2, GRIK2, PEX5, TP63, MLH1, SLC7A9, SLC7A6, SLC7A7, CTNNB1, GTF2E1, RANBP9, GTF2E2, PICALM, GSN, MED27, GOPC, GTF2A2, SH3BGR, DLG4, CAT, NRG1, COX18, FANCC, PPP2R1A, IKBKAP, BCL10, NLRP5, MAGI1, PCBD2, BRAF, SCUBE1, OTC, PRKAB1, MGP, MPP6, MED13, IPO8, PPARGC1A, SPAG9, NCK2, MED4, SBF2, NCK1, NCOA6, IPO5, KPNA3, MED1, PARVA, SMARCAD1, PRKCZ, CAV1, PARD3, DIAPH1, ALDOB, PRND…	2139	505	13528	1.1647	1	0.743632	77.3227
GOTERM_BP_FAT	GO:0051603~proteolysis involved in cellular protein catabolic process	109	3.66263	0.0761903	BTRC, CDC16, CUL2, BTBD1, ITCH, FBXO21, ANAPC1, ANAPC5, SOCS6, UBR3, UBR2, UBR1, MYH9, MIB1, ASB8, FBXO16, TRIM33, BACE2, UBR5, PSMA3, FBXL7, PIAS1, FBXO10, UBE2V2, UBE2QL1, PSMA8, ARIH1, ARIH2, FBXW7, FBXW8, HECTD2, OTUD7A, FBXW2, PPIL5, HECTD1, UFSP2, UBE2CBP, HACE1, CDC23, UBE2L3, ATG3, CDC27, BRCA1, ATE1, TULP4, CBLB, NEDD4, UBA2, SMURF1, FBXO34, FBXO36, HECW2, UBE2G1, SENP5, FBXL19, PSMD1, U…	2139	600	13528	1.14894	1	0.743308	77.4226
GOTERM_BP_FAT	GO:0010827~regulation of glucose transport	10	0.336022	0.0767748	PRKCA, FGF19, PRKCZ, SLC1A2, ERBB4, SORBS1, ENPP1, PRKAG2, PRKCI, RHOQ	2139	34	13528	1.86013	1	0.744728	77.6894
GOTERM_BP_FAT	GO:0017148~negative regulation of translation	10	0.336022	0.0767748	PRKCA, EIF4A3, EIF2C2, TSC1, TIA1, ANKHD1-EIF4EBP3, IGF2BP2, TNRC6A, EIF2C3, EIF2AK4	2139	34	13528	1.86013	1	0.744728	77.6894
GOTERM_BP_FAT	GO:0006606~protein import into nucleus	20	0.672043	0.0770056	RANBP17, IPO11, IPO8, GLI3, MAPK1, CBLB, CRY2, CSE1L, TRPS1, IPO5, PPP3CB, SPTBN1, ABRA, PPP3CA, KPNA4, KPNA3, TNPO2, PRL, KPNA1, RERE	2139	86	13528	1.4708	1	0.744469	77.7938
GOTERM_BP_FAT	GO:0010975~regulation of neuron projection development	17	0.571237	0.0771147	RTN4, NRP1, LZTS1, GRIN1, LRRC4C, CDH4, SLIT2, EPHB2, NTRK3, NRCAM, PTK2, ROBO1, TIAM1, MAPT, NUMB, CACNA1A, KALRN	2139	70	13528	1.53594	1	0.743639	77.8431
GOTERM_BP_FAT	GO:0009101~glycoprotein biosynthetic process	33	1.10887	0.0791918	GALNT2, GCNT3, GALNT7, FUT8, ALG5, HS2ST1, ST6GALNAC5, STT3B, ST3GAL1, POMT2, ST6GALNAC3, ST3GAL3, ST3GAL5, TRAK1, B3GNT6, B4GALNT2, GALNT13, PHLDA1, ST6GAL2, MAN1A2, ALK, MAN1C1, CSGALNACT1, MAN2A1, LARGE, ST8SIA6, ST8SIA4, CHST9, CHST8, LRP2, EXT1, UGGT1, TM4SF4	2139	158	13528	1.32093	1	0.751925	78.761
GOTERM_BP_FAT	GO:0021537~telencephalon development	16	0.537634	0.0794892	ERBB4, NF1, GRIN1, RPGRIP1L, PAX6, PEX5, NR2E1, GLI3, TP73, FOXP2, TACC2, NDE1, SLC1A2, DAB1, TSC1, RELN	2139	65	13528	1.55679	1	0.751954	78.8895
GOTERM_BP_FAT	GO:0007049~cell cycle	138	4.6371	0.0811039	BTRC, OSGIN2, CDC16, CTNNB1, CUL2, APP, MLL5, MAP3K8, NUP37, PARD3B, MAP2K6, STAG1, ANAPC1, ESCO1, CGRRF1, RBL2, ANAPC5, LIG3, UBR2, ESPL1, PLK1S1, MYH9, DCTN1, NCAPD3, TACC2, MAPK1, SYCP3, MAPK6, PSMA3, TMPRSS11A, PELO, PDCD6IP, NEK1, SESN2, SYCP1, PIN1, URGCP, PRUNE2, PRR5, NIPBL, MACF1, RAD51L1, KATNA1, TFDP2, SKA3, CLASP1, TNKS, CLASP2, NUDC, TAF1, MLL, CCPG1, PCNT, CDC23, SMAD3, ATR, GAS7, C…	2139	776	13528	1.12471	1	0.75787	79.5742
GOTERM_BP_FAT	GO:0002089~lens morphogenesis in camera-type eye	5	0.168011	0.0813914	SHROOM2, PVRL1, PVRL3, POU2F1, PROX1	2139	11	13528	2.87475	1	0.757835	79.6938
GOTERM_BP_FAT	GO:0030520~estrogen receptor signaling pathway	5	0.168011	0.0813914	NCOA6, ESR1, RARA, ESR2, RBM9	2139	11	13528	2.87475	1	0.757835	79.6938
GOTERM_BP_FAT	GO:0007520~myoblast fusion	5	0.168011	0.0813914	KCNH1, NOS1, NEO1, MYH9, ADAM12	2139	11	13528	2.87475	1	0.757835	79.6938
GOTERM_BP_FAT	GO:0080135~regulation of cellular response to stress	23	0.772849	0.0821405	FGF19, SH3RF1, POLH, GRIK2, KIAA1804, UBE2V2, PDCD4, BRCA1, TP73, UIMC1, NTRK3, EYA3, EYA1, MAP3K5, ERCC6, MAP3K9, HIPK3, MAP3K1, HIPK2, GAB1, BRE, MTOR, FGD4	2139	103	13528	1.41226	1	0.759818	80.0025
GOTERM_BP_FAT	GO:0043009~chordate embryonic development	63	2.11694	0.0826543	DLC1, ACVRL1, LMO4, COPS3, ARNT2, PAX6, PAX3, GLI3, GRIN2B, HSF1, GATA4, MKL2, ALX4, COL11A1, IPMK, FLVCR1, BCL10, SOX10, NLRP5, SATB2, ADAM10, C2CD3, MYH9, MECOM, PROX1, MIB1, MAN2A1, EYA1, NCOA6, ROR2, TFAP2A, PDGFRB, KIAA1217, MED1, ACVR1, ADD1, TAPT1, SHROOM3, FUT8, DSCAML1, PRKDC, TCF7L2, TPM1, CHD8, TEAD4, BTF3, TERF2, APBA1, HECTD1, CUBN, EPAS1, TGFBR1, MYO1E, GJB3, RPGRIP1L, BRCA1, TSC1, …	2139	331	13528	1.20375	1	0.760758	80.2117
GOTERM_BP_FAT	GO:0042417~dopamine metabolic process	7	0.235215	0.0827473	SNCAIP, DRD3, SLC6A3, DRD4, NPR1, PARK2, GCH1	2139	20	13528	2.21356	1	0.759875	80.2494
GOTERM_BP_FAT	GO:0007185~transmembrane receptor protein tyrosine phosphatase signaling pathway	4	0.134409	0.0839742	PTPRD, PTPRE, PTN, FRS2	2139	7	13528	3.61397	1	0.763853	80.7396
GOTERM_BP_FAT	GO:0051489~regulation of filopodium assembly	4	0.134409	0.0839742	PRKCQ, TGFBR1, RHOQ, ARAP1	2139	7	13528	3.61397	1	0.763853	80.7396
GOTERM_BP_FAT	GO:0051491~positive regulation of filopodium assembly	4	0.134409	0.0839742	PRKCQ, TGFBR1, RHOQ, ARAP1	2139	7	13528	3.61397	1	0.763853	80.7396
GOTERM_BP_FAT	GO:0010155~regulation of proton transport	4	0.134409	0.0839742	NOX5, DRD3, DRD4, SLC30A5	2139	7	13528	3.61397	1	0.763853	80.7396
GOTERM_BP_FAT	GO:0031280~negative regulation of cyclase activity	14	0.47043	0.0839817	OPRM1, ADCY2, DRD3, ADCY8, GNAI1, ADCY5, DRD4, GABBR2, EDNRB, GNAL, GRM3, ADCY9, GRM8, GRM7	2139	55	13528	1.60986	1	0.762614	80.7426
GOTERM_BP_FAT	GO:0051350~negative regulation of lyase activity	14	0.47043	0.0839817	OPRM1, ADCY2, DRD3, ADCY8, GNAI1, ADCY5, DRD4, GABBR2, EDNRB, GNAL, GRM3, ADCY9, GRM8, GRM7	2139	55	13528	1.60986	1	0.762614	80.7426
GOTERM_BP_FAT	GO:0007194~negative regulation of adenylate cyclase activity	14	0.47043	0.0839817	OPRM1, ADCY2, DRD3, ADCY8, GNAI1, ADCY5, DRD4, GABBR2, EDNRB, GNAL, GRM3, ADCY9, GRM8, GRM7	2139	55	13528	1.60986	1	0.762614	80.7426
GOTERM_BP_FAT	GO:0044257~cellular protein catabolic process	109	3.66263	0.0845062	BTRC, CDC16, CUL2, BTBD1, ITCH, FBXO21, ANAPC1, ANAPC5, SOCS6, UBR3, UBR2, UBR1, MYH9, MIB1, ASB8, FBXO16, TRIM33, BACE2, UBR5, PSMA3, FBXL7, PIAS1, FBXO10, UBE2V2, UBE2QL1, PSMA8, ARIH1, ARIH2, FBXW7, FBXW8, HECTD2, OTUD7A, FBXW2, PPIL5, HECTD1, UFSP2, UBE2CBP, HACE1, CDC23, UBE2L3, ATG3, CDC27, BRCA1, ATE1, TULP4, CBLB, NEDD4, UBA2, SMURF1, FBXO34, FBXO36, HECW2, UBE2G1, SENP5, FBXL19, PSMD1, U…	2139	603	13528	1.14323	1	0.763569	80.9486
GOTERM_BP_FAT	GO:0017038~protein import	28	0.94086	0.084747	MTX2, PEX5, GLI3, AIP, PEX7, IMMP2L, CRY2, CSE1L, TIMM9, PEX16, PPP3CB, PEX14, ABRA, PPP3CA, TNPO2, PRL, RANBP17, IPO11, IPO8, MAPK1, CBLB, TRPS1, IPO5, SPTBN1, KPNA4, KPNA3, KPNA1, RERE	2139	131	13528	1.35179	1	0.763323	81.0425
GOTERM_BP_FAT	GO:0043408~regulation of MAPKKK cascade	24	0.806452	0.0857154	FGF19, SH3RF1, CAV1, NF2, GRIK2, KIAA1804, LEPR, NF1, IL6R, LPAR1, GRM1, PDCD4, TP73, CTNNB1, MAP3K5, ERCC6, GRIN2B, MAP3K9, HIPK3, MAP3K1, AGT, HIPK2, GAB1, FGD4	2139	109	13528	1.39254	1	0.766114	81.4156
GOTERM_BP_FAT	GO:0043632~modification-dependent macromolecule catabolic process	104	3.49462	0.086702	BTRC, CDC16, CUL2, BTBD1, ITCH, FBXO21, ANAPC1, ANAPC5, SOCS6, UBR3, UBR2, UBR1, MIB1, ASB8, FBXO16, TRIM33, UBR5, PSMA3, FBXL7, PIAS1, FBXO10, UBE2V2, UBE2QL1, PSMA8, ARIH1, ARIH2, FBXW7, FBXW8, HECTD2, OTUD7A, FBXW2, PPIL5, HECTD1, UFSP2, UBE2CBP, HACE1, CDC23, UBE2L3, ATG3, CDC27, BRCA1, ATE1, TULP4, CBLB, NEDD4, UBA2, SMURF1, FBXO34, FBXO36, HECW2, UBE2G1, SENP5, FBXL19, PSMD1, USP12, NSMCE2,…	2139	574	13528	1.14589	1	0.768932	81.7886
GOTERM_BP_FAT	GO:0019941~modification-dependent protein catabolic process	104	3.49462	0.086702	BTRC, CDC16, CUL2, BTBD1, ITCH, FBXO21, ANAPC1, ANAPC5, SOCS6, UBR3, UBR2, UBR1, MIB1, ASB8, FBXO16, TRIM33, UBR5, PSMA3, FBXL7, PIAS1, FBXO10, UBE2V2, UBE2QL1, PSMA8, ARIH1, ARIH2, FBXW7, FBXW8, HECTD2, OTUD7A, FBXW2, PPIL5, HECTD1, UFSP2, UBE2CBP, HACE1, CDC23, UBE2L3, ATG3, CDC27, BRCA1, ATE1, TULP4, CBLB, NEDD4, UBA2, SMURF1, FBXO34, FBXO36, HECW2, UBE2G1, SENP5, FBXL19, PSMD1, USP12, NSMCE2,…	2139	574	13528	1.14589	1	0.768932	81.7886
GOTERM_BP_FAT	GO:0044093~positive regulation of molecular function	106	3.56183	0.0870533	DLC1, ADCY2, ADCY8, BTRC, ADCY5, CDC16, LPAR1, MAP3K5, DAB1, MAP3K4, MAP3K9, GAB1, APOH, ABRA, CHRNA7, FRS2, MAP2K6, ANAPC1, BCL10, ANAPC5, PIK3CB, KIAA1804, STIM1, SPAG9, PLCE1, PSMA3, RELN, ERC1, ADD1, MYL4, CAV1, DRD3, ADORA2B, DRD4, ALDOB, PIN1, SERINC5, SCARB1, EGF, FGD4, HIP1, EPB41, TGFBR1, MET, SMAD3, ITGA2, CDC23, DOCK7, HOMER1, CDC27, PTPN11, TSC1, PRKAR1B, PLCG2, TGFBR3, RGS9, ABL1, OP…	2139	586	13528	1.14401	1	0.769127	81.9197
GOTERM_BP_FAT	GO:0010594~regulation of endothelial cell migration	8	0.268817	0.0871327	GDF2, PTPRM, ACVRL1, AGT, NF1, APOH, SCARB1, HDAC9	2139	25	13528	2.02382	1	0.768216	81.9492
GOTERM_BP_FAT	GO:0006493~protein amino acid O-linked glycosylation	8	0.268817	0.0871327	POMT2, GALNT2, GCNT3, ST8SIA6, GALNT7, TRAK1, B3GNT6, GALNT13	2139	25	13528	2.02382	1	0.768216	81.9492
GOTERM_BP_FAT	GO:0042733~embryonic digit morphogenesis	8	0.268817	0.0871327	LMBR1, C2CD3, GNAQ, LRP6, GLI3, FLVCR1, CTNNB1, LRP5	2139	25	13528	2.02382	1	0.768216	81.9492
GOTERM_BP_FAT	GO:0055067~monovalent inorganic cation homeostasis	12	0.403226	0.0876716	KCNMA1, SLC9A9, EDNRB, SLC9A7, RHCG, SLC9A5, AGT, NOX1, SLC9A2, CAMK2D, NR3C2, NEDD4L	2139	45	13528	1.68652	1	0.769174	82.1483
GOTERM_BP_FAT	GO:0060538~skeletal muscle organ development	16	0.537634	0.0885172	MYOD1, CAV1, RXRG, CACNB2, AFG3L2, HOMER1, FOXP1, FOXP2, GPHN, APP, IGSF8, MYL6B, MAPK14, DMD, PPP3CB, PPP3CA	2139	66	13528	1.5332	1	0.771349	82.4565
GOTERM_BP_FAT	GO:0007519~skeletal muscle tissue development	16	0.537634	0.0885172	MYOD1, CAV1, RXRG, CACNB2, AFG3L2, HOMER1, FOXP1, FOXP2, GPHN, APP, IGSF8, MYL6B, MAPK14, DMD, PPP3CB, PPP3CA	2139	66	13528	1.5332	1	0.771349	82.4565
GOTERM_BP_FAT	GO:0021953~central nervous system neuron differentiation	11	0.369624	0.0889229	PRKCA, DCC, PTK2, GNAQ, SOX5, NR2E1, DCLK1, EPHB1, CACNA1A, EPHB2, MYCBP2	2139	40	13528	1.73922	1	0.77175	82.6025
GOTERM_BP_FAT	GO:0001841~neural tube formation	11	0.369624	0.0889229	DLC1, MIB1, BCL10, SHROOM3, TSC1, LMO4, TFAP2A, PTCH1, PAX3, IPMK, HECTD1	2139	40	13528	1.73922	1	0.77175	82.6025
GOTERM_BP_FAT	GO:0060606~tube closure	9	0.302419	0.0890893	DLC1, BCL10, SHROOM3, TSC1, LMO4, TFAP2A, PTCH1, PAX3, HECTD1	2139	30	13528	1.89734	1	0.7712	82.6621
GOTERM_BP_FAT	GO:0001843~neural tube closure	9	0.302419	0.0890893	DLC1, BCL10, SHROOM3, TSC1, LMO4, TFAP2A, PTCH1, PAX3, HECTD1	2139	30	13528	1.89734	1	0.7712	82.6621
GOTERM_BP_FAT	GO:0021549~cerebellum development	9	0.302419	0.0890893	DAB1, NCOA2, RFX4, MYO16, RPGRIP1L, RORA, CACNA1A, KLHL1, FOXP2	2139	30	13528	1.89734	1	0.7712	82.6621
GOTERM_BP_FAT	GO:0009798~axis specification	9	0.302419	0.0890893	C2CD3, SMAD6, HOXB6, PAX6, TTC8, BCOR, FRS2, TCF7L1, CTNNB1	2139	30	13528	1.89734	1	0.7712	82.6621
GOTERM_BP_FAT	GO:0031023~microtubule organizing center organization	10	0.336022	0.0895078	NDE1, HAUS6, SASS6, CEP250, CETN1, HAUS7, PLK1S1, PCM1, BRCA1, CTNNB1	2139	35	13528	1.80699	1	0.77165	82.8111
GOTERM_BP_FAT	GO:0050801~ion homeostasis	76	2.55376	0.0902633	SLC9A9, JPH4, SLC9A7, SLC9A5, GRIK1, IL6ST, GRIK2, HEXA, TACR1, SLC9A2, SLC7A8, LPAR1, PRDX3, KCNJ11, EDNRB, APP, NUBP1, GRIN2B, SLC24A3, SLC24A2, GRID2, QKI, CHRNA7, PRKCA, IBTK, KCNMA1, PIK3CB, OTC, PRKCB, CD38, PROK2, PLCE1, GNAQ, RHCG, SBF2, RYR3, RYR2, KCNMB3, KCNMB4, PRKCZ, CAV1, GCLC, ENPP1, DRD3, DRD4, PRND, NR3C2, KCNMB2, SERINC5, BCL2, AGT, KCNE1, CAMK2D, PPP3CB, SLC30A5, PPP3CA, NEDD4L…	2139	409	13528	1.1752	1	0.773418	83.077
GOTERM_BP_FAT	GO:0040013~negative regulation of locomotion	15	0.504032	0.0914281	DLC1, PTPRK, GDF2, PTPRM, ACVRL1, NF2, NF1, SCAI, PTEN, TPM1, MIA3, BCL2, APOH, TGFBR3, HTR2C	2139	61	13528	1.55519	1	0.77674	83.4793
GOTERM_BP_FAT	GO:0050808~synapse organization	15	0.504032	0.0914281	DNM3, CADM1, ERBB4, NRXN3, NFASC, NLGN1, CACNB2, NRXN1, AFG3L2, CTNNB1, NRCAM, APP, GPHN, TSC1, CACNA1A	2139	61	13528	1.55519	1	0.77674	83.4793
GOTERM_BP_FAT	GO:0051170~nuclear import	20	0.672043	0.0925916	RANBP17, IPO11, IPO8, GLI3, MAPK1, CBLB, CRY2, CSE1L, TRPS1, IPO5, PPP3CB, SPTBN1, ABRA, PPP3CA, KPNA4, KPNA3, TNPO2, PRL, KPNA1, RERE	2139	88	13528	1.43738	1	0.779992	83.8721
GOTERM_BP_FAT	GO:0008361~regulation of cell size	41	1.37769	0.0930906	RTN4, FGFR1, GDF2, ACVRL1, NRP1, ENPP1, FHL1, TP63, SGMS1, CDH4, APP, NUBP1, DGKD, MAPT, BCL2, AGT, NRG1, DCLK1, MAP2K5, DEPDC6, PPP2R1A, ADAM10, CGRRF1, TGFBR1, SMAD3, NPR1, RB1, ESR2, RPTOR, TP73, CAPRIN2, NTRK3, CD38, ERBB2IP, TSC1, ADRA1B, TGFBR3, CYFIP1, MTOR, APBB2, CACNA1A	2139	206	13528	1.25875	1	0.780697	84.0378
GOTERM_BP_FAT	GO:0042592~homeostatic process	133	4.46909	0.0943648	SLC9A9, SLC9A7, GRIK1, SLC9A5, IL6ST, GRIK2, SLC9A2, SLC7A8, TNFSF14, PDE3B, LPAR1, CTNNB1, APP, MLL5, GRIN2B, SERPINE1, GRID2, CHRNA7, FLVCR1, IBTK, TXNL1, PIK3CB, C11ORF31, MECOM, PPARGC1A, TRERF1, TXNDC3, CD38, PLCE1, RHCG, RYR3, SLC25A38, PDGFRB, RYR2, ADD1, KCNMB3, KCNMB4, CAV1, GCLC, ENPP1, ERBB4, DRD3, DRD4, SOX6, ABCA1, KCNMB2, SERINC5, DMD, SLC30A5, SCARB1, DYRK3, SLC30A8, SEPW1, TRPC1, …	2139	751	13528	1.12004	1	0.784271	84.4538
GOTERM_BP_FAT	GO:0048639~positive regulation of developmental growth	6	0.201613	0.0946278	NTRK3, MYOD1, MAPT, HOPX, PROX1, CDH4	2139	16	13528	2.37167	1	0.78408	84.5383
GOTERM_BP_FAT	GO:0014902~myotube differentiation	6	0.201613	0.0946278	KCNH1, NOS1, SORT1, NEO1, MYH9, ADAM12	2139	16	13528	2.37167	1	0.78408	84.5383
GOTERM_BP_FAT	GO:0043278~response to morphine	6	0.201613	0.0946278	TACR3, DRD3, TACR1, GRIN1, ADRA1B, GHR	2139	16	13528	2.37167	1	0.78408	84.5383
GOTERM_BP_FAT	GO:0030035~microspike assembly	6	0.201613	0.0946278	DNM3, MTSS1, ITGA6, BAIAP2L1, FGD6, FGD4	2139	16	13528	2.37167	1	0.78408	84.5383
GOTERM_BP_FAT	GO:0014072~response to isoquinoline alkaloid	6	0.201613	0.0946278	TACR3, DRD3, TACR1, GRIN1, ADRA1B, GHR	2139	16	13528	2.37167	1	0.78408	84.5383
GOTERM_BP_FAT	GO:0018298~protein-chromophore linkage	6	0.201613	0.0946278	OPN5, HMCN1, CRY2, NID1, RGR, OPN3	2139	16	13528	2.37167	1	0.78408	84.5383
GOTERM_BP_FAT	GO:0009792~embryonic development ending in birth or egg hatching	63	2.11694	0.0946735	DLC1, ACVRL1, LMO4, COPS3, ARNT2, PAX6, PAX3, GLI3, GRIN2B, HSF1, GATA4, MKL2, ALX4, COL11A1, IPMK, FLVCR1, BCL10, SOX10, NLRP5, SATB2, ADAM10, C2CD3, MYH9, MECOM, PROX1, MIB1, MAN2A1, EYA1, NCOA6, ROR2, TFAP2A, PDGFRB, KIAA1217, MED1, ACVR1, ADD1, TAPT1, SHROOM3, FUT8, DSCAML1, PRKDC, TCF7L2, TPM1, CHD8, TEAD4, BTF3, TERF2, APBA1, HECTD1, CUBN, EPAS1, TGFBR1, MYO1E, GJB3, RPGRIP1L, BRCA1, TSC1, …	2139	334	13528	1.19294	1	0.783092	84.5529
GOTERM_BP_FAT	GO:0006812~cation transport	100	3.36022	0.0957455	SLC9A9, SLC9A7, SLC9A5, SCN3A, SLC9A2, GRIN3A, SLC25A20, GRIN2B, CHRNA7, SLC4A4, SLC4A5, IBTK, SLC12A8, STIM1, KCNT2, RHCG, CATSPER3, RYR3, ATP5C1, RYR2, SLC25A37, KCNMB3, KCNMB4, CAV1, SLC38A9, SLC38A6, CACNB2, KCNA6, SFXN5, KCNMB2, KCNJ1, SCN9A, SLC30A5, SLC30A8, SLC30A9, TRPC1, CACNA2D1, TRPC3, KCNB2, GRIN1, TRPC7, CACNA2D3, ATP13A3, KCNJ5, KCTD10, KCNJ6, TSC1, CACNA1G, KCTD16, CACNA1C, KCTD13…	2139	553	13528	1.14366	1	0.785858	84.8928
GOTERM_BP_FAT	GO:0043244~regulation of protein complex disassembly	13	0.436828	0.0970208	LIMA1, SHROOM2, SPTBN4, EPB49, CAPZB, DSTN, GSN, MAPT, MAP4, SPTBN1, CLASP1, CLASP2, ADD1	2139	51	13528	1.61211	1	0.7893	85.288
GOTERM_BP_FAT	GO:0043524~negative regulation of neuron apoptosis	13	0.436828	0.0970208	GCLC, GRIK2, GRIN1, PRDX3, ITSN1, TP73, BDNF, BCL2, AGT, HIPK2, PCSK6, CACNA1A, RASA1	2139	51	13528	1.61211	1	0.7893	85.288
GOTERM_BP_FAT	GO:0016055~Wnt receptor signaling pathway	28	0.94086	0.0979394	BTRC, PPM1A, TCF7L2, TCF7L1, CTNNB1, CHD8, CSNK2A1, MACF1, RSPO1, RSPO2, BRD7, LRRFIP2, FBXW11, BCL9, CSNK1A1, DIXDC1, TBL1XR1, TCF7, RYK, NLK, FZD5, FRZB, CTNNBIP1, NXN, LRP6, ROR2, TBL1X, LRP5	2139	133	13528	1.33146	1	0.791419	85.5665
GOTERM_BP_FAT	GO:0045664~regulation of neuron differentiation	28	0.94086	0.0979394	RTN4, NRP1, LZTS1, PAX6, SOX5, LRRC4C, CDH4, NR2E1, TTC3, EPHB2, NRCAM, PTK2, BDNF, ROBO1, TIAM1, BCL2, MAPT, NUMB, GRIN1, NLGN1, SLIT2, NTRK3, MIB1, EYA1, CNTN4, PBX1, CACNA1A, KALRN	2139	133	13528	1.33146	1	0.791419	85.5665
GOTERM_BP_FAT	GO:0032940~secretion by cell	41	1.37769	0.0985023	SYT1, ARFGAP3, RAD21L1, CPLX1, LTBP2, CRCP, ABCA1, TRIM72, PEX5L, RIMS1, ARFGEF1, STXBP5L, BDNF, MIA3, GNPTAB, SYN2, EXOC4, RAPGEF4, EXOC6, PCSK6, SLC30A8, APBA1, SCAMP1, NOX5, STX2, NRXN3, NLGN1, STXBP1, RPH3AL, CADPS, CADPS2, SCFD2, BACE2, SYTL4, SYTL5, SYTL2, LRP2, STEAP2, CACNA1C, CACNA1A, EXOC6B	2139	207	13528	1.25267	1	0.792267	85.7347
GOTERM_BP_FAT	GO:0021543~pallium development	12	0.403226	0.0995525	NDE1, DAB1, TSC1, NF1, GRIN1, PAX6, PEX5, RELN, NR2E1, GLI3, TP73, TACC2	2139	46	13528	1.64986	1	0.794791	86.0436

## Sheet: specific-normal 
Category	Term	Count	%	PValue	Genes	List Total	Pop Hits	Pop Total	Fold Enrichment	Bonferroni	Benjamini	FDR
GOTERM_BP_FAT	GO:0032368~regulation of lipid transport	7	0.708502	0.00381295	AKT1, IRS2, TSPO, NFKBIA, APOC2, ABCA2, THBS1	700	30	13528	4.50933	0.999977	0.999977	6.59786
GOTERM_BP_FAT	GO:0022402~cell cycle process	45	4.55466	0.00421576	ADCY3, CEP72, NBN, E2F4, HAUS2, LRRCC1, TIPIN, ITGB1, CCNG2, UHMK1, SESN3, SPC24, AKT1, KIF2C, GFI1B, PSMB3, CDC123, PKD2, PIWIL1, FBXO43, PKD1, UBE2D1, THBS1, LFNG, TERF1, ERCC6L, ZC3HC1, POLE, SYCE1, ILF3, GAS2, RPL24, SIRT7, CENPJ, MIS12, SIRT2, SUV39H2, FSD1, PPM1G, PSMA6, NOLC1, PSMC3, NSL1, SMC1A, DSCC1	700	565	13528	1.53922	0.999993	0.997289	7.27036
GOTERM_BP_FAT	GO:0007049~cell cycle	57	5.76923	0.00671427	ADCY3, JUB, CEP72, NBN, E2F4, AKT1, KIF2C, GFI1B, PIWIL1, CABLES2, VPS4A, SIK1, ZC3HC1, CHTF8, LIG1, POLE, AHR, PPM1G, PPP1CA, PSMA6, NSL1, DSCC1, HAUS2, LRRCC1, TIPIN, CCNG2, ITGB1, UHMK1, SESN3, SPC24, PSMB3, CDC123, PKD2, FBXO43, PKD1, UBE2D1, THBS1, LFNG, ING1, ERCC6L, TERF1, PSRC1, GAS2, ILF3, SYCE1, RPL24, SIRT7, CENPJ, MIS12, SIRT2, GSG2, SUV39H2, FSD1, NOLC1, PSMC3, SMC1A, CALM1	700	776	13528	1.41954	1	0.998133	11.3406
GOTERM_BP_FAT	GO:0016051~carbohydrate biosynthetic process	13	1.31579	0.00910887	GCNT2, B3GALT2, CMAS, PFKFB1, UGDH, DPAGT1, AKT1, MGAT2, B3GNT8, B3GAT3, GFPT1, SLC25A10, TSTA3	700	107	13528	2.34798	1	0.99834	15.0828
GOTERM_BP_FAT	GO:0070555~response to interleukin-1	5	0.506073	0.00980815	IRAK1, PCSK1, IL1R1, AES, SRC	700	17	13528	5.68403	1	0.995977	16.1471
GOTERM_BP_FAT	GO:0009266~response to temperature stimulus	11	1.11336	0.0102505	HSPA1L, AKT1, CASP6, RBM3, TRPA1, CIRBP, PCSK1N, CSDA, SOD1, THBS1, GLRX2	700	83	13528	2.56124	1	0.99181	16.8139
GOTERM_BP_FAT	GO:0006396~RNA processing	42	4.25101	0.0106342	PRPF4B, APOBEC1, RNMT, ZMAT5, NHP2L1, RBM3, U2AF2, NUFIP1, ZCRB1, DUSP11, LIN28A, HNRNPL, SFRS7, MOV10, DDX17, INTS5, FRG1, LSM5, MAGOHB, RPP30, LSM3, DDX41, GEMIN7, IMP4, TFIP11, RPP25, TSEN54, PTBP1, MTPAP, EXOSC1, CASC3, INTS10, TRNT1, NOP2, RPS19, NOLC1, THOC4, SNRNP27, SMC1A, NHP2, PRPF38B, PUF60	700	547	13528	1.48388	1	0.986066	17.3883
GOTERM_BP_FAT	GO:0032940~secretion by cell	20	2.02429	0.010913	PPFIA3, RAB3A, PLDN, SNAPIN, TXLNA, CANX, TNP2, LIN7A, LAT, P2RX1, CD40LG, GHRH, VAMP7, SNPH, GHRL, CHP, DOC2B, EIF2AK3, SYTL1, SEC61A2	700	207	13528	1.86722	1	0.978459	17.8032
GOTERM_BP_FAT	GO:0042592~homeostatic process	54	5.46559	0.0126354	PTGES3, NBN, JPH2, E2F4, SLC9A4, ATOX1, STAT5A, CD52, PRDX2, PRDX1, DMPK, AKT1, BAK1, ASGR2, GRIN2C, LCAT, SLC4A1, IRS2, ATP4A, MFI2, RPS19, GHRH, NAB1, TXNRD2, GHRL, PLLP, STC1, KCNH2, TF, PTH1R, APOC2, ABCA2, CLDN11, GLRX2, HSPA1L, RAC1, PKD2, BCL6, TERF1, LIPA, TRPC6, HCLS1, NXNL1, NDFIP1, NLGN3, ATP1A2, SOD1, ABCB7, SELS, SLC4A10, P2RX1, ATP2A1, TEP1, SH3BGRL3	700	751	13528	1.3896	1	0.980808	20.3235
GOTERM_BP_FAT	GO:0050688~regulation of defense response to virus	5	0.506073	0.014718	DDX58, CD8B, IL27, APOBEC3F, SPN	700	19	13528	5.08571	1	0.984215	23.2733
GOTERM_BP_FAT	GO:0014819~regulation of skeletal muscle contraction	3	0.303644	0.0149195	ATP2A1, MYLK2, DMPK	700	4	13528	14.4943	1	0.97815	23.5531
GOTERM_BP_FAT	GO:0010746~regulation of plasma membrane long-chain fatty acid transport	3	0.303644	0.0149195	AKT1, IRS2, THBS1	700	4	13528	14.4943	1	0.97815	23.5531
GOTERM_BP_FAT	GO:0010748~negative regulation of plasma membrane long-chain fatty acid transport	3	0.303644	0.0149195	AKT1, IRS2, THBS1	700	4	13528	14.4943	1	0.97815	23.5531
GOTERM_BP_FAT	GO:0006887~exocytosis	13	1.31579	0.0156343	RAB3A, PLDN, SNAPIN, TXLNA, TNP2, LIN7A, LAT, P2RX1, VAMP7, SNPH, CHP, DOC2B, SYTL1	700	115	13528	2.18465	1	0.97463	24.5381
GOTERM_BP_FAT	GO:0034660~ncRNA metabolic process	21	2.12551	0.0159201	RPP25, YARS, TSEN54, AARSD1, EXOSC1, LIN28A, INTS10, SARS2, TRNT1, RPS19, NOP2, INTS5, NOLC1, FRG1, HARS2, PIWIL1, RPP30, YARS2, AARS2, IMP4, NHP2	700	230	13528	1.76452	1	0.968383	24.9287
GOTERM_BP_FAT	GO:0009409~response to cold	5	0.506073	0.0209476	RBM3, TRPA1, CIRBP, PCSK1N, CSDA	700	21	13528	4.60136	1	0.985462	31.4937
GOTERM_BP_FAT	GO:0045056~transcytosis	3	0.303644	0.0240191	CHP, FSHR, SRC	700	5	13528	11.5954	1	0.989274	35.2337
GOTERM_BP_FAT	GO:0022403~cell cycle phase	32	3.23887	0.0244024	ADCY3, NBN, E2F4, HAUS2, TIPIN, LRRCC1, ITGB1, CCNG2, SPC24, AKT1, KIF2C, GFI1B, CDC123, PIWIL1, FBXO43, LFNG, ERCC6L, TERF1, ZC3HC1, POLE, SYCE1, RPL24, ILF3, SIRT7, SIRT2, MIS12, SUV39H2, FSD1, NOLC1, NSL1, SMC1A, DSCC1	700	414	13528	1.49378	1	0.986704	35.6867
GOTERM_BP_FAT	GO:0006397~mRNA processing	26	2.63158	0.0268188	APOBEC1, RNMT, PRPF4B, ZMAT5, NHP2L1, U2AF2, ZCRB1, HNRNPL, SFRS7, MOV10, FRG1, LSM5, MAGOHB, LSM3, DDX41, GEMIN7, TFIP11, TSEN54, PTBP1, MTPAP, CASC3, THOC4, SMC1A, SNRNP27, PRPF38B, PUF60	700	321	13528	1.56532	1	0.988602	38.4742
GOTERM_BP_FAT	GO:0007269~neurotransmitter secretion	6	0.607287	0.0291539	RAB3A, PPFIA3, PLDN, SNPH, SNAPIN, LIN7A	700	34	13528	3.41042	1	0.98994	41.0591
GOTERM_BP_FAT	GO:0016053~organic acid biosynthetic process	15	1.51822	0.029797	MRI1, PTGES3, ALDH18A1, GLUD1, MCAT, UGDH, SIRT7, CD74, ADI1, DHFR, C1QTNF3, MLYCD, BHMT, FASN, MGST2	700	155	13528	1.87023	1	0.988376	41.7528
GOTERM_BP_FAT	GO:0046394~carboxylic acid biosynthetic process	15	1.51822	0.029797	MRI1, PTGES3, ALDH18A1, GLUD1, MCAT, UGDH, SIRT7, CD74, ADI1, DHFR, C1QTNF3, MLYCD, BHMT, FASN, MGST2	700	155	13528	1.87023	1	0.988376	41.7528
GOTERM_BP_FAT	GO:0003001~generation of a signal involved in cell-cell signaling	10	1.01215	0.0310189	RAB3A, PPFIA3, PLDN, P2RX1, GHRH, SNPH, GHRL, SNAPIN, EIF2AK3, LIN7A	700	85	13528	2.27361	1	0.987824	43.0496
GOTERM_BP_FAT	GO:0032410~negative regulation of transporter activity	4	0.404858	0.0326295	GNAI2, NDFIP1, PKD2, CALM1	700	14	13528	5.52163	1	0.987966	44.7174
GOTERM_BP_FAT	GO:0000279~M phase	26	2.63158	0.0346555	ADCY3, NBN, HAUS2, TIPIN, LRRCC1, CCNG2, SPC24, KIF2C, PIWIL1, FBXO43, LFNG, TERF1, ERCC6L, ZC3HC1, RPL24, ILF3, SYCE1, SIRT7, SIRT2, MIS12, SUV39H2, FSD1, NOLC1, NSL1, SMC1A, DSCC1	700	329	13528	1.52726	1	0.988731	46.7499
GOTERM_BP_FAT	GO:0009261~ribonucleotide catabolic process	5	0.506073	0.0376543	ATP2A1, NUDT5, RAB11A, MYH7, AMPD3	700	25	13528	3.86514	1	0.99062	49.6293
GOTERM_BP_FAT	GO:0016486~peptide hormone processing	4	0.404858	0.0392601	PCSK1, ECE2, PCSK7, PCSK1N	700	15	13528	5.15352	1	0.990622	51.1101
GOTERM_BP_FAT	GO:0032369~negative regulation of lipid transport	4	0.404858	0.0392601	AKT1, IRS2, APOC2, THBS1	700	15	13528	5.15352	1	0.990622	51.1101
GOTERM_BP_FAT	GO:0019725~cellular homeostasis	34	3.4413	0.0414599	TF, JPH2, E2F4, ATOX1, PTH1R, CD52, PRDX2, CLDN11, PRDX1, DMPK, GLRX2, BAK1, GRIN2C, PKD2, SLC4A1, TRPC6, NXNL1, MFI2, NDFIP1, NLGN3, ATP1A2, SOD1, ABCB7, SELS, P2RX1, GHRH, ATP2A1, NAB1, GHRL, TXNRD2, PLLP, STC1, SH3BGRL3, KCNH2	700	466	13528	1.41003	1	0.991254	53.072
GOTERM_BP_FAT	GO:0009124~nucleoside monophosphate biosynthetic process	7	0.708502	0.0429113	ADCY3, ADCY4, ADAL, ENTPD8, GUCY1B3, NPR2, AMPD3	700	50	13528	2.7056	1	0.991084	54.3255
GOTERM_BP_FAT	GO:0001818~negative regulation of cytokine production	6	0.607287	0.0444922	NDFIP1, GHRL, BCL6, KAT5, THBS1, SELS	700	38	13528	3.05143	1	0.991053	55.6548
GOTERM_BP_FAT	GO:0000278~mitotic cell cycle	28	2.83401	0.0445987	E2F4, HAUS2, TIPIN, LRRCC1, CCNG2, ITGB1, SPC24, AKT1, KIF2C, GFI1B, PSMB3, CDC123, UBE2D1, TERF1, ERCC6L, ZC3HC1, POLE, RPL24, SIRT7, SIRT2, MIS12, FSD1, PSMA6, NOLC1, PSMC3, NSL1, SMC1A, DSCC1	700	370	13528	1.46249	1	0.989529	55.743
GOTERM_BP_FAT	GO:0016071~mRNA metabolic process	28	2.83401	0.0445987	APOBEC1, RNMT, PRPF4B, ZMAT5, NHP2L1, U2AF2, RNH1, ZCRB1, GDNF, HNRNPL, SFRS7, MOV10, FRG1, LSM5, MAGOHB, LSM3, DDX41, GEMIN7, TFIP11, TSEN54, PTBP1, MTPAP, CASC3, THOC4, SNRNP27, SMC1A, PRPF38B, PUF60	700	370	13528	1.46249	1	0.989529	55.743
GOTERM_BP_FAT	GO:0008652~cellular amino acid biosynthetic process	7	0.708502	0.0465993	MRI1, ADI1, ALDH18A1, DHFR, GLUD1, BHMT, SIRT7	700	51	13528	2.65255	1	0.98999	57.3699
GOTERM_BP_FAT	GO:0001817~regulation of cytokine production	16	1.61943	0.048114	STAT5A, IL27, ZNF287, NDFIP1, KAT5, SOD1, SELS, IFNAR1, DDX58, CD40LG, ASB1, GHRL, BCL6, THBS1, SRGN, SPN	700	181	13528	1.70835	1	0.989938	58.564
GOTERM_BP_FAT	GO:0044271~nitrogen compound biosynthetic process	25	2.53036	0.0499733	ADCY3, ADCY4, TSPO, ALDH18A1, GLUD1, AKT1, ATP6V0C, OAZ1, ENTPD8, SULT1A2, ATP8B3, MRI1, ATP4A, ADAL, HMBS, NPR2, SIRT7, ATP1A2, AMPD3, ADI1, DHFR, BHMT, ATP2A1, GUCY1B3, NMNAT1	700	325	13528	1.48659	1	0.990217	59.9864
GOTERM_BP_FAT	GO:0009123~nucleoside monophosphate metabolic process	8	0.809717	0.05321	ADCY3, ADCY4, ADAL, ENTPD8, GUCY1B3, CNP, NPR2, AMPD3	700	66	13528	2.34251	1	0.991612	62.3534
GOTERM_BP_FAT	GO:0000723~telomere maintenance	5	0.506073	0.0540247	HSPA1L, PTGES3, NBN, TEP1, TERF1	700	28	13528	3.45102	1	0.990986	62.928
GOTERM_BP_FAT	GO:0009309~amine biosynthetic process	9	0.910931	0.0573327	MRI1, ADI1, ALDH18A1, OAZ1, DHFR, GLUD1, BHMT, SULT1A2, SIRT7	700	81	13528	2.1473	1	0.99224	65.1772
GOTERM_BP_FAT	GO:0051726~regulation of cell cycle	25	2.53036	0.0590683	ILKAP, NBN, STAT5A, SIPA1, TIPIN, CCNG2, ITGB1, AKT1, BAK1, CDC123, FBXO6, CABLES2, BCL6, SIK1, GML, TERF1, TAF6, MYLK2, RPL24, SIRT2, PLK4, PSMG2, PRDM4, SMC1A, GADD45B	700	331	13528	1.45965	1	0.992306	66.3051
GOTERM_BP_FAT	GO:0002831~regulation of response to biotic stimulus	5	0.506073	0.0602112	DDX58, CD8B, IL27, APOBEC3F, SPN	700	29	13528	3.33202	1	0.991986	67.0289
GOTERM_BP_FAT	GO:0032200~telomere organization	5	0.506073	0.0602112	HSPA1L, PTGES3, NBN, TEP1, TERF1	700	29	13528	3.33202	1	0.991986	67.0289
GOTERM_BP_FAT	GO:0032413~negative regulation of ion transmembrane transporter activity	3	0.303644	0.0606725	GNAI2, PKD2, CALM1	700	8	13528	7.24714	1	0.991202	67.3168
GOTERM_BP_FAT	GO:0031998~regulation of fatty acid beta-oxidation	3	0.303644	0.0606725	AKT1, IRS2, MLYCD	700	8	13528	7.24714	1	0.991202	67.3168
GOTERM_BP_FAT	GO:0060314~regulation of ryanodine-sensitive calcium-release channel activity	3	0.303644	0.0606725	JPH2, PKD2, CALM1	700	8	13528	7.24714	1	0.991202	67.3168
GOTERM_BP_FAT	GO:0046903~secretion	23	2.32794	0.0626411	GUCA1B, PPFIA3, RAB3A, PLDN, SNAPIN, TXLNA, CANX, TNP2, LIN7A, CEL, LAT, SCT, P2RX1, CD40LG, GHRH, VAMP7, SNPH, GHRL, CHP, DOC2B, EIF2AK3, SYTL1, SEC61A2	700	300	13528	1.48164	1	0.991461	68.5193
GOTERM_BP_FAT	GO:0008380~RNA splicing	22	2.22672	0.0627389	TFIP11, TSEN54, PRPF4B, ZMAT5, NHP2L1, U2AF2, PTBP1, ZCRB1, CASC3, HNRNPL, SFRS7, FRG1, LSM5, MAGOHB, THOC4, LSM3, SNRNP27, SMC1A, DDX41, GEMIN7, PRPF38B, PUF60	700	284	13528	1.49706	1	0.990424	68.5779
GOTERM_BP_FAT	GO:0016458~gene silencing	7	0.708502	0.0679192	MOV10, RBM3, PIWIL1, SIRT7, MBD3, LIN28A, SIRT2	700	56	13528	2.41571	1	0.992701	71.5404
GOTERM_BP_FAT	GO:0005996~monosaccharide metabolic process	18	1.82186	0.0681031	LDHC, IRS2, LDHAL6A, NUDT5, PFKFB1, UGDH, PFKP, DPAGT1, RBKS, MAN2A2, AKT1, PPP1CA, SLC25A10, GFPT1, GHRL, TSTA3, MAN2B1, DCXR	700	222	13528	1.56695	1	0.99188	71.6406
GOTERM_BP_FAT	GO:0000087~M phase of mitotic cell cycle	18	1.82186	0.072678	ZC3HC1, HAUS2, TIPIN, LRRCC1, RPL24, SIRT7, CCNG2, SIRT2, MIS12, SPC24, FSD1, KIF2C, NOLC1, NSL1, SMC1A, DSCC1, TERF1, ERCC6L	700	224	13528	1.55296	1	0.99344	74.0277
GOTERM_BP_FAT	GO:0048872~homeostasis of number of cells	10	1.01215	0.0734064	AKT1, BAK1, LIPA, RPS19, HCLS1, STAT5A, PRDX2, BCL6, SOD1, PRDX1	700	100	13528	1.93257	1	0.992994	74.3898
GOTERM_BP_FAT	GO:0006879~cellular iron ion homeostasis	5	0.506073	0.0736541	TF, MFI2, NDFIP1, ABCB7, SOD1	700	31	13528	3.11705	1	0.99229	74.5119
GOTERM_BP_FAT	GO:0043900~regulation of multi-organism process	5	0.506073	0.0736541	DDX58, CD8B, IL27, APOBEC3F, SPN	700	31	13528	3.11705	1	0.99229	74.5119
GOTERM_BP_FAT	GO:0006811~ion transport	50	5.06073	0.0746258	TSPO, SLC5A5, JPH2, SLC9A4, ATOX1, GRIN2C, TRPV5, SLC4A2, SLC4A1, KCNG3, KCNQ2, SLC1A1, ANO6, KCNG2, GABRG2, ATP4A, MFI2, TRPA1, HEPHL1, CATSPER2, PLLP, KCNH8, KCNH2, TF, TRIM13, ATP6V1G1, ATP6V0C, C1QTNF3, TTYH2, PKD2, PKD1, CHP, HTR3B, GABRQ, CPT1B, MLC1, TRPC6, KCTD2, ATP1A2, KCNK3, KCTD7, CNNM1, SLC16A3, SLC16A5, ACCN4, SLC4A10, P2RX1, SLC17A1, ATP2A1, SLC5A11	700	768	13528	1.25818	1	0.991952	74.9853
GOTERM_BP_FAT	GO:0000160~two-component signal transduction system (phosphorelay)	3	0.303644	0.0753995	MMS19, KCNH8, KCNH2	700	9	13528	6.4419	1	0.991506	75.3564
GOTERM_BP_FAT	GO:0007020~microtubule nucleation	3	0.303644	0.0753995	BLOC1S2, TUBGCP2, CENPJ	700	9	13528	6.4419	1	0.991506	75.3564
GOTERM_BP_FAT	GO:0009086~methionine biosynthetic process	3	0.303644	0.0753995	MRI1, ADI1, BHMT	700	9	13528	6.4419	1	0.991506	75.3564
GOTERM_BP_FAT	GO:0002697~regulation of immune effector process	10	1.01215	0.0770977	DDX58, CD8B, CD40LG, PRAM1, STAT5A, IL27, NDFIP1, BCL6, APOBEC3F, SPN	700	101	13528	1.91344	1	0.991573	76.1527
GOTERM_BP_FAT	GO:0050801~ion homeostasis	29	2.93522	0.0782308	TF, JPH2, ATOX1, SLC9A4, PTH1R, CD52, CLDN11, DMPK, BAK1, GRIN2C, PKD2, SLC4A1, TRPC6, ATP4A, MFI2, NDFIP1, NLGN3, ATP1A2, ABCB7, SOD1, SLC4A10, P2RX1, GHRH, ATP2A1, NAB1, GHRL, PLLP, STC1, KCNH2	700	409	13528	1.37028	1	0.991335	76.6704
GOTERM_BP_FAT	GO:0000271~polysaccharide biosynthetic process	6	0.607287	0.0810495	AKT1, B3GNT8, GCNT2, B3GAT3, CMAS, UGDH	700	45	13528	2.57676	1	0.991985	77.9127
GOTERM_BP_FAT	GO:0032371~regulation of sterol transport	4	0.404858	0.0814257	TSPO, NFKBIA, APOC2, ABCA2	700	20	13528	3.86514	1	0.991373	78.0737
GOTERM_BP_FAT	GO:0032374~regulation of cholesterol transport	4	0.404858	0.0814257	TSPO, NFKBIA, APOC2, ABCA2	700	20	13528	3.86514	1	0.991373	78.0737
GOTERM_BP_FAT	GO:0051241~negative regulation of multicellular organismal process	14	1.417	0.0824988	GNAI2, NDFIP1, APOC2, ATP1A2, KAT5, SOX9, SOD1, SELS, ATP2A1, GHRL, BCL6, THBS1, EIF2AK3, SRGN	700	164	13528	1.64976	1	0.991118	78.5269
GOTERM_BP_FAT	GO:0006915~apoptosis	40	4.04858	0.0847612	TSPO, ADAMTSL4, C6, NFKBIA, TRIB3, MTP18, PTRH2, GLRX2, AKT1, CLPTM1L, DAPL1, CASP6, BAK1, TMEM173, PDE1B, TRIM69, RAC1, GML, THBS1, DDX41, SRGN, TERF1, YARS, BCL2L14, MCF2, LGALS12, GAS2, SOD1, BIRC2, AHR, P2RX1, CSRNP3, TIAL1, ATP2A1, GADD45B, EIF2AK3, C3ORF38, SLC5A11, PUF60, BLCAP	700	602	13528	1.2841	1	0.991484	79.4535
GOTERM_BP_FAT	GO:0051301~cell division	22	2.22672	0.0867486	ZC3HC1, LIG1, BCAR1, HAUS2, TIPIN, LRRCC1, SYCE1, CCNG2, CENPJ, SIRT2, MIS12, CENPH, SPC24, FSD1, PPP1CA, NSL1, CDC123, VPS4A, CABLES2, SMC1A, ERCC6L, TERF1	700	295	13528	1.44124	1	0.991693	80.2362
GOTERM_BP_FAT	GO:0051216~cartilage development	8	0.809717	0.0870476	GFPT1, HOXC4, PTH1R, PKD1, GHRL, SOX9, EIF2AK3, BMP5	700	74	13528	2.08927	1	0.991075	80.3515
GOTERM_BP_FAT	GO:0043038~amino acid activation	6	0.607287	0.087272	YARS, HARS2, YARS2, AARSD1, AARS2, SARS2	700	46	13528	2.52075	1	0.990396	80.4376
GOTERM_BP_FAT	GO:0043039~tRNA aminoacylation	6	0.607287	0.087272	YARS, HARS2, YARS2, AARSD1, AARS2, SARS2	700	46	13528	2.52075	1	0.990396	80.4376
GOTERM_BP_FAT	GO:0006418~tRNA aminoacylation for protein translation	6	0.607287	0.087272	YARS, HARS2, YARS2, AARSD1, AARS2, SARS2	700	46	13528	2.52075	1	0.990396	80.4376
GOTERM_BP_FAT	GO:0048489~synaptic vesicle transport	5	0.506073	0.0884792	RAB3A, PLDN, SNPH, MYLK2, LIN7A	700	33	13528	2.92814	1	0.990233	80.8948
GOTERM_BP_FAT	GO:0032409~regulation of transporter activity	5	0.506073	0.0884792	JPH2, GNAI2, NDFIP1, PKD2, CALM1	700	33	13528	2.92814	1	0.990233	80.8948
GOTERM_BP_FAT	GO:0051051~negative regulation of transport	12	1.21457	0.0900887	AKT1, IRS2, GNAI2, RAC1, NDFIP1, PKD2, NFKBIA, APOC2, GHRL, THBS1, SRGN, CALM1	700	135	13528	1.71784	1	0.990287	81.4886
GOTERM_BP_FAT	GO:0032891~negative regulation of organic acid transport	3	0.303644	0.0911132	AKT1, IRS2, THBS1	700	10	13528	5.79771	1	0.990035	81.8575
GOTERM_BP_FAT	GO:0000302~response to reactive oxygen species	8	0.809717	0.0919749	CASP6, TRPA1, TXNRD2, PRDX2, MYH7, SOD1, PRDX1, GLRX2	700	75	13528	2.06141	1	0.9897	82.1624
GOTERM_BP_FAT	GO:0019226~transmission of nerve impulse	25	2.53036	0.0963636	PPFIA3, RAB3A, PLDN, CNP, CLDN11, DMPK, NPTX1, GRIN2C, SNPH, KCNQ2, SLC1A1, HTR3B, GABRG2, MYLK2, SNAPIN, NLGN3, ATP1A2, SOD1, KCNK3, LIN7A, P2RX1, CHRM1, NAB1, GHRL, PLLP	700	350	13528	1.38041	1	0.991132	83.6415
GOTERM_BP_FAT	GO:0000075~cell cycle checkpoint	9	0.910931	0.0978293	NBN, PSMG2, FBXO6, TIPIN, RPL24, GML, SMC1A, CCNG2, TERF1	700	91	13528	1.91133	1	0.991105	84.1092

## Sheet: specific-abnormal
Category	Term	Count	%	PValue	Genes	List Total	Pop Hits	Pop Total	Fold Enrichment	Bonferroni	Benjamini	FDR
GOTERM_BP_FAT	GO:0034620~cellular response to unfolded protein	9	0.371901	0.00282979	ATF6, CCND1, DERL2, DERL1, VCP, IFNG, AMFR, ERO1L, EIF2AK2	1710	21	13528	3.39048	0.999991	0.999991	5.1444
GOTERM_BP_FAT	GO:0030968~endoplasmic reticulum unfolded protein response	9	0.371901	0.00282979	ATF6, CCND1, DERL2, DERL1, VCP, IFNG, AMFR, ERO1L, EIF2AK2	1710	21	13528	3.39048	0.999991	0.999991	5.1444
GOTERM_BP_FAT	GO:0006766~vitamin metabolic process	19	0.785124	0.00486842	ME1, NMNAT3, RBP4, NMNAT2, KYNU, RBP1, TTPA, GIF, DHRS9, SLC19A2, PNP, RDH11, ALDH1A2, RFK, TMLHE, SLC22A4, PSAT1, RLBP1, BCO2	1710	75	13528	2.00415	1	0.999956	8.69421
GOTERM_BP_FAT	GO:0006814~sodium ion transport	28	1.15702	0.00590448	SLC5A2, SLC38A2, SLC9A6, SLC13A5, SLC20A1, ATP1B3, SCN3B, SLC38A7, SLC5A1, SLC38A10, SLC38A11, SLC22A4, SCNN1B, HCN4, SLC12A7, SLC8A1, SCN2B, SLC12A3, SLC34A1, SLC24A5, ATP1A1, SLC9A10, SLC9A11, SLC34A2, SLC5A8, NHEDC2, SLC13A3, SCN4A	1710	130	13528	1.70393	1	0.9997	10.4497
GOTERM_BP_FAT	GO:0022610~biological adhesion	112	4.6281	0.00603395	CADM3, MAEA, MPZL2, LMO7, L1CAM, MEGF10, CDH22, GP5, VNN1, CSF3R, CDH26, ADAM9, F11R, PTPRF, BYSL, CDHR3, PTPRU, JUP, TNFAIP6, CCR8, F5, CX3CR1, EDA, DCBLD1, EMCN, ASTN1, ITGA10, ITGB3, CD72, CCL5, LAMB3, ITGB6, ENTPD1, FN1, NPHP1, SPP1, LGALS7, ITGA1, ITGA3, ITGA4, PCDH19, LGALS7B, LYVE1, CASS4, HSPB11, PKP1, ITGA5, PKP2, CD209, ITGA7, NLGN4X, CYFIP2, ITGAD, ANTXR1, CLEC7A, NRP2, CLDN7, NPNT, C2…	1710	701	13528	1.26397	1	0.998005	10.6668
GOTERM_BP_FAT	GO:0044272~sulfur compound biosynthetic process	14	0.578512	0.00776483	BHMT2, SEPHS2, NDST1, IGF1, GGT1, GLCE, MTRR, GSS, SLC35D1, MTR, CHST13, LIAS, LIPC, EXT2	1710	50	13528	2.21511	1	0.998348	13.522
GOTERM_BP_FAT	GO:0007155~cell adhesion	111	4.58678	0.00801076	CADM3, MAEA, MPZL2, LMO7, L1CAM, MEGF10, CDH22, GP5, VNN1, CSF3R, CDH26, ADAM9, F11R, PTPRF, BYSL, CDHR3, PTPRU, JUP, TNFAIP6, CCR8, F5, CX3CR1, EDA, DCBLD1, EMCN, ASTN1, ITGA10, ITGB3, CD72, CCL5, LAMB3, ITGB6, ENTPD1, FN1, NPHP1, SPP1, LGALS7, ITGA1, ITGA3, ITGA4, PCDH19, LGALS7B, LYVE1, CASS4, HSPB11, PKP1, ITGA5, PKP2, CD209, ITGA7, NLGN4X, CYFIP2, ITGAD, ANTXR1, CLEC7A, NRP2, CLDN7, NPNT, C2…	1710	700	13528	1.25448	1	0.995946	13.9206
GOTERM_BP_FAT	GO:0019637~organophosphate metabolic process	38	1.57025	0.0105521	DRD1, ABHD5, HEXB, SNCA, FDFT1, PLAA, CEPT1, TPI1, PIGF, GATA6, SMPDL3A, PIGH, PIGB, PIK3CA, SYNJ2, GK5, PTDSS1, PPAP2B, PLCB2, PIK3R1, PIK3CG, CLN3, PIGZ, PLEK, ALDH5A1, PIGS, LPCAT2, PIGP, OC90, PLA2G4A, DPM1, GK, LIPC, GPAM, PLA2G2D, PLA2G4E, PLA2G4D, PIP4K2B	1710	200	13528	1.50311	1	0.998025	17.9391
GOTERM_BP_FAT	GO:0002455~humoral immune response mediated by circulating immunoglobulin	10	0.413223	0.012035	C7, C9, CR2, C3, CD46, CLU, BCL3, C1R, CFI, C2	1710	31	13528	2.55197	1	0.998009	20.2012
GOTERM_BP_FAT	GO:0009100~glycoprotein metabolic process	38	1.57025	0.0123136	GYPC, NDST1, KEL, COL2A1, TSPAN8, FKBP1A, ALG8, NGLY1, C4ORF31, SLC35D1, B3GALNT1, IL17F, ST3GAL6, MPDU1, B3GALNT2, FUT3, CHST13, CD4, FUT2, B3GNT2, GAL3ST1, SDF2, KLK6, CLN3, B3GALT1, FBXO2, FUT10, IGF1, PMM2, GLCE, ABCG1, NCSTN, BGN, DPM1, MGAT5, LIPC, EXT2, SERP1	1710	202	13528	1.48823	1	0.996506	20.6194
GOTERM_BP_FAT	GO:0002449~lymphocyte mediated immunity	17	0.702479	0.0123974	ICAM1, C7, C9, CR2, C3, CLU, C1R, LIG4, PRKCD, TUBB, CD46, BCL3, C2, CFI, HSPD1, INPP5D, RAB27A	1710	70	13528	1.92127	1	0.994059	20.745
GOTERM_BP_FAT	GO:0007276~gamete generation	66	2.72727	0.0144851	ACOX1, SPATA20, NEURL, HMGCR, PRKAG1, HEXB, MAEL, SOHLH2, GLI1, DYNLL1, ANG, MKKS, GDF9, NOS3, NOBOX, ADCY10, TBPL1, LIMK2, NRIP1, BCAP31, PGM3, ACVR2A, BBS2, REC8, EREG, CCND2, TXNDC8, ZGLP1, TXNRD3, CELF3, ADAM18, FOXC1, EIF5A2, WFDC2, XRN2, GJA10, RBP4, TDRD6, TDRD7, CREM, FIGLA, CTCFL, PAQR7, SPATA9, SPANXA2, CCT6B, DUSP13, DNMT3L, PDILT, ODF2, KDM3A, PPAP2B, GAL3ST1, B4GALNT1, C10ORF27, MAK,…	1710	395	13528	1.32186	1	0.995705	23.8098
GOTERM_BP_FAT	GO:0016064~immunoglobulin mediated immune response	14	0.578512	0.0150319	C7, CR2, C9, C3, CLU, C1R, LIG4, PRKCD, CD46, BCL3, C2, CFI, HSPD1, INPP5D	1710	54	13528	2.05103	1	0.994407	24.5938
GOTERM_BP_FAT	GO:0007157~heterophilic cell adhesion	8	0.330579	0.0154638	ICAM1, LGALS7B, CADM3, ITGA5, CD209, LGALS7, L1CAM, ITGA4, SELE	1710	22	13528	2.87677	1	0.992744	25.2077
GOTERM_BP_FAT	GO:0010675~regulation of cellular carbohydrate metabolic process	11	0.454545	0.0169686	PLEK, GCK, PFKFB2, PRKAG1, C1QTNF2, IFNG, ARPP19, IGF1, DUSP12, DYRK2, IRS1	1710	38	13528	2.29006	1	0.993415	27.3098
GOTERM_BP_FAT	GO:0006720~isoprenoid metabolic process	12	0.495868	0.0184709	RDH11, ALDH1A2, RBP4, RBP1, HMGCR, DPM1, DHRS9, MVK, RLBP1, PDSS1, BCO2, FDFT1	1710	44	13528	2.15758	1	0.993946	29.3525
GOTERM_BP_FAT	GO:0009110~vitamin biosynthetic process	9	0.371901	0.0193203	ME1, NMNAT3, NMNAT2, ALDH1A2, KYNU, RFK, DHRS9, PSAT1, PNP	1710	28	13528	2.54286	1	0.993331	30.4833
GOTERM_BP_FAT	GO:0019953~sexual reproduction	74	3.05785	0.0201203	ACOX1, SPATA20, NEURL, HMGCR, PRKAG1, HEXB, MAEL, SYT6, SOHLH2, GLI1, DYNLL1, ANG, CD46, MKKS, GDF9, NOS3, NOBOX, ADCY10, TBPL1, LIMK2, FUT10, NRIP1, BCAP31, ACVR2A, PGM3, BBS2, REC8, EREG, CCND2, TXNDC8, ZGLP1, CELF3, TXNRD3, FOXC1, ADAM18, EIF5A2, WFDC2, XRN2, GJA10, ACR, RBP4, TDRD6, TDRD7, CREM, FIGLA, CTCFL, PAQR7, SPATA9, SPANXA2, CCT6B, DUSP13, ZPBP, DNMT3L, PDILT, ODF2, KDM3A, PPAP2B, GAL…	1710	458	13528	1.27821	1	0.992648	31.5325
GOTERM_BP_FAT	GO:0019724~B cell mediated immunity	14	0.578512	0.0202035	C7, CR2, C9, C3, CLU, C1R, LIG4, PRKCD, CD46, BCL3, C2, CFI, HSPD1, INPP5D	1710	56	13528	1.97778	1	0.990526	31.6408
GOTERM_BP_FAT	GO:0006109~regulation of carbohydrate metabolic process	11	0.454545	0.020309	PLEK, GCK, PFKFB2, PRKAG1, C1QTNF2, IFNG, ARPP19, IGF1, DUSP12, DYRK2, IRS1	1710	39	13528	2.23134	1	0.988172	31.7779
GOTERM_BP_FAT	GO:0044271~nitrogen compound biosynthetic process	55	2.27273	0.0205101	MOCOS, KYNU, SEPHS2, ATP1B3, SNCA, PNP, ATP2B2, ATP2B3, SLC1A3, GUCY1A3, NOS3, NOS2, ADCY10, ATP6V0D2, IMPDH1, TBPL1, IMPDH2, ATP5J, NMNAT3, NMNAT2, FECH, PCBD1, QDPR, MTRR, ATP6V1C2, RFK, NPPA, PRHOXNB, PRPS2, PRPS1, ME1, NAGS, ADORA2A, ASNSD1, ASNS, ATP5G2, RRM2B, HPRT1, PADI6, PTS, AMD1, CEBPA, BHMT2, ATP1A1, AMPD2, ATP13A2, ATP13A5, P2RX4, ATP2A3, TMLHE, MTR, ATP5A1, PSAT1, SLC25A15, PAICS	1710	325	13528	1.3388	1	0.985844	32.0384
GOTERM_BP_FAT	GO:0006644~phospholipid metabolic process	35	1.44628	0.0220127	DRD1, ABHD5, HEXB, SNCA, FDFT1, PLAA, CEPT1, PIGF, GATA6, SMPDL3A, PIGH, PIGB, PIK3CA, SYNJ2, PTDSS1, PPAP2B, PLCB2, PIK3R1, PIK3CG, CLN3, PIGZ, PLEK, ALDH5A1, PIGS, LPCAT2, PIGP, OC90, PLA2G4A, DPM1, LIPC, GPAM, PLA2G2D, PLA2G4E, PLA2G4D, PIP4K2B	1710	190	13528	1.45731	1	0.987161	33.9554
GOTERM_BP_FAT	GO:0046903~secretion	51	2.10744	0.0237635	CYB5R4, AQP9, LTBP4, GPR120, SYT6, ILDR2, VPS33B, SLC22A4, TRPV4, RAB27A, AVP, VTI1B, NLRP3, PCLO, ACVR2B, STXBP5, VAMP3, GNAS, CA2, IFT88, LCP2, MON1A, ACR, EXOC7, ADORA2A, EXOC8, CLCNKA, RABEPK, CCL8, CLCNKB, BDKRB2, CCL5, RIMS4, RIMS3, LLGL2, CKLF, TMED10, SCNN1B, SNAP25, NMU, EXOC1, NPHP1, PLEK, TBX3, LIN7C, SMAD2, KCNN4, NTRK2, NPHS1, CHRNB4, WNT7A	1710	300	13528	1.34489	1	0.988801	36.1246
GOTERM_BP_FAT	GO:0006958~complement activation, classical pathway	9	0.371901	0.0238069	C7, C9, CR2, C3, CD46, CLU, C1R, CFI, C2	1710	29	13528	2.45517	1	0.986494	36.1775
GOTERM_BP_FAT	GO:0006767~water-soluble vitamin metabolic process	11	0.454545	0.0241045	ME1, NMNAT3, NMNAT2, KYNU, RFK, TMLHE, SLC22A4, GIF, PSAT1, SLC19A2, PNP	1710	40	13528	2.17556	1	0.984662	36.5391
GOTERM_BP_FAT	GO:0030433~ER-associated protein catabolic process	8	0.330579	0.0250631	DERL2, HSP90B1, DERL1, SYVN1, VCP, FBXO2, ERLIN2, AMFR	1710	24	13528	2.63704	1	0.984577	37.6909
GOTERM_BP_FAT	GO:0001816~cytokine production	12	0.495868	0.0254109	IL12RB2, NFATC2IP, IRF9, CEBPE, IL19, IL17F, CD4, HSPD1, NLRP3, PRKCD, CD28, LCP2	1710	46	13528	2.06377	1	0.982885	38.1039
GOTERM_BP_FAT	GO:0007224~smoothened signaling pathway	7	0.289256	0.025421	NDST1, DISP1, FOXF1, HHIP, GLI2, IFT88, GLI1	1710	19	13528	2.91462	1	0.980134	38.1159
GOTERM_BP_FAT	GO:0006984~ER-nuclear signaling pathway	10	0.413223	0.0265574	ATF6, CCND1, DERL2, DERL1, VCP, IFNG, INSIG1, AMFR, ERO1L, EIF2AK2	1710	35	13528	2.26032	1	0.980745	39.4469
GOTERM_BP_FAT	GO:0003018~vascular process in circulatory system	14	0.578512	0.0266031	AVP, ADORA2A, KEL, ASZ1, ITGA1, BDKRB2, ADRB3, P2RX4, ADRB1, PDE5A, GUCY1A3, FOXC1, NOS3, NPPA	1710	58	13528	1.90958	1	0.978082	39.4999
GOTERM_BP_FAT	GO:0019359~nicotinamide nucleotide biosynthetic process	5	0.206612	0.0284031	ME1, NMNAT3, NMNAT2, KYNU, PNP	1710	10	13528	3.95556	1	0.98068	41.5513
GOTERM_BP_FAT	GO:0032481~positive regulation of type I interferon production	5	0.206612	0.0284031	POLR3G, POLR3A, HSPD1, POLR3C, POLR3D	1710	10	13528	3.95556	1	0.98068	41.5513
GOTERM_BP_FAT	GO:0045672~positive regulation of osteoclast differentiation	4	0.165289	0.029947	TNFSF11, GNAS, CA2, CCL5	1710	6	13528	5.27407	1	0.982227	43.2583
GOTERM_BP_FAT	GO:0001889~liver development	13	0.53719	0.0301103	CEBPA, NODAL, ERBB2, HGF, ALDH1A2, VWF, HHEX, CCND1, HDAC3, GATA6, CCND2, RB1CC1, SP3	1710	53	13528	1.94046	1	0.980273	43.436
GOTERM_BP_FAT	GO:0035150~regulation of tube size	13	0.53719	0.0301103	AVP, ADORA2A, KEL, ASZ1, ITGA1, ADRB3, P2RX4, ADRB1, PDE5A, GUCY1A3, FOXC1, NOS3, NPPA	1710	53	13528	1.94046	1	0.980273	43.436
GOTERM_BP_FAT	GO:0050880~regulation of blood vessel size	13	0.53719	0.0301103	AVP, ADORA2A, KEL, ASZ1, ITGA1, ADRB3, P2RX4, ADRB1, PDE5A, GUCY1A3, FOXC1, NOS3, NPPA	1710	53	13528	1.94046	1	0.980273	43.436
GOTERM_BP_FAT	GO:0006022~aminoglycan metabolic process	15	0.619835	0.0302068	OVGP1, SPACA3, NDST1, HEXB, GLCE, CHST1, GNS, C4ORF31, LYVE1, BGN, SLC35D1, CHST13, FOXC1, B3GNT2, EXT2	1710	65	13528	1.82564	1	0.978054	43.5409
GOTERM_BP_FAT	GO:0007601~visual perception	38	1.57025	0.0324013	GJA8, GJA10, RBP4, OPN1LW, RP1L1, HPS1, COL2A1, PPT1, RORB, CABP4, CNGB1, KIFC3, CRX, MIP, CRYGB, TYR, BEST1, CERKL, ELOVL4, MKKS, IMPDH1, RLBP1, NYX, GUCA1A, OPA1, ALMS1, TOPORS, CNGA3, PHYH, PROM1, BBS2, RDH10, TACSTD2, PDCL, USH1C, CRYBA1, OAT, CLN5	1710	216	13528	1.39177	1	0.981326	45.875
GOTERM_BP_FAT	GO:0050953~sensory perception of light stimulus	38	1.57025	0.0324013	GJA8, GJA10, RBP4, OPN1LW, RP1L1, HPS1, COL2A1, PPT1, RORB, CABP4, CNGB1, KIFC3, CRX, MIP, CRYGB, TYR, BEST1, CERKL, ELOVL4, MKKS, IMPDH1, RLBP1, NYX, GUCA1A, OPA1, ALMS1, TOPORS, CNGA3, PHYH, PROM1, BBS2, RDH10, TACSTD2, PDCL, USH1C, CRYBA1, OAT, CLN5	1710	216	13528	1.39177	1	0.981326	45.875
GOTERM_BP_FAT	GO:0045913~positive regulation of carbohydrate metabolic process	7	0.289256	0.032539	GCK, C1QTNF2, IFNG, ARPP19, IGF1, DYRK2, IRS1	1710	20	13528	2.76889	1	0.979424	46.0184
GOTERM_BP_FAT	GO:0010676~positive regulation of cellular carbohydrate metabolic process	7	0.289256	0.032539	GCK, C1QTNF2, IFNG, ARPP19, IGF1, DYRK2, IRS1	1710	20	13528	2.76889	1	0.979424	46.0184
GOTERM_BP_FAT	GO:0015833~peptide transport	13	0.53719	0.0344184	CYB5R4, SLC15A1, LTBP4, ILDR2, SMAD2, PCLO, ACVR2B, DISP1, CD209, TAP2, TRPV4, SLC15A4, SNAP25	1710	54	13528	1.90453	1	0.981642	47.9397
GOTERM_BP_FAT	GO:0002684~positive regulation of immune system process	41	1.69421	0.0353609	C7, C9, MASP1, C3, CLU, C1R, TNFSF12, PNP, STAT6, CD46, TAP2, IFNG, CD2, VNN1, CD4, SH2B2, INPP5D, NOS2, C2, CFI, IL13RA1, CD28, POLR3G, ICAM1, SPACA3, CR2, IKZF1, CD3E, CD40, NFAM1, POLR3C, TRAT1, PDCD1LG2, POLR3D, CD83, EREG, CD80, LCK, CD79A, CLEC7A, HSPD1	1710	238	13528	1.36284	1	0.981649	48.8786
GOTERM_BP_FAT	GO:0006959~humoral immune response	17	0.702479	0.0364617	C7, CR2, C9, MASP1, C3, CLU, TFE3, C1R, CD83, CCR6, CD46, MNX1, BCL3, LTF, C2, CFI, CD28	1710	79	13528	1.70239	1	0.981981	49.9549
GOTERM_BP_FAT	GO:0042311~vasodilation	8	0.330579	0.0380928	P2RX4, ADRB3, ADRB1, ADORA2A, PDE5A, ITGA1, ASZ1, GUCY1A3	1710	26	13528	2.43419	1	0.983292	51.5106
GOTERM_BP_FAT	GO:0009855~determination of bilateral symmetry	11	0.454545	0.0385109	ACVR2A, ALDH1A2, ACVR2B, DISP1, NODAL, FOXF1, DYNC2LI1, MKKS, RFX3, ARL6, IFT88	1710	43	13528	2.02377	1	0.982301	51.9018
GOTERM_BP_FAT	GO:0009799~determination of symmetry	11	0.454545	0.0385109	ACVR2A, ALDH1A2, ACVR2B, DISP1, NODAL, FOXF1, DYNC2LI1, MKKS, RFX3, ARL6, IFT88	1710	43	13528	2.02377	1	0.982301	51.9018
GOTERM_BP_FAT	GO:0006029~proteoglycan metabolic process	11	0.454545	0.0385109	C4ORF31, BGN, NDST1, SLC35D1, IL17F, CHST13, IGF1, COL2A1, LIPC, EXT2, GLCE	1710	43	13528	2.02377	1	0.982301	51.9018
GOTERM_BP_FAT	GO:0030203~glycosaminoglycan metabolic process	13	0.53719	0.0391472	SPACA3, NDST1, HEXB, GLCE, CHST1, GNS, C4ORF31, LYVE1, BGN, SLC35D1, CHST13, FOXC1, EXT2	1710	55	13528	1.8699	1	0.981724	52.4916
GOTERM_BP_FAT	GO:0006730~one-carbon metabolic process	22	0.909091	0.0401219	ZCCHC4, ALDH1L1, ZFP57, MAEL, CTCFL, C17ORF79, N6AMT2, PRMT3, KDM1A, METTL14, BTG2, JMJD6, PRMT8, TRDMT1, PRMT5, DNMT3L, MTR, CA6, KDM3A, CA2, RNF20, HELLS	1710	112	13528	1.55397	1	0.981797	53.3818
GOTERM_BP_FAT	GO:0046649~lymphocyte activation	35	1.44628	0.040234	IL21R, FKBP1A, HPRT1, HSH2D, CD48, BCL11B, CD2, BCL3, PATZ1, CD4, IMPDH1, HELLS, IMPDH2, DPP4, PIK3R1, CD28, RAB27A, ICAM1, IKZF1, CD3E, LIG4, ITGA4, NFAM1, CD40, PRKCD, CD80, JMJD6, SP3, LCK, CD79A, CLEC7A, IRF4, HSPD1, TREML2, NHEJ1	1710	199	13528	1.3914	1	0.980241	53.4832
GOTERM_BP_FAT	GO:0042982~amyloid precursor protein metabolic process	5	0.206612	0.0402639	NCSTN, KLK6, CLN3, FKBP1A, ABCG1	1710	11	13528	3.59596	1	0.978461	53.5102
GOTERM_BP_FAT	GO:0021544~subpallium development	5	0.206612	0.0402639	ASCL1, BBS2, DRD1, MKKS, HPRT1	1710	11	13528	3.59596	1	0.978461	53.5102
GOTERM_BP_FAT	GO:0006954~inflammatory response	53	2.19008	0.0420252	ABCF1, NDST1, MASP1, TOLLIP, S100A9, CXCR1, CD46, IL1RAP, VNN1, SERPINA1, CFI, F12, F11R, IRGM, CD40, NFAM1, NLRP3, CHST1, TNFAIP6, CCR7, KLRG1, PLA2G2D, C7, NMI, C9, ADORA2A, C3, CLU, CCL8, AFAP1L2, C1R, BDKRB2, CCL5, PLAA, CCL20, MEFV, ITGB6, IL17F, CNR2, C2, FN1, SPP1, NOX4, LY75, CR2, NFRKB, IL9, CYP4F11, SMAD1, CCL17, APOL3, CLEC7A, SELE	1710	325	13528	1.29012	1	0.980165	55.0748
GOTERM_BP_FAT	GO:0042110~T cell activation	24	0.991736	0.0431097	ICAM1, IKZF1, CD3E, FKBP1A, LIG4, HSH2D, CD48, CD80, JMJD6, SP3, BCL11B, LCK, CD2, BCL3, PATZ1, CD4, TREML2, CLEC7A, HSPD1, IRF4, NHEJ1, DPP4, RAB27A, CD28	1710	126	13528	1.50688	1	0.98048	56.0133
GOTERM_BP_FAT	GO:0032940~secretion by cell	36	1.4876	0.0431876	ACR, CYB5R4, EXOC7, EXOC8, LTBP4, CCL8, RABEPK, GPR120, ILDR2, SYT6, CCL5, VPS33B, RIMS4, LLGL2, RIMS3, CKLF, TRPV4, TMED10, SNAP25, EXOC1, RAB27A, PLEK, TBX3, VTI1B, LIN7C, SMAD2, NLRP3, PCLO, ACVR2B, STXBP5, NTRK2, VAMP3, GNAS, WNT7A, MON1A, LCP2	1710	207	13528	1.37585	1	0.978925	56.08
GOTERM_BP_FAT	GO:0048477~oogenesis	10	0.413223	0.0434754	REC8, EREG, ANG, HEXB, ZGLP1, FIGLA, PAQR7, NOBOX, GDF9, SOHLH2	1710	38	13528	2.08187	1	0.977741	56.3255
GOTERM_BP_FAT	GO:0046415~urate metabolic process	3	0.123967	0.0438276	G6PC, PNP, PRPS1	1710	3	13528	7.91111	1	0.976675	56.6243
GOTERM_BP_FAT	GO:0070647~protein modification by small protein conjugation or removal	29	1.19835	0.0450601	DZIP3, COPS5, LMO7, RNF217, CBLL1, CBX8, ERCC8, UBE2D3, OTUD7B, FBXO4, RNF167, FBXO3, FBXO9, USP33, VCPIP1, KAT2A, RNF144B, BRCC3, RING1, CTR9, NAE1, SENP1, RNF7, VCP, UBA3, USP21, AMFR, ZNF587, RNF20	1710	160	13528	1.43389	1	0.977383	57.6545
GOTERM_BP_FAT	GO:0005996~monosaccharide metabolic process	38	1.57025	0.0463968	RBP4, LDHA, CREM, PFKFB2, FN3K, HEXB, OGDHL, ACN9, GALM, TPI1, SLC35D1, PPP1R1A, ST3GAL6, FUT3, PIK3CA, GALE, PDHA1, FUT2, CHST15, PDK1, UAP1, ALDH5A1, PHKG2, PDK4, FUT10, BPGM, GYG1, PPP1CC, PMM2, PGM2L1, CHST1, PGM3, G6PC, GCK, PYGL, PKM2, PRPS1, SERP1	1710	222	13528	1.35415	1	0.978239	58.7457
GOTERM_BP_FAT	GO:0033627~cell adhesion mediated by integrin	4	0.165289	0.0475545	ICAM1, ITGA5, L1CAM, ADAM9	1710	7	13528	4.52063	1	0.97872	59.6692
GOTERM_BP_FAT	GO:0009611~response to wounding	81	3.34711	0.0488706	ABCF1, MASP1, NDST1, TOLLIP, S100A9, CXCR1, GP5, SLC1A3, CD46, IL1RAP, VNN1, SERPINA1, CFI, RAB27A, F11R, F12, IRGM, FUT10, NFAM1, CD40, NLRP3, CHST1, TNFAIP6, CCR7, KLRG1, F5, EREG, CX3CR1, DSP, PLA2G2D, C7, C9, NMI, ADORA2A, C3, ERBB2, TNC, CLU, CCL8, AFAP1L2, C1R, ITGB3, BDKRB2, CCL5, PLAA, ANXA8, MEFV, CCL20, PROCR, MTPN, CNR2, ITGB6, IL17F, RTN4RL2, C2, ENTPD1, SCNN1B, NEFL, SPP1, FN1, NOX4,…	1710	530	13528	1.20906	1	0.979443	60.6953
GOTERM_BP_FAT	GO:0042692~muscle cell differentiation	23	0.950413	0.0489112	RXRB, LGALS1, ERBB2, TNC, IGF1, MYEF2, MYOZ1, MYH6, JAG1, TTN, CSRP2, CXADR, NRAS, MUSK, KRAS, XIRP1, SMARCD3, GATA6, SPEG, FOXF1, MTPN, TDGF1, TBX18	1710	121	13528	1.50376	1	0.977982	60.7266
GOTERM_BP_FAT	GO:0045639~positive regulation of myeloid cell differentiation	9	0.371901	0.0489616	ACVR2A, TNFSF11, IKZF1, KITLG, GNAS, CA2, JAG1, INPP5D, CCL5	1710	33	13528	2.15758	1	0.976493	60.7653
GOTERM_BP_FAT	GO:0051240~positive regulation of multicellular organismal process	41	1.69421	0.0494939	DRD1, ADORA2A, SNCA, AFAP1L2, CCL5, CRX, ADRB3, SLC1A3, C11ORF9, IFNG, PYCARD, BCL3, NOS3, LGI1, NMU, SPP1, POLR3G, F12, CARD8, AVP, IKZF1, POLR3A, ATP1A1, NFAM1, CD40, POLR3C, NLRP3, POLR3D, ACVR2A, CD83, ACVR2B, PLA2G4A, TNFSF11, ADRB1, EREG, NTRK2, CA2, HSPD1, CLEC7A, GPAM, HTR2A	1710	244	13528	1.32933	1	0.975876	61.1726
GOTERM_BP_FAT	GO:0031281~positive regulation of cyclase activity	13	0.53719	0.0499332	ACR, CALCR, DRD1, ADORA2A, GPR3, ADRB3, ADRB1, GALR1, GIPR, NTRK2, GNAS, NOS3, ADCY10	1710	57	13528	1.80429	1	0.975092	61.5057
GOTERM_BP_FAT	GO:0043488~regulation of mRNA stability	7	0.289256	0.0503467	CALCR, ZFP36L2, DHX9, SERBP1, PAIP1, HNRNPD, MAPKAPK2	1710	22	13528	2.51717	1	0.97426	61.8167
GOTERM_BP_FAT	GO:0032259~methylation	16	0.661157	0.0511233	ZCCHC4, ZFP57, MAEL, CTCFL, C17ORF79, N6AMT2, PRMT3, METTL14, BTG2, PRMT8, PRMT5, TRDMT1, DNMT3L, MTR, RNF20, HELLS	1710	76	13528	1.6655	1	0.97413	62.3945
GOTERM_BP_FAT	GO:0001775~cell activation	47	1.94215	0.0518536	ADORA2A, TOLLIP, SNCA, IL21R, FKBP1A, HPRT1, HSH2D, CD48, ZFP91, BCL11B, CD2, BCL3, PATZ1, CD4, ENTPD1, IMPDH1, PIK3R1, IMPDH2, HELLS, DPP4, CD28, RAB27A, ADAM9, ICAM1, SPACA3, PLEK, IKZF1, CD3E, CD40, NFAM1, LIG4, ITGA4, PRKCD, P2RX4, VWF, PLSCR1, CD80, JMJD6, SP3, LCK, CD79A, IRF4, HSPD1, CLEC7A, TREML2, NHEJ1, LCP2	1710	287	13528	1.29555	1	0.973917	62.9303
GOTERM_BP_FAT	GO:0002250~adaptive immune response	16	0.661157	0.0563837	ICAM1, C7, C9, CR2, C3, CLU, C1R, LIG4, PRKCD, CD46, BCL3, C2, CFI, HSPD1, INPP5D, RAB27A	1710	77	13528	1.64387	1	0.979946	66.0958
GOTERM_BP_FAT	GO:0002460~adaptive immune response based on somatic recombination of immune receptors built from immunoglobulin superfamily domains	16	0.661157	0.0563837	ICAM1, C7, C9, CR2, C3, CLU, C1R, LIG4, PRKCD, CD46, BCL3, C2, CFI, HSPD1, INPP5D, RAB27A	1710	77	13528	1.64387	1	0.979946	66.0958
GOTERM_BP_FAT	GO:0006952~defense response	92	3.80165	0.0566711	ABCF1, KYNU, MASP1, NDST1, TBK1, TOLLIP, SNCA, S100A9, CXCR1, HTN3, CD48, GATA3, CD46, IL1RAP, IFNG, LTF, VNN1, CSF3R, SERPINA1, NOS2, CFI, RAB27A, NLRP7, F11R, F12, SPACA3, SP100, NCF2, IRGM, CST3, CD160, HLA-C, NFAM1, CD40, NLRP3, SP140, TRAT1, CHST1, CCR9, TNFAIP6, CD83, CCR7, CCR6, KLRG1, CX3CR1, PLA2G2D, DEFB121, C7, DRD1, C9, NMI, ADORA2A, C3, DEFB123, CLU, CCL8, AFAP1L2, C1R, BDKRB2, CCL5,…	1710	615	13528	1.18345	1	0.979068	66.2877
GOTERM_BP_FAT	GO:0034976~response to endoplasmic reticulum stress	9	0.371901	0.0572158	ATF6, CCND1, DERL2, DERL1, VCP, IFNG, AMFR, ERO1L, EIF2AK2	1710	34	13528	2.09412	1	0.978566	66.6487
GOTERM_BP_FAT	GO:0007189~activation of adenylate cyclase activity by G-protein signaling pathway	10	0.413223	0.0580669	CALCR, ADRB3, DRD1, ADRB1, GALR1, ADORA2A, GIPR, GNAS, ADCY10, GPR3	1710	40	13528	1.97778	1	0.978521	67.2053
GOTERM_BP_FAT	GO:0010579~positive regulation of adenylate cyclase activity by G-protein signaling pathway	10	0.413223	0.0580669	CALCR, ADRB3, DRD1, ADRB1, GALR1, ADORA2A, GIPR, GNAS, ADCY10, GPR3	1710	40	13528	1.97778	1	0.978521	67.2053
GOTERM_BP_FAT	GO:0010578~regulation of adenylate cyclase activity involved in G-protein signaling	10	0.413223	0.0580669	CALCR, ADRB3, DRD1, ADRB1, GALR1, ADORA2A, GIPR, GNAS, ADCY10, GPR3	1710	40	13528	1.97778	1	0.978521	67.2053
GOTERM_BP_FAT	GO:0016337~cell-cell adhesion	45	1.8595	0.0603607	CLDN7, CADM3, EMCN, MPZL2, ASTN1, LMO7, COL2A1, L1CAM, CBLL1, CDH22, CDH9, FAT2, CD2, VNN1, CDH26, SELPLG, NPHP1, FGF4, ADAM9, ICAM1, PLEK, PTPRF, PCDH11X, PCDHB3, CDHR3, LGALS7, PCDHB1, NLGN2, ITGA4, PTPRU, PCDH19, JUP, LGALS7B, CDH16, ITGA5, PKP2, CD209, CDH19, CYFIP2, DSC3, CLDN1, DSC2, ITGAD, CLEC7A, JAM2, SELE	1710	276	13528	1.28986	1	0.980469	68.6622
GOTERM_BP_FAT	GO:0007292~female gamete generation	14	0.578512	0.0606352	HEXB, FIGLA, PAQR7, SOHLH2, NRIP1, PLA2G4A, REC8, DYNLL1, EREG, ANG, ZGLP1, NOS3, GDF9, NOBOX	1710	65	13528	1.70393	1	0.979642	68.8324
GOTERM_BP_FAT	GO:0001974~blood vessel remodeling	7	0.289256	0.0611059	BGN, TGM2, SEMA3C, NOS3, FOXC1, NOS2, ITGA4	1710	23	13528	2.40773	1	0.979077	69.1222
GOTERM_BP_FAT	GO:0006776~vitamin A metabolic process	7	0.289256	0.0611059	RDH11, ALDH1A2, RBP4, RBP1, DHRS9, RLBP1, BCO2	1710	23	13528	2.40773	1	0.979077	69.1222
GOTERM_BP_FAT	GO:0042364~water-soluble vitamin biosynthetic process	7	0.289256	0.0611059	ME1, NMNAT3, NMNAT2, KYNU, RFK, PSAT1, PNP	1710	23	13528	2.40773	1	0.979077	69.1222
GOTERM_BP_FAT	GO:0002793~positive regulation of peptide secretion	7	0.289256	0.0611059	RBP4, CAPN10, GCK, PFKFB2, SNAP25, SERP1, PSMD9	1710	23	13528	2.40773	1	0.979077	69.1222
GOTERM_BP_FAT	GO:0051349~positive regulation of lyase activity	13	0.53719	0.0625836	ACR, CALCR, DRD1, ADORA2A, GPR3, ADRB3, ADRB1, GALR1, GIPR, NTRK2, GNAS, NOS3, ADCY10	1710	59	13528	1.74313	1	0.979864	70.0155
GOTERM_BP_FAT	GO:0005976~polysaccharide metabolic process	21	0.867769	0.0630658	OVGP1, SPACA3, NDST1, PHKG2, HEXB, GYG1, PPP1CC, GLCE, CHST1, GNS, C4ORF31, LYVE1, G6PC, BGN, SLC35D1, PYGL, PPP1R1A, CHST13, FOXC1, B3GNT2, EXT2	1710	111	13528	1.4967	1	0.979334	70.3016
GOTERM_BP_FAT	GO:0045321~leukocyte activation	40	1.65289	0.0643027	TOLLIP, SNCA, IL21R, FKBP1A, HPRT1, HSH2D, CD48, BCL11B, CD2, BCL3, PATZ1, CD4, IMPDH1, HELLS, IMPDH2, DPP4, PIK3R1, CD28, ADAM9, RAB27A, ICAM1, SPACA3, IKZF1, CD3E, CD40, LIG4, ITGA4, NFAM1, PRKCD, CD80, JMJD6, SP3, LCK, CD79A, IRF4, HSPD1, CLEC7A, TREML2, NHEJ1, LCP2	1710	242	13528	1.30762	1	0.979786	71.0239
GOTERM_BP_FAT	GO:0031589~cell-substrate adhesion	19	0.785124	0.0643557	PPFIA2, MIA, ITGA1, ITGA10, C22ORF28, ITGA3, ITGB3, NID2, VWF, LYVE1, COL17A1, ITGA7, ITGB6, CNTN2, ITGAD, ANTXR1, EDA, FN1, ADAM9	1710	98	13528	1.53379	1	0.978714	71.0545
GOTERM_BP_FAT	GO:0015837~amine transport	22	0.909091	0.0646155	CLN3, SLC44A1, DRD1, SLC36A2, SLC38A2, SLC44A2, AQP9, SLC25A4, SLC38A7, SLC6A4, SLC7A10, SLC6A15, SLC38A10, SLC38A11, SLC7A14, SLC1A3, FOLR2, SLC7A2, SLC22A4, SLC13A3, SLC25A15, SLC46A1	1710	118	13528	1.47495	1	0.977898	71.2039
GOTERM_BP_FAT	GO:0032504~multicellular organism reproduction	74	3.05785	0.0660713	ACOX1, SPATA20, NEURL, HMGCR, PRKAG1, HEXB, MAEL, SOHLH2, GLI1, ATP2B2, DYNLL1, ANG, MKKS, GDF9, NOS3, NOBOX, ADCY10, TBPL1, AVP, LIMK2, NODAL, NRIP1, BCAP31, ACVR2A, PGM3, BBS2, REC8, EREG, CCND2, TXNDC8, ZGLP1, CELF3, TXNRD3, FOXC1, ADAM18, EIF5A2, WFDC2, XRN2, GJA10, ACR, RBP4, TDRD6, TDRD7, CREM, ERBB2, FIGLA, ASZ1, CTCFL, PAQR7, SPATA9, SPANXA2, CCT6B, DUSP13, DNMT3L, SLC30A4, PDILT, ODF2, K…	1710	487	13528	1.2021	1	0.978668	72.0278
GOTERM_BP_FAT	GO:0048609~reproductive process in a multicellular organism	74	3.05785	0.0660713	ACOX1, SPATA20, NEURL, HMGCR, PRKAG1, HEXB, MAEL, SOHLH2, GLI1, ATP2B2, DYNLL1, ANG, MKKS, GDF9, NOS3, NOBOX, ADCY10, TBPL1, AVP, LIMK2, NODAL, NRIP1, BCAP31, ACVR2A, PGM3, BBS2, REC8, EREG, CCND2, TXNDC8, ZGLP1, CELF3, TXNRD3, FOXC1, ADAM18, EIF5A2, WFDC2, XRN2, GJA10, ACR, RBP4, TDRD6, TDRD7, CREM, ERBB2, FIGLA, ASZ1, CTCFL, PAQR7, SPATA9, SPANXA2, CCT6B, DUSP13, DNMT3L, SLC30A4, PDILT, ODF2, K…	1710	487	13528	1.2021	1	0.978668	72.0278
GOTERM_BP_FAT	GO:0010906~regulation of glucose metabolic process	9	0.371901	0.0662998	GCK, PFKFB2, PRKAG1, C1QTNF2, ARPP19, IGF1, DUSP12, DYRK2, IRS1	1710	35	13528	2.03429	1	0.977833	72.1551
GOTERM_BP_FAT	GO:0006516~glycoprotein catabolic process	6	0.247934	0.0670011	NGLY1, NCSTN, CLN3, FBXO2, FKBP1A, ABCG1	1710	18	13528	2.63704	1	0.977619	72.5423
GOTERM_BP_FAT	GO:0032024~positive regulation of insulin secretion	6	0.247934	0.0670011	RBP4, CAPN10, GCK, PFKFB2, SNAP25, PSMD9	1710	18	13528	2.63704	1	0.977619	72.5423
GOTERM_BP_FAT	GO:0002763~positive regulation of myeloid leukocyte differentiation	6	0.247934	0.0670011	TNFSF11, IKZF1, KITLG, GNAS, CA2, CCL5	1710	18	13528	2.63704	1	0.977619	72.5423
GOTERM_BP_FAT	GO:0007507~heart development	36	1.4876	0.0680142	NRP2, RBP4, ERBB2, FKBP1A, EGLN1, COL2A1, GLI2, CXADR, TTN, ALDH1A2, GATA6, SMARCD3, RB1CC1, CASP7, TDGF1, MKKS, SEMA3C, DVL3, TBX3, RXRB, NODAL, VANGL2, SMAD2, MYH6, ITGA4, SHOX2, HHEX, ACVR2B, XIRP1, ID1, JMJD6, PKP2, FOXC1, HTR2B, IFT88, CASQ2	1710	215	13528	1.32465	1	0.977813	73.0926
GOTERM_BP_FAT	GO:0032728~positive regulation of interferon-beta production	4	0.165289	0.0690946	POLR3G, POLR3A, POLR3C, POLR3D	1710	8	13528	3.95556	1	0.978088	73.6681
GOTERM_BP_FAT	GO:0016569~covalent chromatin modification	23	0.950413	0.0707879	KAT2A, MORF4L1, ING3, KAT2B, BRCC3, RING1, CTCFL, C17ORF79, CBX8, CTR9, KDM1A, HDAC3, PCGF2, SAP130, HDAC1, JMJD6, PRMT8, PRMT5, USP21, KDM3A, IRF4, RNF20, HELLS	1710	126	13528	1.44409	1	0.979092	74.5466
GOTERM_BP_FAT	GO:0002443~leukocyte mediated immunity	17	0.702479	0.070896	ICAM1, C7, C9, CR2, C3, CLU, C1R, LIG4, PRKCD, TUBB, CD46, BCL3, C2, CFI, HSPD1, INPP5D, RAB27A	1710	86	13528	1.56382	1	0.978176	74.6017
GOTERM_BP_FAT	GO:0032400~melanosome localization	5	0.206612	0.0711203	BBS2, MKKS, ARL6, VPS33B, RAB27A	1710	13	13528	3.04274	1	0.977389	74.7157
GOTERM_BP_FAT	GO:0045086~positive regulation of interleukin-2 biosynthetic process	5	0.206612	0.0711203	CD80, CD3E, CD4, IRF4, CD28	1710	13	13528	3.04274	1	0.977389	74.7157
GOTERM_BP_FAT	GO:0050873~brown fat cell differentiation	7	0.289256	0.0731201	CEBPA, ADRB3, LAMB3, ADRB1, SH2B2, ERO1L, UCP1	1710	24	13528	2.30741	1	0.97876	75.7112
GOTERM_BP_FAT	GO:0043487~regulation of RNA stability	7	0.289256	0.0731201	CALCR, ZFP36L2, DHX9, SERBP1, PAIP1, HNRNPD, MAPKAPK2	1710	24	13528	2.30741	1	0.97876	75.7112
GOTERM_BP_FAT	GO:0007368~determination of left/right symmetry	10	0.413223	0.0754793	ACVR2A, ACVR2B, DISP1, NODAL, FOXF1, DYNC2LI1, MKKS, RFX3, ARL6, IFT88	1710	42	13528	1.8836	1	0.980407	76.838
GOTERM_BP_FAT	GO:0006956~complement activation	10	0.413223	0.0754793	C7, C9, CR2, MASP1, C3, CD46, CLU, C1R, CFI, C2	1710	42	13528	1.8836	1	0.980407	76.838
GOTERM_BP_FAT	GO:0046887~positive regulation of hormone secretion	9	0.371901	0.0762233	ZFP91, RBP4, CAPN10, GCK, PFKFB2, SNAP25, NMU, SERP1, PSMD9	1710	36	13528	1.97778	1	0.980259	77.1829
GOTERM_BP_FAT	GO:0016051~carbohydrate biosynthetic process	20	0.826446	0.077299	RBP4, UAP1, NDST1, B3GALT1, PHKG2, GYG1, PMM2, GLCE, ACN9, PGM3, TPI1, G6PC, SLC35D1, PYGL, B3GALNT1, MPDU1, CHST13, CHST15, B3GNT2, EXT2	1710	107	13528	1.47871	1	0.980461	77.673
GOTERM_BP_FAT	GO:0007498~mesoderm development	15	0.619835	0.0779069	IKZF1, TBX3, NODAL, HCK, LEF1, MESDC2, SMAD2, SMAD1, ACVR2A, ACVR2B, FOXF1, TDGF1, PRKAR1A, FOXC1, EXT2	1710	74	13528	1.6036	1	0.980177	77.9456
GOTERM_BP_FAT	GO:0015672~monovalent inorganic cation transport	50	2.06612	0.0801398	KCNC2, SLC5A2, KCNK16, KCNC4, SLC36A2, SLC13A5, SLC9A6, ATP1B3, SLC20A1, SCN3B, SLC5A1, KCNJ10, KCNK12, SLC22A4, ATP6V0D2, ATP5J, SLC12A7, SCN2B, SLC24A5, SLC34A1, SLC34A2, ATP6V1C2, KCNH4, SLC38A2, SLC38A7, SLC38A10, SLC38A11, ATP5G2, KCNJ3, HCN4, SCNN1B, KCNE4, SLC8A1, SLC12A3, KCTD1, ATP1A1, UCP1, SLC9A10, SLC9A11, KCNN4, CDKN1B, UCP3, KCNJ9, KCNN2, SLC5A8, NHEDC2, SLC13A3, ATP5A1, ABCC8, SCN4A	1710	318	13528	1.24389	1	0.981522	78.9199
GOTERM_BP_FAT	GO:0007190~activation of adenylate cyclase activity	12	0.495868	0.0801413	ACR, CALCR, ADRB3, DRD1, ADRB1, GALR1, ADORA2A, GIPR, NTRK2, GNAS, ADCY10, GPR3	1710	55	13528	1.72606	1	0.980656	78.9206
GOTERM_BP_FAT	GO:0021681~cerebellar granular layer development	3	0.123967	0.0803647	ATP2B2, MTPN, WNT7A	1710	4	13528	5.93333	1	0.979997	79.0158
GOTERM_BP_FAT	GO:0021684~cerebellar granular layer formation	3	0.123967	0.0803647	ATP2B2, MTPN, WNT7A	1710	4	13528	5.93333	1	0.979997	79.0158
GOTERM_BP_FAT	GO:0019374~galactolipid metabolic process	3	0.123967	0.0803647	CLN3, ALDH5A1, GAL3ST1	1710	4	13528	5.93333	1	0.979997	79.0158
GOTERM_BP_FAT	GO:0007042~lysosomal lumen acidification	3	0.123967	0.0803647	CLN3, PPT1, CLN5	1710	4	13528	5.93333	1	0.979997	79.0158
GOTERM_BP_FAT	GO:0021683~cerebellar granular layer morphogenesis	3	0.123967	0.0803647	ATP2B2, MTPN, WNT7A	1710	4	13528	5.93333	1	0.979997	79.0158
GOTERM_BP_FAT	GO:0033631~cell-cell adhesion mediated by integrin	3	0.123967	0.0803647	ITGA5, L1CAM, ADAM9	1710	4	13528	5.93333	1	0.979997	79.0158
GOTERM_BP_FAT	GO:0021707~cerebellar granule cell differentiation	3	0.123967	0.0803647	ATP2B2, MTPN, WNT7A	1710	4	13528	5.93333	1	0.979997	79.0158
GOTERM_BP_FAT	GO:0006681~galactosylceramide metabolic process	3	0.123967	0.0803647	CLN3, ALDH5A1, GAL3ST1	1710	4	13528	5.93333	1	0.979997	79.0158
GOTERM_BP_FAT	GO:0006383~transcription from RNA polymerase III promoter	6	0.247934	0.0818511	SNAPC2, POLR2K, SNAPC3, GTF3C6, GTF3C4, POLR3D	1710	19	13528	2.49825	1	0.980602	79.639
GOTERM_BP_FAT	GO:0010907~positive regulation of glucose metabolic process	6	0.247934	0.0818511	GCK, C1QTNF2, ARPP19, IGF1, DYRK2, IRS1	1710	19	13528	2.49825	1	0.980602	79.639
GOTERM_BP_FAT	GO:0045076~regulation of interleukin-2 biosynthetic process	6	0.247934	0.0818511	CD80, CD3E, IL17F, CD4, IRF4, CD28	1710	19	13528	2.49825	1	0.980602	79.639
GOTERM_BP_FAT	GO:0006457~protein folding	30	1.23967	0.0843977	HSP90AB1, LTBP4, FKBP3, PDIA5, FKBP1A, DNAJC30, DNAJC18, CCT6B, LOC402644, BAG3, MPDU1, DNAJC12, TOR1A, DNAJC7, MKKS, ERO1L, PPWD1, HSPA9, CLN3, TCP1, FUT10, SACS, CCT6A, ATF6, HSP90B1, CLGN, PFDN5, C19ORF2, HSPD1, DNAJC5G	1710	177	13528	1.34087	1	0.982147	80.6661
GOTERM_BP_FAT	GO:0006887~exocytosis	21	0.867769	0.0846084	ACR, EXOC7, PLEK, EXOC8, CCL8, RABEPK, LIN7C, VTI1B, SYT6, CCL5, VPS33B, PCLO, RIMS4, RIMS3, LLGL2, STXBP5, TMED10, VAMP3, SNAP25, RAB27A, EXOC1	1710	115	13528	1.44464	1	0.981533	80.7489
GOTERM_BP_FAT	GO:0001503~ossification	21	0.867769	0.0846084	MINPP1, MMP8, FHL2, IGF1, COL2A1, SMAD1, WWTR1, GLI2, MMP2, GLI1, CTSK, TNFRSF11A, TNFSF11, SP3, GNAS, FOXC1, AXIN2, GPNMB, EXT2, IGFBP5, SPP1	1710	115	13528	1.44464	1	0.981533	80.7489
GOTERM_BP_FAT	GO:0002541~activation of plasma proteins involved in acute inflammatory response	10	0.413223	0.0852651	C7, C9, CR2, MASP1, C3, CD46, CLU, C1R, CFI, C2	1710	43	13528	1.83979	1	0.981322	81.0047
GOTERM_BP_FAT	GO:0016570~histone modification	22	0.909091	0.085769	KAT2A, MORF4L1, ING3, KAT2B, BRCC3, RING1, CTCFL, C17ORF79, CBX8, CTR9, KDM1A, HDAC3, PCGF2, SAP130, HDAC1, PRMT8, JMJD6, PRMT5, USP21, KDM3A, IRF4, RNF20	1710	122	13528	1.42659	1	0.980974	81.1987
GOTERM_BP_FAT	GO:0051604~protein maturation	22	0.909091	0.085769	KLK6, CLN3, C7, F12, C9, CR2, MASP1, C3, CLU, FKBP1A, C1R, SERPINH1, NCSTN, DISP1, CD46, SCG5, C2, CFI, HSPD1, SPCS2, IFT88, PRSS12	1710	122	13528	1.42659	1	0.980974	81.1987
GOTERM_BP_FAT	GO:0006801~superoxide metabolic process	7	0.289256	0.0863821	NOX4, CYB5R4, NCF2, NOXA1, DUOX1, CCS, NOS2	1710	25	13528	2.21511	1	0.980729	81.4324
GOTERM_BP_FAT	GO:0007040~lysosome organization	7	0.289256	0.0863821	CLN3, AKTIP, CHMP5, HEXB, HPS1, PPT1, CLN5	1710	25	13528	2.21511	1	0.980729	81.4324
GOTERM_BP_FAT	GO:0046364~monosaccharide biosynthetic process	9	0.371901	0.0869891	PGM3, RBP4, TPI1, G6PC, UAP1, PYGL, CHST15, PMM2, ACN9	1710	37	13528	1.92432	1	0.98048	81.6609
GOTERM_BP_FAT	GO:0006664~glycolipid metabolic process	8	0.330579	0.0876185	CLN3, ALDH5A1, CREM, HEXB, ST3GAL6, NEU3, GAL3ST1, B4GALNT1	1710	31	13528	2.04158	1	0.980254	81.8951
GOTERM_BP_FAT	GO:0045762~positive regulation of adenylate cyclase activity	12	0.495868	0.0888992	ACR, CALCR, ADRB3, DRD1, ADRB1, GALR1, ADORA2A, GIPR, NTRK2, GNAS, ADCY10, GPR3	1710	56	13528	1.69524	1	0.980627	82.3629
GOTERM_BP_FAT	GO:0048771~tissue remodeling	12	0.495868	0.0888992	CTSK, BGN, TNFSF11, NCDN, ERBB2, SLC34A1, TGM2, SEMA3C, NOS3, FOXC1, NOS2, ITGA4	1710	56	13528	1.69524	1	0.980627	82.3629
GOTERM_BP_FAT	GO:0019318~hexose metabolic process	32	1.32231	0.0890065	RBP4, LDHA, PFKFB2, CREM, OGDHL, ACN9, GALM, TPI1, PPP1R1A, FUT3, PIK3CA, GALE, PDHA1, FUT2, CHST15, PDK1, ALDH5A1, PHKG2, PDK4, FUT10, BPGM, GYG1, PPP1CC, PMM2, PGM2L1, CHST1, PGM3, G6PC, GCK, PYGL, PKM2, SERP1	1710	192	13528	1.31852	1	0.979931	82.4016
GOTERM_BP_FAT	GO:0016052~carbohydrate catabolic process	20	0.826446	0.0894002	LDHA, OVGP1, SPACA3, PFKFB2, OGDHL, FUT10, HEXB, BPGM, GNS, LYVE1, TPI1, G6PC, GCK, PYGL, PKM2, MIOX, FUT3, GALE, FUT2, PDHA1	1710	109	13528	1.45158	1	0.979494	82.5428
GOTERM_BP_FAT	GO:0051047~positive regulation of secretion	20	0.826446	0.0894002	RBP4, CARD8, AVP, ADORA2A, PFKFB2, SNCA, NLRP3, P2RX4, KCNN4, ZFP91, CAPN10, GCK, ANG, IFNG, PYCARD, SNAP25, NMU, SERP1, PSMD9, ADAM9	1710	109	13528	1.45158	1	0.979494	82.5428
GOTERM_BP_FAT	GO:0043414~biopolymer methylation	14	0.578512	0.0894205	ZFP57, MAEL, CTCFL, C17ORF79, PRMT3, METTL14, BTG2, PRMT8, PRMT5, TRDMT1, DNMT3L, MTR, RNF20, HELLS	1710	69	13528	1.60515	1	0.9787	82.5501
GOTERM_BP_FAT	GO:0051875~pigment granule localization	5	0.206612	0.0899834	BBS2, MKKS, ARL6, VPS33B, RAB27A	1710	14	13528	2.8254	1	0.978423	82.75
GOTERM_BP_FAT	GO:0006144~purine base metabolic process	5	0.206612	0.0899834	HPRT1, AMPD2, PAICS, PRHOXNB, PRPS1	1710	14	13528	2.8254	1	0.978423	82.75
GOTERM_BP_FAT	GO:0048662~negative regulation of smooth muscle cell proliferation	5	0.206612	0.0899834	ANG, IFNG, NOS3, TRIB1, IGFBP5	1710	14	13528	2.8254	1	0.978423	82.75
GOTERM_BP_FAT	GO:0007160~cell-matrix adhesion	17	0.702479	0.090716	PPFIA2, MIA, ITGA1, ITGA10, C22ORF28, ITGA3, ITGB3, NID2, LYVE1, COL17A1, ITGA7, ITGB6, CNTN2, ITGAD, EDA, FN1, ADAM9	1710	89	13528	1.51111	1	0.978311	83.007
GOTERM_BP_FAT	GO:0044242~cellular lipid catabolic process	15	0.619835	0.0928712	ACOX2, ACOX1, HACL1, DRD1, EHHADH, HEXB, ACER1, PPT1, PLA2G4A, SMPDL3A, ETFDH, NEU3, LIPC, PLA2G4E, PLA2G4D	1710	76	13528	1.5614	1	0.979522	83.7422
GOTERM_BP_FAT	GO:0009101~glycoprotein biosynthetic process	27	1.1157	0.0941648	GYPC, NDST1, KEL, TSPAN8, ALG8, SLC35D1, B3GALNT1, B3GALNT2, MPDU1, ST3GAL6, FUT3, CHST13, CD4, FUT2, B3GNT2, GAL3ST1, SDF2, B3GALT1, FUT10, IGF1, PMM2, GLCE, DPM1, LIPC, MGAT5, EXT2, SERP1	1710	158	13528	1.3519	1	0.979908	84.1689
GOTERM_BP_FAT	GO:0032402~melanosome transport	4	0.165289	0.0941909	BBS2, MKKS, ARL6, RAB27A	1710	9	13528	3.51605	1	0.979169	84.1774
GOTERM_BP_FAT	GO:0042987~amyloid precursor protein catabolic process	4	0.165289	0.0941909	NCSTN, CLN3, FKBP1A, ABCG1	1710	9	13528	3.51605	1	0.979169	84.1774
GOTERM_BP_FAT	GO:0045911~positive regulation of DNA recombination	4	0.165289	0.0941909	STAT6, IFNG, TNFSF12, CD40	1710	9	13528	3.51605	1	0.979169	84.1774
GOTERM_BP_FAT	GO:0045830~positive regulation of isotype switching	4	0.165289	0.0941909	STAT6, IFNG, TNFSF12, CD40	1710	9	13528	3.51605	1	0.979169	84.1774
GOTERM_BP_FAT	GO:0021756~striatum development	4	0.165289	0.0941909	BBS2, DRD1, MKKS, HPRT1	1710	9	13528	3.51605	1	0.979169	84.1774
GOTERM_BP_FAT	GO:0009435~NAD biosynthetic process	4	0.165289	0.0941909	NMNAT3, NMNAT2, KYNU, PNP	1710	9	13528	3.51605	1	0.979169	84.1774
GOTERM_BP_FAT	GO:0042572~retinol metabolic process	4	0.165289	0.0941909	RDH11, RBP4, RBP1, DHRS9	1710	9	13528	3.51605	1	0.979169	84.1774
GOTERM_BP_FAT	GO:0006865~amino acid transport	17	0.702479	0.0980322	CLN3, SLC36A2, SLC38A2, SLC25A4, SLC38A7, SLC7A10, SLC6A15, SLC38A10, SLC38A11, SLC7A14, SLC1A3, FOLR2, SLC7A2, SLC22A4, SLC13A3, SLC25A15, SLC46A1	1710	90	13528	1.49432	1	0.981676	85.3822
GOTERM_BP_FAT	GO:0050848~regulation of calcium-mediated signaling	6	0.247934	0.0982885	P2RX4, PLEK, CD3E, L1CAM, CD4, TRAT1	1710	20	13528	2.37333	1	0.981185	85.4595
GOTERM_BP_FAT	GO:0008299~isoprenoid biosynthetic process	6	0.247934	0.0982885	ALDH1A2, HMGCR, DHRS9, MVK, PDSS1, FDFT1	1710	20	13528	2.37333	1	0.981185	85.4595
GOTERM_BP_FAT	GO:0048332~mesoderm morphogenesis	9	0.371901	0.0985927	TBX3, NODAL, PRKAR1A, TDGF1, LEF1, SMAD2, FOXC1, SMAD1, EXT2	1710	38	13528	1.87368	1	0.980729	85.5506
GOTERM_BP_FAT	GO:0045087~innate immune response	24	0.991736	0.0990515	C7, F12, KYNU, SP100, C9, CR2, MASP1, NCF2, TBK1, C3, IRGM, CLU, SNCA, C1R, POLR3A, TUBB, CD46, IL1RAP, VNN1, CLEC7A, C2, CFI, NOS2, RAB27A	1710	138	13528	1.37585	1	0.980397	85.6871

## Sheet: specific-globozoospermia
Category	Term	Count	%	PValue	Genes	List Total	Pop Hits	Pop Total	Fold Enrichment	Bonferroni	Benjamini	FDR
GOTERM_BP_FAT	GO:0042391~regulation of membrane potential	17	1.94508	0.000430267	PRX, KCNMB4, HCN2, GCLC, SMAD7, HEXA, DRD4, GRIN1, PRDX3, BCL2L1, KCNJ11, PARK7, SOD2, KCNMB2, CD9, ILK, CHRNB1	623	134	13528	2.7548	0.66984	0.66984	0.758857
GOTERM_BP_FAT	GO:0000377~RNA splicing, via transesterification reactions with bulged adenosine as nucleophile	17	1.94508	0.00181111	PABPN1, NCBP2, SNRPA1, CSTF2, POLR2E, EFTUD2, MAGOH, LSM7, NAA38, SF3B3, PRPF8, USP39, U2AF1, SNRNP40, SNRNP70, SIP1, CPSF2	623	153	13528	2.4127	0.990607	0.903084	3.1577
GOTERM_BP_FAT	GO:0000398~nuclear mRNA splicing, via spliceosome	17	1.94508	0.00181111	PABPN1, NCBP2, SNRPA1, CSTF2, POLR2E, EFTUD2, MAGOH, LSM7, NAA38, SF3B3, PRPF8, USP39, U2AF1, SNRNP40, SNRNP70, SIP1, CPSF2	623	153	13528	2.4127	0.990607	0.903084	3.1577
GOTERM_BP_FAT	GO:0000375~RNA splicing, via transesterification reactions	17	1.94508	0.00181111	PABPN1, NCBP2, SNRPA1, CSTF2, POLR2E, EFTUD2, MAGOH, LSM7, NAA38, SF3B3, PRPF8, USP39, U2AF1, SNRNP40, SNRNP70, SIP1, CPSF2	623	153	13528	2.4127	0.990607	0.903084	3.1577
GOTERM_BP_FAT	GO:0002274~myeloid leukocyte activation	8	0.915332	0.00471293	AZU1, DHRS2, SBNO2, YWHAZ, CD93, TICAM1, TGFBR2, MYO1F	623	46	13528	3.7764	0.999995	0.982662	8.02172
GOTERM_BP_FAT	GO:0006887~exocytosis	13	1.48741	0.00657212	YWHAZ, STX1A, NKD2, RAB3D, STXBP1, MYO1F, TRIM72, VPS33A, EXOC3, YKT6, PKDREJ, SLC17A9, PCSK4	623	115	13528	2.45466	1	0.985661	11.0159
GOTERM_BP_FAT	GO:0016071~mRNA metabolic process	29	3.31808	0.00671781	NCBP2, EIF2C1, POLR2E, LSM7, NAA38, SF3B3, YBX2, A1CF, PRPF8, USP39, C19ORF29, U2AF1, SNRNP70, SFRS14, RBM28, BCAS2, PABPN1, SNRPA1, BRF1, CSTF2, EFTUD2, MAGOH, SLBP, EIF4A3, CELF6, SNRNP40, SIP1, CPSF2, PRPF38A	623	370	13528	1.70193	1	0.968925	11.2466
GOTERM_BP_FAT	GO:0006397~mRNA processing	26	2.97483	0.00708328	NCBP2, POLR2E, LSM7, NAA38, SF3B3, A1CF, PRPF8, USP39, C19ORF29, U2AF1, SNRNP70, RBM28, SFRS14, BCAS2, PABPN1, SNRPA1, CSTF2, MAGOH, EFTUD2, SLBP, EIF4A3, CELF6, SNRNP40, SIP1, CPSF2, PRPF38A	623	321	13528	1.75879	1	0.952675	11.8229
GOTERM_BP_FAT	GO:0008380~RNA splicing	23	2.63158	0.0118022	NCBP2, PABPN1, BCAS2, SNRPA1, POLR2E, CSTF2, EFTUD2, MAGOH, LSM7, NAA38, SF3B3, EIF4A3, PRPF8, USP39, C19ORF29, U2AF1, SNRNP40, SNRNP70, SIP1, RBM28, SFRS14, CPSF2, PRPF38A	623	284	13528	1.75855	1	0.987315	18.9534
GOTERM_BP_FAT	GO:0060627~regulation of vesicle-mediated transport	11	1.25858	0.0126702	NR1H2, AZU1, GATA2, STX1A, RAB3D, RAB5C, PACSIN2, STXBP1, TRAF7, TRPV6, LDLRAP1	623	96	13528	2.4881	1	0.983498	20.2042
GOTERM_BP_FAT	GO:0017038~protein import	13	1.48741	0.0175076	GRPEL1, YWHAZ, MTX2, PEX6, NDUFA13, TOMM40, AIP, TOMM7, RPL23, PEX16, KPNA4, PRL, TNPO1	623	131	13528	2.15485	1	0.993613	26.8484
GOTERM_BP_FAT	GO:0070585~protein localization in mitochondrion	6	0.686499	0.0186369	YWHAZ, GRPEL1, TOMM7, MTX2, TOMM40, AIP	623	34	13528	3.83193	1	0.992127	28.3224
GOTERM_BP_FAT	GO:0006626~protein targeting to mitochondrion	6	0.686499	0.0186369	YWHAZ, GRPEL1, TOMM7, MTX2, TOMM40, AIP	623	34	13528	3.83193	1	0.992127	28.3224
GOTERM_BP_FAT	GO:0043524~negative regulation of neuron apoptosis	7	0.800915	0.0286977	XRCC2, GCLC, ILK, GRIN1, PRDX3, BCL2L1, SOD2	623	51	13528	2.98039	1	0.998904	40.2733
GOTERM_BP_FAT	GO:0055114~oxidation reduction	41	4.69108	0.0290939	TM7SF2, SEPX1, HSD17B2, UTY, PAH, PRDX3, COX5A, HIBADH, AKR1C2, UEVLD, FMO1, COX6B1, PNPO, SRD5A1, PCSK4, AKR1C1, DUS3L, KDM5D, BCKDHA, CTBP1, BCKDHB, NOX1, NDUFA13, IDH3B, MOSC1, NDUFA10, DDO, NDUFA11, CYP4B1, DHRS7, SOD2, DHRS2, PYCR2, UQCRH, DOHH, HSD11B2, PCYOX1, ZADH2, MDH2, ALDH9A1, ALOX12	623	639	13528	1.39325	1	0.998228	40.703
GOTERM_BP_FAT	GO:0042116~macrophage activation	4	0.457666	0.0291118	AZU1, SBNO2, CD93, TICAM1	623	15	13528	5.79048	1	0.997126	40.7224
GOTERM_BP_FAT	GO:0043405~regulation of MAP kinase activity	13	1.48741	0.0292075	MDFI, MAP2K3, DRD4, MBIP, SPRY4, PROK2, GH1, SPRY1, LAX1, CD81, ILK, MAPK8IP3, CHRFAM7A	623	141	13528	2.00203	1	0.995713	40.8257
GOTERM_BP_FAT	GO:0032940~secretion by cell	17	1.94508	0.0295001	YWHAZ, STX1A, NKD2, RAB3D, STXBP1, MYO1F, TRIM72, VPS33A, DVL1, HRH3, LAX1, EXOC3, MAFA, YKT6, PCSK4, PKDREJ, SLC17A9	623	207	13528	1.7833	1	0.994145	41.1406
GOTERM_BP_FAT	GO:0006396~RNA processing	36	4.11899	0.0302476	NCBP2, POLR2E, LSM7, UTP6, NAA38, SF3B3, SBDS, RRP1B, A1CF, PRPF8, USP39, CTU2, U2AF1, C19ORF29, SNRNP70, SFRS14, RBM28, DUS3L, BCAS2, PABPN1, SNRPA1, CSTF2, EMG1, EFTUD2, MAGOH, RTCD1, EXOSC4, SLBP, EIF4A3, CELF6, SNRNP40, SIP1, CPSF2, POP7, C1D, PRPF38A	623	547	13528	1.42909	1	0.992868	41.9379
GOTERM_BP_FAT	GO:0009081~branched chain family amino acid metabolic process	4	0.457666	0.0346357	BCKDHA, BCKDK, BCKDHB, HIBADH	623	16	13528	5.42857	1	0.995201	46.4167
GOTERM_BP_FAT	GO:0048639~positive regulation of developmental growth	4	0.457666	0.0346357	MYOD1, ILK, TGFBR2, PROX1	623	16	13528	5.42857	1	0.995201	46.4167
GOTERM_BP_FAT	GO:0009063~cellular amino acid catabolic process	8	0.915332	0.0360988	BCKDHA, BCKDK, SDS, BCKDHB, PAH, TAT, DDO, ENOSF1	623	68	13528	2.55462	1	0.994803	47.8361
GOTERM_BP_FAT	GO:0050801~ion homeostasis	28	3.20366	0.0374782	PRX, KCNMB4, JPH4, MCHR1, GCLC, SLC9A5, HEXA, DRD4, PRDX3, BCL2L1, KCNJ11, KCNMB2, CD9, HRH3, ILK, CHRFAM7A, HCN2, HERPUD1, SMAD7, OTC, GRIN1, NOX1, UPK3A, PARK7, SOD2, PROK2, RHCG, CHRNB1	623	409	13528	1.48655	1	0.994355	49.1417
GOTERM_BP_FAT	GO:0031503~protein complex localization	3	0.343249	0.0380023	SMAD7, FKBP4, BIRC5	623	7	13528	9.30612	1	0.993182	49.6297
GOTERM_BP_FAT	GO:0006839~mitochondrial transport	8	0.915332	0.0386499	SLC25A20, YWHAZ, GRPEL1, TOMM7, MTX2, TOMM40, BCL2L1, AIP	623	69	13528	2.5176	1	0.992039	50.2265
GOTERM_BP_FAT	GO:0002275~myeloid cell activation during immune response	4	0.457666	0.0471737	SBNO2, YWHAZ, TICAM1, MYO1F	623	18	13528	4.8254	1	0.996503	57.4856
GOTERM_BP_FAT	GO:0006734~NADH metabolic process	3	0.343249	0.0491518	ALDOB, IDH3B, MDH2	623	8	13528	8.14286	1	0.996457	59.021
GOTERM_BP_FAT	GO:0014070~response to organic cyclic substance	11	1.25858	0.0519947	HRH3, DRD4, GRIN1, TGFBR2, CHRNA5, CHRNB1, BCL2L1, CHRFAM7A, AACS, TAT, PPP2R2A	623	121	13528	1.97403	1	0.996749	61.1364
GOTERM_BP_FAT	GO:0032680~regulation of tumor necrosis factor production	5	0.572082	0.0520941	AZU1, NOD1, HSF1, TICAM1, CHRFAM7A	623	31	13528	3.5023	1	0.995956	61.2085
GOTERM_BP_FAT	GO:0043009~chordate embryonic development	23	2.63158	0.0529517	SOX10, FKBP8, LIMS1, CEBPB, XRCC2, TGFBR2, DLL3, KEAP1, BCL2L1, PROX1, DVL1, MAN2A1, GATA2, SBDS, PRMT1, HSF1, SP1, HOXB6, APBA3, HINFP, MAPK8IP3, WNT9A, COL11A1	623	331	13528	1.50885	1	0.99543	61.825
GOTERM_BP_FAT	GO:0009792~embryonic development ending in birth or egg hatching	23	2.63158	0.0574667	SOX10, FKBP8, LIMS1, CEBPB, XRCC2, TGFBR2, DLL3, KEAP1, BCL2L1, PROX1, DVL1, MAN2A1, GATA2, SBDS, PRMT1, HSF1, SP1, HOXB6, APBA3, HINFP, MAPK8IP3, WNT9A, COL11A1	623	334	13528	1.4953	1	0.996463	64.9213
GOTERM_BP_FAT	GO:0006491~N-glycan processing	3	0.343249	0.0613097	MGAT4B, MAN2A1, ST8SIA4	623	9	13528	7.2381	1	0.997028	67.3686
GOTERM_BP_FAT	GO:0035162~embryonic hemopoiesis	3	0.343249	0.0613097	MLL, TGFBR2, SH2B3	623	9	13528	7.2381	1	0.997028	67.3686
GOTERM_BP_FAT	GO:0005513~detection of calcium ion	3	0.343249	0.0613097	KCNMB4, KCNIP2, KCNMB2	623	9	13528	7.2381	1	0.997028	67.3686
GOTERM_BP_FAT	GO:0046903~secretion	21	2.40275	0.0613341	YWHAZ, STX1A, NKD2, SLC22A18, RAB3D, DRD4, STXBP1, MYO1F, AQP6, TRIM72, VPS33A, ANXA2, DVL1, HRH3, LAX1, EXOC3, MAFA, YKT6, PCSK4, PKDREJ, SLC17A9	623	300	13528	1.52	1	0.996376	67.3836
GOTERM_BP_FAT	GO:0006873~cellular ion homeostasis	25	2.86041	0.062073	PRX, KCNMB4, JPH4, MCHR1, GCLC, HEXA, DRD4, PRDX3, BCL2L1, KCNJ11, KCNMB2, CD9, HRH3, ILK, CHRFAM7A, HCN2, HERPUD1, SMAD7, GRIN1, NOX1, PARK7, SOD2, PROK2, RHCG, CHRNB1	623	374	13528	1.45149	1	0.995915	67.8351
GOTERM_BP_FAT	GO:0001701~in utero embryonic development	14	1.60183	0.062479	SOX10, CEBPB, XRCC2, KEAP1, BCL2L1, GATA2, MAN2A1, PRMT1, SBDS, HSF1, SP1, APBA3, HINFP, MAPK8IP3	623	176	13528	1.72727	1	0.995294	68.0806
GOTERM_BP_FAT	GO:0009310~amine catabolic process	8	0.915332	0.0669356	BCKDHA, BCKDK, SDS, BCKDHB, PAH, TAT, DDO, ENOSF1	623	78	13528	2.22711	1	0.996208	70.6623
GOTERM_BP_FAT	GO:0007249~I-kappaB kinase/NF-kappaB cascade	7	0.800915	0.0687472	IKBKAP, TICAM1, SNIP1, TRIP6, NKIRAS1, AZI2, IRAK1BP1	623	63	13528	2.4127	1	0.996142	71.6544
GOTERM_BP_FAT	GO:0017157~regulation of exocytosis	5	0.572082	0.0690381	STX1A, RAB3D, STXBP1, TRAF7, TRPV6	623	34	13528	3.19328	1	0.995563	71.8107
GOTERM_BP_FAT	GO:0055085~transmembrane transport	35	4.00458	0.0702393	SLC16A13, GC, MFSD9, GRPEL1, SLC22A18, SCN3A, SLC9A5, SLC45A1, SLC39A13, PEX6, KIAA1919, CHCHD4, AQP6, SLC25A20, SLC2A5, SLC25A29, MCOLN1, C16ORF7, TRPV6, SLC25A40, SLC22A1, HCN2, MYO1C, TOMM40, ABCC10, TCN2, NPIP, RHCG, SLC16A7, SLC16A6, NHEDC1, CATSPER1, ATP6AP1L, CLCN7, SLC17A9	623	569	13528	1.33568	1	0.99529	72.4476
GOTERM_BP_FAT	GO:0048878~chemical homeostasis	32	3.66133	0.0709985	PRX, KCNMB4, JPH4, MCHR1, GCLC, SLC9A5, HEXA, DRD4, BCL2L1, PRDX3, KCNJ11, KCNMB2, CD9, HRH3, ILK, CHRFAM7A, APOM, AKR1C1, HCN2, HERPUD1, SMAD7, OTC, GRIN1, NOX1, UPK3A, LDLRAP1, PARK7, SOD2, PROK2, RHCG, NARFL, CHRNB1	623	512	13528	1.35714	1	0.994844	72.8431
GOTERM_BP_FAT	GO:0055082~cellular chemical homeostasis	25	2.86041	0.0713615	PRX, KCNMB4, JPH4, MCHR1, GCLC, HEXA, DRD4, PRDX3, BCL2L1, KCNJ11, KCNMB2, CD9, HRH3, ILK, CHRFAM7A, HCN2, HERPUD1, SMAD7, GRIN1, NOX1, PARK7, SOD2, PROK2, RHCG, CHRNB1	623	380	13528	1.42857	1	0.994215	73.0303
GOTERM_BP_FAT	GO:0033365~protein localization in organelle	12	1.373	0.0735005	YWHAZ, GRPEL1, TOMM7, RPL23, MTX2, NDUFA13, TOMM40, KPNA4, PRL, TNPO1, DVL1, AIP	623	146	13528	1.78474	1	0.994333	74.109
GOTERM_BP_FAT	GO:0045927~positive regulation of growth	8	0.915332	0.0745573	MYOD1, GH1, HSF1, ILK, TGFBR2, PROX1, ALOX12, FOXS1	623	80	13528	2.17143	1	0.993999	74.6268
GOTERM_BP_FAT	GO:0002366~leukocyte activation during immune response	5	0.572082	0.0817201	ITGAL, SBNO2, YWHAZ, TICAM1, MYO1F	623	36	13528	3.01587	1	0.995865	77.8871
GOTERM_BP_FAT	GO:0002263~cell activation during immune response	5	0.572082	0.0817201	ITGAL, SBNO2, YWHAZ, TICAM1, MYO1F	623	36	13528	3.01587	1	0.995865	77.8871
GOTERM_BP_FAT	GO:0019226~transmission of nerve impulse	23	2.63158	0.0848782	PRX, KCNMB4, UTS2, STX1A, HEXA, GRIN1, DRD4, PAH, KCNIP2, NTSR1, PARK7, DVL1, KCNMB2, CD9, APITD1, HRH3, GRIA1, KCNN3, ILK, APBA3, CHRNA5, CHRNB1, ALDH9A1	623	350	13528	1.42694	1	0.996192	79.1952
GOTERM_BP_FAT	GO:0015695~organic cation transport	4	0.457666	0.0866192	SLC25A20, SLC22A18, RHCG, SLC22A1	623	23	13528	3.7764	1	0.996131	79.8848
GOTERM_BP_FAT	GO:0007243~protein kinase cascade	24	2.746	0.0874258	MDFI, IKBKAP, MAP2K3, DRD4, SNIP1, MKNK2, MBIP, AZI2, GH1, PROK2, CRKL, SH2D3A, MAPK13, LAX1, TICAM1, CD81, MAPK8IP3, TRAF7, CHRFAM7A, TRIP6, PRL, NKIRAS1, IRAK1BP1, MAP3K12	623	370	13528	1.40849	1	0.995824	80.1969
GOTERM_BP_FAT	GO:0051881~regulation of mitochondrial membrane potential	3	0.343249	0.0881956	PRDX3, BCL2L1, SOD2	623	11	13528	5.92208	1	0.995499	80.4905
GOTERM_BP_FAT	GO:0009083~branched chain family amino acid catabolic process	3	0.343249	0.0881956	BCKDHA, BCKDK, BCKDHB	623	11	13528	5.92208	1	0.995499	80.4905
GOTERM_BP_FAT	GO:0006733~oxidoreduction coenzyme metabolic process	6	0.686499	0.0895747	ALDOB, NOX1, IDH3B, COQ9, HIBADH, MDH2	623	52	13528	2.50549	1	0.995346	81.0062
GOTERM_BP_FAT	GO:0044092~negative regulation of molecular function	22	2.51716	0.0906016	MDFI, MCHR1, GTPBP4, HERPUD1, SMAD7, PIF1, DRD4, BIRC5, MBIP, PRDX3, PROX1, SPRY4, YBX2, DVL1, SPRY1, PSMD13, APITD1, HRH3, LAX1, ILK, CAND1, ANGPTL4	623	334	13528	1.43028	1	0.995089	81.3819
GOTERM_BP_FAT	GO:0045444~fat cell differentiation	6	0.686499	0.0953742	RETN, CTBP1, LAMA4, CEBPB, BBS7, AACS	623	53	13528	2.45822	1	0.995878	83.0376
GOTERM_BP_FAT	GO:0001889~liver development	6	0.686499	0.0953742	MAN2A1, NOTCH1, SP1, AACS, PROX1, SOD2	623	53	13528	2.45822	1	0.995878	83.0376
GOTERM_BP_FAT	GO:0001892~embryonic placenta development	4	0.457666	0.0957647	GATA2, CEBPB, HSF1, SP1	623	24	13528	3.61905	1	0.995485	83.1668
GOTERM_BP_FAT	GO:0006904~vesicle docking during exocytosis	4	0.457666	0.0957647	STX1A, STXBP1, YKT6, VPS33A	623	24	13528	3.61905	1	0.995485	83.1668
GOTERM_BP_FAT	GO:0043406~positive regulation of MAP kinase activity	9	1.02975	0.0972714	MDFI, GH1, PROK2, MAP2K3, ILK, CD81, DRD4, MAPK8IP3, CHRFAM7A	623	102	13528	1.91597	1	0.995382	83.6564
GOTERM_BP_FAT	GO:0030155~regulation of cell adhesion	11	1.25858	0.0999131	AZU1, TESC, LAMA4, GTPBP4, CYTIP, SMAD7, ILK, MYO1F, ARHGDIA, ALOX12, RELL2	623	137	13528	1.74348	1	0.995578	84.4826
